# Supplementary material for: Reversible formation of tetraphenylpentalene, a room temperature stable antiaromatic hydrocarbon
Source: Chem Sci. 2024 Nov 25;16(2):952–61. doi: 10.1039/d4sc06439a (PMC11627289; doi:10.1039/d4sc06439a)
Supplement: SC-016-D4SC06439A-s001 [file SC-016-D4SC06439A-s001.mol]

Strukturoptimierung Cycloaddition

Created by GaussView 6.0.16
108119  0  0  0  0  0  0  0  0  0    0
   -4.2714    0.7333   -0.0934 C   0  0  0  0  0  0  0  0  0  0  0  0
   -4.0446   -0.6081   -0.2972 C   0  0  0  0  0  0  0  0  0  0  0  0
   -2.5944   -0.7289   -0.4546 C   0  0  0  0  0  0  0  0  0  0  0  0
   -1.9996    0.6200   -0.3687 C   0  0  0  0  0  0  0  0  0  0  0  0
   -3.0194    1.5098   -0.1127 C   0  0  0  0  0  0  0  0  0  0  0  0
   -0.5069    0.5286   -0.5858 C   0  0  0  0  0  0  0  0  0  0  0  0
   -0.2841   -1.0212   -0.6520 C   0  0  0  0  0  0  0  0  0  0  0  0
   -1.6286   -1.6877   -0.5669 C   0  0  0  0  0  0  0  0  0  0  0  0
    0.4496    0.5388    0.7767 C   0  0  0  0  0  0  0  0  0  0  0  0
    0.5081   -1.0233    0.6980 C   0  0  0  0  0  0  0  0  0  0  0  0
    1.9525   -1.4253    0.5718 C   0  0  0  0  0  0  0  0  0  0  0  0
    2.7224   -0.2965    0.5302 C   0  0  0  0  0  0  0  0  0  0  0  0
    1.8895    0.9131    0.5308 C   0  0  0  0  0  0  0  0  0  0  0  0
    2.6884    1.9884    0.1931 C   0  0  0  0  0  0  0  0  0  0  0  0
    4.0638    1.4615    0.0802 C   0  0  0  0  0  0  0  0  0  0  0  0
    4.1116    0.1046    0.2926 C   0  0  0  0  0  0  0  0  0  0  0  0
    5.3165   -0.7343    0.3454 C   0  0  0  0  0  0  0  0  0  0  0  0
    5.4189   -1.7954    1.2660 C   0  0  0  0  0  0  0  0  0  0  0  0
    6.5665   -2.5866    1.3234 C   0  0  0  0  0  0  0  0  0  0  0  0
    7.6424   -2.3338    0.4650 C   0  0  0  0  0  0  0  0  0  0  0  0
    7.5583   -1.2790   -0.4507 C   0  0  0  0  0  0  0  0  0  0  0  0
    6.3366    0.3162   -1.2468 H   0  0  0  0  0  0  0  0  0  0  0  0
    6.4075   -0.4901   -0.5110 C   0  0  0  0  0  0  0  0  0  0  0  0
    2.3376    3.3811   -0.1080 C   0  0  0  0  0  0  0  0  0  0  0  0
    1.0214    3.8650    0.0285 C   0  0  0  0  0  0  0  0  0  0  0  0
    0.6912    5.1758   -0.3090 C   0  0  0  0  0  0  0  0  0  0  0  0
    1.6702    6.0513   -0.7886 C   0  0  0  0  0  0  0  0  0  0  0  0
    2.9849    5.5956   -0.9264 C   0  0  0  0  0  0  0  0  0  0  0  0
    3.3116    4.2812   -0.5931 C   0  0  0  0  0  0  0  0  0  0  0  0
   -3.0509    2.9747    0.0978 C   0  0  0  0  0  0  0  0  0  0  0  0
   -2.3201    3.6083    1.1158 C   0  0  0  0  0  0  0  0  0  0  0  0
   -2.4196    4.9879    1.3153 C   0  0  0  0  0  0  0  0  0  0  0  0
   -3.2462    5.7644    0.4983 C   0  0  0  0  0  0  0  0  0  0  0  0
   -3.9841    5.1462   -0.5176 C   0  0  0  0  0  0  0  0  0  0  0  0
   -3.8936    3.7661   -0.7086 C   0  0  0  0  0  0  0  0  0  0  0  0
   -5.0646   -1.6600   -0.4144 C   0  0  0  0  0  0  0  0  0  0  0  0
   -6.2001   -1.6608    0.4186 C   0  0  0  0  0  0  0  0  0  0  0  0
   -7.1787   -2.6499    0.2973 C   0  0  0  0  0  0  0  0  0  0  0  0
   -7.0415   -3.6638   -0.6570 C   0  0  0  0  0  0  0  0  0  0  0  0
   -5.9200   -3.6728   -1.4941 C   0  0  0  0  0  0  0  0  0  0  0  0
   -4.9454   -2.6817   -1.3763 C   0  0  0  0  0  0  0  0  0  0  0  0
   -1.7223   -3.1480   -0.4596 C   0  0  0  0  0  0  0  0  0  0  0  0
   -2.6186   -3.7500    0.4460 C   0  0  0  0  0  0  0  0  0  0  0  0
   -2.6732   -5.1370    0.5752 C   0  0  0  0  0  0  0  0  0  0  0  0
   -1.8385   -5.9496   -0.2012 C   0  0  0  0  0  0  0  0  0  0  0  0
   -0.9358   -5.3648   -1.0950 C   0  0  0  0  0  0  0  0  0  0  0  0
   -0.8675   -3.9765   -1.2119 C   0  0  0  0  0  0  0  0  0  0  0  0
    2.3141   -2.8291    0.3440 C   0  0  0  0  0  0  0  0  0  0  0  0
    1.6456   -3.8595    1.0335 C   0  0  0  0  0  0  0  0  0  0  0  0
    1.9691   -5.1971    0.8049 C   0  0  0  0  0  0  0  0  0  0  0  0
    2.9455   -5.5318   -0.1387 C   0  0  0  0  0  0  0  0  0  0  0  0
    3.5971   -4.5192   -0.8528 C   0  0  0  0  0  0  0  0  0  0  0  0
    3.2871   -3.1812   -0.6127 C   0  0  0  0  0  0  0  0  0  0  0  0
   -0.1429    1.0718    2.0667 C   0  0  0  0  0  0  0  0  0  0  0  0
   -1.3394    0.5352    2.5796 C   0  0  0  0  0  0  0  0  0  0  0  0
   -1.8981    1.0184    3.7640 C   0  0  0  0  0  0  0  0  0  0  0  0
   -1.2677    2.0446    4.4748 C   0  0  0  0  0  0  0  0  0  0  0  0
   -0.0632    2.5656    3.9954 C   0  0  0  0  0  0  0  0  0  0  0  0
    0.4944    2.0786    2.8090 C   0  0  0  0  0  0  0  0  0  0  0  0
    1.4402    2.4889    2.4546 H   0  0  0  0  0  0  0  0  0  0  0  0
    0.4530    3.3579    4.5463 H   0  0  0  0  0  0  0  0  0  0  0  0
   -1.7082    2.4284    5.4000 H   0  0  0  0  0  0  0  0  0  0  0  0
   -2.8368    0.5909    4.1296 H   0  0  0  0  0  0  0  0  0  0  0  0
   -1.8553   -0.2660    2.0483 H   0  0  0  0  0  0  0  0  0  0  0  0
   -1.6902    3.0142    1.7735 H   0  0  0  0  0  0  0  0  0  0  0  0
   -1.8422    5.4542    2.1193 H   0  0  0  0  0  0  0  0  0  0  0  0
   -3.3198    6.8452    0.6539 H   0  0  0  0  0  0  0  0  0  0  0  0
   -4.6362    5.7420   -1.1641 H   0  0  0  0  0  0  0  0  0  0  0  0
   -4.4717    3.2876   -1.5053 H   0  0  0  0  0  0  0  0  0  0  0  0
   -5.2534    1.1918    0.0450 H   0  0  0  0  0  0  0  0  0  0  0  0
   -6.2995   -0.8850    1.1835 H   0  0  0  0  0  0  0  0  0  0  0  0
   -8.0506   -2.6343    0.9592 H   0  0  0  0  0  0  0  0  0  0  0  0
   -7.8044   -4.4431   -0.7481 H   0  0  0  0  0  0  0  0  0  0  0  0
   -5.8036   -4.4578   -2.2479 H   0  0  0  0  0  0  0  0  0  0  0  0
   -4.0784   -2.6896   -2.0414 H   0  0  0  0  0  0  0  0  0  0  0  0
   -3.2645   -3.1180    1.0584 H   0  0  0  0  0  0  0  0  0  0  0  0
   -3.3747   -5.5870    1.2840 H   0  0  0  0  0  0  0  0  0  0  0  0
   -1.8865   -7.0386   -0.1026 H   0  0  0  0  0  0  0  0  0  0  0  0
   -0.2682   -5.9912   -1.6934 H   0  0  0  0  0  0  0  0  0  0  0  0
   -0.1467   -3.5301   -1.9008 H   0  0  0  0  0  0  0  0  0  0  0  0
   -0.0300   -1.5544    1.4950 H   0  0  0  0  0  0  0  0  0  0  0  0
   -1.5988    2.7329   -1.8508 H   0  0  0  0  0  0  0  0  0  0  0  0
   -0.6592    4.0590   -3.6952 H   0  0  0  0  0  0  0  0  0  0  0  0
    1.5425    3.4313   -4.7074 H   0  0  0  0  0  0  0  0  0  0  0  0
    2.7514    1.4149   -3.8474 H   0  0  0  0  0  0  0  0  0  0  0  0
    1.8114    0.0934   -2.0097 H   0  0  0  0  0  0  0  0  0  0  0  0
    1.2510    0.9588   -2.3688 C   0  0  0  0  0  0  0  0  0  0  0  0
    0.2353    3.2063    0.3912 H   0  0  0  0  0  0  0  0  0  0  0  0
   -0.1123    3.1842   -3.3302 C   0  0  0  0  0  0  0  0  0  0  0  0
   -0.3453    5.5051   -0.2049 H   0  0  0  0  0  0  0  0  0  0  0  0
    1.4094    7.0800   -1.0561 H   0  0  0  0  0  0  0  0  0  0  0  0
    3.7636    6.2664   -1.3031 H   0  0  0  0  0  0  0  0  0  0  0  0
    4.3425    3.9494   -0.7278 H   0  0  0  0  0  0  0  0  0  0  0  0
    4.9446    2.0777   -0.1023 H   0  0  0  0  0  0  0  0  0  0  0  0
    8.3918   -1.0746   -1.1303 H   0  0  0  0  0  0  0  0  0  0  0  0
    8.5416   -2.9561    0.5083 H   0  0  0  0  0  0  0  0  0  0  0  0
    6.6220   -3.4068    2.0459 H   0  0  0  0  0  0  0  0  0  0  0  0
    4.5869   -1.9935    1.9463 H   0  0  0  0  0  0  0  0  0  0  0  0
    3.7898   -2.3943   -1.1780 H   0  0  0  0  0  0  0  0  0  0  0  0
    4.3546   -4.7726   -1.6005 H   0  0  0  0  0  0  0  0  0  0  0  0
    3.1935   -6.5816   -0.3243 H   0  0  0  0  0  0  0  0  0  0  0  0
    1.4434   -5.9822    1.3557 H   0  0  0  0  0  0  0  0  0  0  0  0
    0.8701   -3.6111    1.7618 H   0  0  0  0  0  0  0  0  0  0  0  0
    0.3214   -1.3751   -1.4973 H   0  0  0  0  0  0  0  0  0  0  0  0
    1.7909    1.7102   -3.4136 C   0  0  0  0  0  0  0  0  0  0  0  0
    1.1152    2.8347   -3.8955 C   0  0  0  0  0  0  0  0  0  0  0  0
   -0.6469    2.4305   -2.2832 C   0  0  0  0  0  0  0  0  0  0  0  0
    0.0305    1.3164   -1.7676 C   0  0  0  0  0  0  0  0  0  0  0  0
  1  2  2  0  0  0  0
  1  5  1  0  0  0  0
  1 70  1  0  0  0  0
  2  3  1  0  0  0  0
  2 36  1  0  0  0  0
  3  4  1  0  0  0  0
  3  8  2  0  0  0  0
  4  5  2  0  0  0  0
  4  6  1  0  0  0  0
  5 30  1  0  0  0  0
  6  7  1  0  0  0  0
  6108  1  0  0  0  0
  7  8  1  0  0  0  0
  7 10  1  0  0  0  0
  7104  1  0  0  0  0
  8 42  1  0  0  0  0
  9 10  1  0  0  0  0
  9 13  1  0  0  0  0
  9 54  1  0  0  0  0
 10 11  1  0  0  0  0
 10 81  1  0  0  0  0
 11 12  2  0  0  0  0
 11 48  1  0  0  0  0
 12 13  1  0  0  0  0
 12 16  1  0  0  0  0
 13 14  2  0  0  0  0
 14 15  1  0  0  0  0
 14 24  1  0  0  0  0
 15 16  2  0  0  0  0
 15 94  1  0  0  0  0
 16 17  1  0  0  0  0
 17 18  4  0  0  0  0
 17 23  4  0  0  0  0
 18 19  4  0  0  0  0
 18 98  1  0  0  0  0
 19 20  4  0  0  0  0
 19 97  1  0  0  0  0
 20 21  4  0  0  0  0
 20 96  1  0  0  0  0
 21 23  4  0  0  0  0
 21 95  1  0  0  0  0
 22 23  1  0  0  0  0
 24 25  4  0  0  0  0
 24 29  4  0  0  0  0
 25 26  4  0  0  0  0
 25 88  1  0  0  0  0
 26 27  4  0  0  0  0
 26 90  1  0  0  0  0
 27 28  4  0  0  0  0
 27 91  1  0  0  0  0
 28 29  4  0  0  0  0
 28 92  1  0  0  0  0
 29 93  1  0  0  0  0
 30 31  4  0  0  0  0
 30 35  4  0  0  0  0
 31 32  4  0  0  0  0
 31 65  1  0  0  0  0
 32 33  4  0  0  0  0
 32 66  1  0  0  0  0
 33 34  4  0  0  0  0
 33 67  1  0  0  0  0
 34 35  4  0  0  0  0
 34 68  1  0  0  0  0
 35 69  1  0  0  0  0
 36 37  4  0  0  0  0
 36 41  4  0  0  0  0
 37 38  4  0  0  0  0
 37 71  1  0  0  0  0
 38 39  4  0  0  0  0
 38 72  1  0  0  0  0
 39 40  4  0  0  0  0
 39 73  1  0  0  0  0
 40 41  4  0  0  0  0
 40 74  1  0  0  0  0
 41 75  1  0  0  0  0
 42 43  4  0  0  0  0
 42 47  4  0  0  0  0
 43 44  4  0  0  0  0
 43 76  1  0  0  0  0
 44 45  4  0  0  0  0
 44 77  1  0  0  0  0
 45 46  4  0  0  0  0
 45 78  1  0  0  0  0
 46 47  4  0  0  0  0
 46 79  1  0  0  0  0
 47 80  1  0  0  0  0
 48 49  4  0  0  0  0
 48 53  4  0  0  0  0
 49 50  4  0  0  0  0
 49103  1  0  0  0  0
 50 51  4  0  0  0  0
 50102  1  0  0  0  0
 51 52  4  0  0  0  0
 51101  1  0  0  0  0
 52 53  4  0  0  0  0
 52100  1  0  0  0  0
 53 99  1  0  0  0  0
 54 55  4  0  0  0  0
 54 59  4  0  0  0  0
 55 56  4  0  0  0  0
 55 64  1  0  0  0  0
 56 57  4  0  0  0  0
 56 63  1  0  0  0  0
 57 58  4  0  0  0  0
 57 62  1  0  0  0  0
 58 59  4  0  0  0  0
 58 61  1  0  0  0  0
 59 60  1  0  0  0  0
 82107  1  0  0  0  0
 83 89  1  0  0  0  0
 84106  1  0  0  0  0
 85105  1  0  0  0  0
 86 87  1  0  0  0  0
 87105  4  0  0  0  0
 87108  4  0  0  0  0
 89106  4  0  0  0  0
 89107  4  0  0  0  0
105106  4  0  0  0  0
107108  4  0  0  0  0
M  END
