# Supplementary material for: Reversible formation of tetraphenylpentalene, a room temperature stable antiaromatic hydrocarbon
Source: Chem Sci. 2024 Nov 25;16(2):952–61. doi: 10.1039/d4sc06439a (PMC11627289; doi:10.1039/d4sc06439a)
Supplement: SC-016-D4SC06439A-s002 [file SC-016-D4SC06439A-s002.mol]

Strukturoptimierung Cycloaddition

Created by GaussView 6.0.16
1921567  0  0  0  0  0  0  0  0  0    0
   -4.2828    1.0669    0.2103 C   0  0  0  0  0  0  0  0  0  0  0  0
   -4.0560   -0.2745    0.0065 C   0  0  0  0  0  0  0  0  0  0  0  0
   -2.6058   -0.3953   -0.1509 C   0  0  0  0  0  0  0  0  0  0  0  0
   -2.0110    0.9536   -0.0650 C   0  0  0  0  0  0  0  0  0  0  0  0
   -3.0308    1.8434    0.1910 C   0  0  0  0  0  0  0  0  0  0  0  0
   -0.5182    0.8622   -0.2821 C   0  0  0  0  0  0  0  0  0  0  0  0
   -0.2954   -0.6876   -0.3483 C   0  0  0  0  0  0  0  0  0  0  0  0
   -1.6399   -1.3541   -0.2632 C   0  0  0  0  0  0  0  0  0  0  0  0
    0.4383    0.8724    1.0804 C   0  0  0  0  0  0  0  0  0  0  0  0
    0.4967   -0.6897    1.0017 C   0  0  0  0  0  0  0  0  0  0  0  0
    1.9412   -1.0917    0.8754 C   0  0  0  0  0  0  0  0  0  0  0  0
    2.7111    0.0371    0.8338 C   0  0  0  0  0  0  0  0  0  0  0  0
    1.8782    1.2467    0.8345 C   0  0  0  0  0  0  0  0  0  0  0  0
    2.6771    2.3220    0.4967 C   0  0  0  0  0  0  0  0  0  0  0  0
    4.0525    1.7951    0.3839 C   0  0  0  0  0  0  0  0  0  0  0  0
    4.1002    0.4382    0.5963 C   0  0  0  0  0  0  0  0  0  0  0  0
    5.3051   -0.4007    0.6491 C   0  0  0  0  0  0  0  0  0  0  0  0
    5.4075   -1.4618    1.5697 C   0  0  0  0  0  0  0  0  0  0  0  0
    6.5552   -2.2530    1.6271 C   0  0  0  0  0  0  0  0  0  0  0  0
    7.6311   -2.0002    0.7686 C   0  0  0  0  0  0  0  0  0  0  0  0
    7.5469   -0.9454   -0.1470 C   0  0  0  0  0  0  0  0  0  0  0  0
    6.3252    0.6498   -0.9432 H   0  0  0  0  0  0  0  0  0  0  0  0
    6.3962   -0.1565   -0.2073 C   0  0  0  0  0  0  0  0  0  0  0  0
    2.3263    3.7147    0.1957 C   0  0  0  0  0  0  0  0  0  0  0  0
    1.0101    4.1986    0.3322 C   0  0  0  0  0  0  0  0  0  0  0  0
    0.6799    5.5094   -0.0054 C   0  0  0  0  0  0  0  0  0  0  0  0
    1.6588    6.3849   -0.4849 C   0  0  0  0  0  0  0  0  0  0  0  0
    2.9735    5.9292   -0.6228 C   0  0  0  0  0  0  0  0  0  0  0  0
    3.3003    4.6148   -0.2895 C   0  0  0  0  0  0  0  0  0  0  0  0
   -3.0623    3.3083    0.4015 C   0  0  0  0  0  0  0  0  0  0  0  0
   -2.3314    3.9419    1.4195 C   0  0  0  0  0  0  0  0  0  0  0  0
   -2.4309    5.3215    1.6190 C   0  0  0  0  0  0  0  0  0  0  0  0
   -3.2576    6.0980    0.8020 C   0  0  0  0  0  0  0  0  0  0  0  0
   -3.9954    5.4798   -0.2139 C   0  0  0  0  0  0  0  0  0  0  0  0
   -3.9049    4.0997   -0.4050 C   0  0  0  0  0  0  0  0  0  0  0  0
   -5.0760   -1.3264   -0.1107 C   0  0  0  0  0  0  0  0  0  0  0  0
   -6.2114   -1.3272    0.7222 C   0  0  0  0  0  0  0  0  0  0  0  0
   -7.1901   -2.3163    0.6010 C   0  0  0  0  0  0  0  0  0  0  0  0
   -7.0528   -3.3301   -0.3533 C   0  0  0  0  0  0  0  0  0  0  0  0
   -5.9313   -3.3392   -1.1905 C   0  0  0  0  0  0  0  0  0  0  0  0
   -4.9567   -2.3480   -1.0727 C   0  0  0  0  0  0  0  0  0  0  0  0
   -1.7337   -2.8144   -0.1559 C   0  0  0  0  0  0  0  0  0  0  0  0
   -2.6299   -3.4164    0.7496 C   0  0  0  0  0  0  0  0  0  0  0  0
   -2.6846   -4.8034    0.8788 C   0  0  0  0  0  0  0  0  0  0  0  0
   -1.8498   -5.6160    0.1025 C   0  0  0  0  0  0  0  0  0  0  0  0
   -0.9472   -5.0312   -0.7913 C   0  0  0  0  0  0  0  0  0  0  0  0
   -0.8789   -3.6429   -0.9083 C   0  0  0  0  0  0  0  0  0  0  0  0
    2.3027   -2.4955    0.6477 C   0  0  0  0  0  0  0  0  0  0  0  0
    1.6343   -3.5259    1.3371 C   0  0  0  0  0  0  0  0  0  0  0  0
    1.9578   -4.8635    1.1085 C   0  0  0  0  0  0  0  0  0  0  0  0
    2.9341   -5.1982    0.1650 C   0  0  0  0  0  0  0  0  0  0  0  0
    3.5858   -4.1856   -0.5491 C   0  0  0  0  0  0  0  0  0  0  0  0
    3.2757   -2.8476   -0.3091 C   0  0  0  0  0  0  0  0  0  0  0  0
   -0.1543    1.4054    2.3704 C   0  0  0  0  0  0  0  0  0  0  0  0
   -1.3507    0.8688    2.8833 C   0  0  0  0  0  0  0  0  0  0  0  0
   -1.9095    1.3520    4.0677 C   0  0  0  0  0  0  0  0  0  0  0  0
   -1.2791    2.3782    4.7785 C   0  0  0  0  0  0  0  0  0  0  0  0
   -0.0746    2.8992    4.2990 C   0  0  0  0  0  0  0  0  0  0  0  0
    0.4830    2.4122    3.1127 C   0  0  0  0  0  0  0  0  0  0  0  0
    1.4289    2.8225    2.7582 H   0  0  0  0  0  0  0  0  0  0  0  0
    0.4416    3.6915    4.8500 H   0  0  0  0  0  0  0  0  0  0  0  0
   -1.7196    2.7620    5.7037 H   0  0  0  0  0  0  0  0  0  0  0  0
   -2.8482    0.9245    4.4332 H   0  0  0  0  0  0  0  0  0  0  0  0
   -1.8666    0.0676    2.3520 H   0  0  0  0  0  0  0  0  0  0  0  0
   -1.7015    3.3478    2.0772 H   0  0  0  0  0  0  0  0  0  0  0  0
   -1.8535    5.7878    2.4229 H   0  0  0  0  0  0  0  0  0  0  0  0
   -3.3312    7.1788    0.9575 H   0  0  0  0  0  0  0  0  0  0  0  0
   -4.6475    6.0756   -0.8605 H   0  0  0  0  0  0  0  0  0  0  0  0
   -4.4831    3.6212   -1.2016 H   0  0  0  0  0  0  0  0  0  0  0  0
   -5.2647    1.5254    0.3487 H   0  0  0  0  0  0  0  0  0  0  0  0
   -6.3108   -0.5514    1.4871 H   0  0  0  0  0  0  0  0  0  0  0  0
   -8.0619   -2.3007    1.2629 H   0  0  0  0  0  0  0  0  0  0  0  0
   -7.8158   -4.1095   -0.4444 H   0  0  0  0  0  0  0  0  0  0  0  0
   -5.8149   -4.1242   -1.9443 H   0  0  0  0  0  0  0  0  0  0  0  0
   -4.0897   -2.3560   -1.7377 H   0  0  0  0  0  0  0  0  0  0  0  0
   -3.2758   -2.7844    1.3621 H   0  0  0  0  0  0  0  0  0  0  0  0
   -3.3861   -5.2534    1.5877 H   0  0  0  0  0  0  0  0  0  0  0  0
   -1.8979   -6.7050    0.2011 H   0  0  0  0  0  0  0  0  0  0  0  0
   -0.2795   -5.6576   -1.3897 H   0  0  0  0  0  0  0  0  0  0  0  0
   -0.1580   -3.1965   -1.5971 H   0  0  0  0  0  0  0  0  0  0  0  0
   -0.0413   -1.2208    1.7987 H   0  0  0  0  0  0  0  0  0  0  0  0
   -1.6102    3.0665   -1.5472 H   0  0  0  0  0  0  0  0  0  0  0  0
   -0.6706    4.3926   -3.3915 H   0  0  0  0  0  0  0  0  0  0  0  0
    1.5312    3.7649   -4.4037 H   0  0  0  0  0  0  0  0  0  0  0  0
    2.7400    1.7485   -3.5438 H   0  0  0  0  0  0  0  0  0  0  0  0
    1.8000    0.4270   -1.7060 H   0  0  0  0  0  0  0  0  0  0  0  0
    1.2396    1.2924   -2.0651 C   0  0  0  0  0  0  0  0  0  0  0  0
    0.2239    3.5399    0.6949 H   0  0  0  0  0  0  0  0  0  0  0  0
   -0.1236    3.5178   -3.0266 C   0  0  0  0  0  0  0  0  0  0  0  0
   -0.3567    5.8387    0.0988 H   0  0  0  0  0  0  0  0  0  0  0  0
    1.3980    7.4136   -0.7524 H   0  0  0  0  0  0  0  0  0  0  0  0
    3.7523    6.6000   -0.9994 H   0  0  0  0  0  0  0  0  0  0  0  0
    4.3312    4.2830   -0.4241 H   0  0  0  0  0  0  0  0  0  0  0  0
    4.9333    2.4113    0.2014 H   0  0  0  0  0  0  0  0  0  0  0  0
    8.3804   -0.7410   -0.8266 H   0  0  0  0  0  0  0  0  0  0  0  0
    8.5302   -2.6225    0.8119 H   0  0  0  0  0  0  0  0  0  0  0  0
    6.6107   -3.0732    2.3496 H   0  0  0  0  0  0  0  0  0  0  0  0
    4.5755   -1.6599    2.2499 H   0  0  0  0  0  0  0  0  0  0  0  0
    3.7785   -2.0607   -0.8743 H   0  0  0  0  0  0  0  0  0  0  0  0
    4.3432   -4.4390   -1.2968 H   0  0  0  0  0  0  0  0  0  0  0  0
    3.1821   -6.2480   -0.0206 H   0  0  0  0  0  0  0  0  0  0  0  0
    1.4321   -5.6486    1.6594 H   0  0  0  0  0  0  0  0  0  0  0  0
    0.8588   -3.2775    2.0655 H   0  0  0  0  0  0  0  0  0  0  0  0
    0.3101   -1.0415   -1.1937 H   0  0  0  0  0  0  0  0  0  0  0  0
    1.7796    2.0438   -3.1099 C   0  0  0  0  0  0  0  0  0  0  0  0
    1.1039    3.1683   -3.5919 C   0  0  0  0  0  0  0  0  0  0  0  0
   -0.6583    2.7641   -1.9795 C   0  0  0  0  0  0  0  0  0  0  0  0
    0.0191    1.6500   -1.4640 C   0  0  0  0  0  0  0  0  0  0  0  0
    3.0838    1.1678    0.6290 Bq  0  0  0  0  0  0  0  0  0  0  0  0
    3.0983    1.1837    0.7267 Bq  0  0  0  0  0  0  0  0  0  0  0  0
    3.1128    1.1995    0.8244 Bq  0  0  0  0  0  0  0  0  0  0  0  0
    3.1274    1.2154    0.9220 Bq  0  0  0  0  0  0  0  0  0  0  0  0
    3.1419    1.2312    1.0197 Bq  0  0  0  0  0  0  0  0  0  0  0  0
    3.1564    1.2471    1.1174 Bq  0  0  0  0  0  0  0  0  0  0  0  0
    3.1709    1.2629    1.2150 Bq  0  0  0  0  0  0  0  0  0  0  0  0
    3.1855    1.2788    1.3127 Bq  0  0  0  0  0  0  0  0  0  0  0  0
    3.2000    1.2946    1.4103 Bq  0  0  0  0  0  0  0  0  0  0  0  0
    3.2145    1.3105    1.5080 Bq  0  0  0  0  0  0  0  0  0  0  0  0
    3.2290    1.3263    1.6057 Bq  0  0  0  0  0  0  0  0  0  0  0  0
    3.2436    1.3422    1.7033 Bq  0  0  0  0  0  0  0  0  0  0  0  0
    3.2581    1.3580    1.8010 Bq  0  0  0  0  0  0  0  0  0  0  0  0
    3.2726    1.3739    1.8986 Bq  0  0  0  0  0  0  0  0  0  0  0  0
    3.2871    1.3897    1.9963 Bq  0  0  0  0  0  0  0  0  0  0  0  0
    3.3017    1.4056    2.0940 Bq  0  0  0  0  0  0  0  0  0  0  0  0
    3.3162    1.4214    2.1916 Bq  0  0  0  0  0  0  0  0  0  0  0  0
    3.3307    1.4373    2.2893 Bq  0  0  0  0  0  0  0  0  0  0  0  0
    3.3452    1.4531    2.3870 Bq  0  0  0  0  0  0  0  0  0  0  0  0
    3.3598    1.4690    2.4846 Bq  0  0  0  0  0  0  0  0  0  0  0  0
    3.3743    1.4848    2.5823 Bq  0  0  0  0  0  0  0  0  0  0  0  0
    3.3888    1.5007    2.6799 Bq  0  0  0  0  0  0  0  0  0  0  0  0
    3.4033    1.5166    2.7776 Bq  0  0  0  0  0  0  0  0  0  0  0  0
    3.4179    1.5324    2.8753 Bq  0  0  0  0  0  0  0  0  0  0  0  0
    3.4324    1.5483    2.9729 Bq  0  0  0  0  0  0  0  0  0  0  0  0
    3.4469    1.5641    3.0706 Bq  0  0  0  0  0  0  0  0  0  0  0  0
    3.4614    1.5800    3.1682 Bq  0  0  0  0  0  0  0  0  0  0  0  0
    3.4760    1.5958    3.2659 Bq  0  0  0  0  0  0  0  0  0  0  0  0
    3.4905    1.6117    3.3636 Bq  0  0  0  0  0  0  0  0  0  0  0  0
    3.5050    1.6275    3.4612 Bq  0  0  0  0  0  0  0  0  0  0  0  0
    3.5195    1.6434    3.5589 Bq  0  0  0  0  0  0  0  0  0  0  0  0
    3.5340    1.6592    3.6566 Bq  0  0  0  0  0  0  0  0  0  0  0  0
    3.5486    1.6751    3.7542 Bq  0  0  0  0  0  0  0  0  0  0  0  0
    3.5631    1.6909    3.8519 Bq  0  0  0  0  0  0  0  0  0  0  0  0
    3.5776    1.7068    3.9495 Bq  0  0  0  0  0  0  0  0  0  0  0  0
    3.5921    1.7226    4.0472 Bq  0  0  0  0  0  0  0  0  0  0  0  0
    3.6067    1.7385    4.1449 Bq  0  0  0  0  0  0  0  0  0  0  0  0
    3.6212    1.7543    4.2425 Bq  0  0  0  0  0  0  0  0  0  0  0  0
    3.6357    1.7702    4.3402 Bq  0  0  0  0  0  0  0  0  0  0  0  0
    3.6502    1.7860    4.4378 Bq  0  0  0  0  0  0  0  0  0  0  0  0
    3.6648    1.8019    4.5355 Bq  0  0  0  0  0  0  0  0  0  0  0  0
    3.6793    1.8177    4.6332 Bq  0  0  0  0  0  0  0  0  0  0  0  0
   -1.4141   -0.1243   -0.2219 Bq  0  0  0  0  0  0  0  0  0  0  0  0
   -1.4219   -0.1158   -0.3213 Bq  0  0  0  0  0  0  0  0  0  0  0  0
   -1.4298   -0.1073   -0.4206 Bq  0  0  0  0  0  0  0  0  0  0  0  0
   -1.4376   -0.0988   -0.5199 Bq  0  0  0  0  0  0  0  0  0  0  0  0
   -1.4455   -0.0904   -0.6192 Bq  0  0  0  0  0  0  0  0  0  0  0  0
   -1.4533   -0.0819   -0.7186 Bq  0  0  0  0  0  0  0  0  0  0  0  0
   -1.4611   -0.0734   -0.8179 Bq  0  0  0  0  0  0  0  0  0  0  0  0
   -1.4690   -0.0649   -0.9172 Bq  0  0  0  0  0  0  0  0  0  0  0  0
   -1.4768   -0.0565   -1.0166 Bq  0  0  0  0  0  0  0  0  0  0  0  0
   -1.4847   -0.0480   -1.1159 Bq  0  0  0  0  0  0  0  0  0  0  0  0
   -1.4925   -0.0395   -1.2152 Bq  0  0  0  0  0  0  0  0  0  0  0  0
   -1.5004   -0.0311   -1.3146 Bq  0  0  0  0  0  0  0  0  0  0  0  0
   -1.5082   -0.0226   -1.4139 Bq  0  0  0  0  0  0  0  0  0  0  0  0
   -1.5161   -0.0141   -1.5132 Bq  0  0  0  0  0  0  0  0  0  0  0  0
   -1.5239   -0.0056   -1.6126 Bq  0  0  0  0  0  0  0  0  0  0  0  0
   -1.5318    0.0028   -1.7119 Bq  0  0  0  0  0  0  0  0  0  0  0  0
   -1.5396    0.0113   -1.8112 Bq  0  0  0  0  0  0  0  0  0  0  0  0
   -1.5475    0.0198   -1.9105 Bq  0  0  0  0  0  0  0  0  0  0  0  0
   -1.5553    0.0283   -2.0099 Bq  0  0  0  0  0  0  0  0  0  0  0  0
   -1.5632    0.0367   -2.1092 Bq  0  0  0  0  0  0  0  0  0  0  0  0
   -1.5710    0.0452   -2.2085 Bq  0  0  0  0  0  0  0  0  0  0  0  0
   -1.5789    0.0537   -2.3079 Bq  0  0  0  0  0  0  0  0  0  0  0  0
   -1.5867    0.0621   -2.4072 Bq  0  0  0  0  0  0  0  0  0  0  0  0
   -1.5946    0.0706   -2.5065 Bq  0  0  0  0  0  0  0  0  0  0  0  0
   -1.6024    0.0791   -2.6059 Bq  0  0  0  0  0  0  0  0  0  0  0  0
   -1.6103    0.0876   -2.7052 Bq  0  0  0  0  0  0  0  0  0  0  0  0
   -1.6181    0.0960   -2.8045 Bq  0  0  0  0  0  0  0  0  0  0  0  0
   -1.6259    0.1045   -2.9039 Bq  0  0  0  0  0  0  0  0  0  0  0  0
   -1.6338    0.1130   -3.0032 Bq  0  0  0  0  0  0  0  0  0  0  0  0
   -1.6416    0.1214   -3.1025 Bq  0  0  0  0  0  0  0  0  0  0  0  0
   -1.6495    0.1299   -3.2019 Bq  0  0  0  0  0  0  0  0  0  0  0  0
   -1.6573    0.1384   -3.3012 Bq  0  0  0  0  0  0  0  0  0  0  0  0
   -1.6652    0.1469   -3.4005 Bq  0  0  0  0  0  0  0  0  0  0  0  0
   -1.6730    0.1553   -3.4998 Bq  0  0  0  0  0  0  0  0  0  0  0  0
   -1.6809    0.1638   -3.5992 Bq  0  0  0  0  0  0  0  0  0  0  0  0
   -1.6887    0.1723   -3.6985 Bq  0  0  0  0  0  0  0  0  0  0  0  0
   -1.6966    0.1808   -3.7978 Bq  0  0  0  0  0  0  0  0  0  0  0  0
   -1.7044    0.1892   -3.8972 Bq  0  0  0  0  0  0  0  0  0  0  0  0
   -1.7123    0.1977   -3.9965 Bq  0  0  0  0  0  0  0  0  0  0  0  0
   -1.7201    0.2062   -4.0958 Bq  0  0  0  0  0  0  0  0  0  0  0  0
   -1.7280    0.2146   -4.1952 Bq  0  0  0  0  0  0  0  0  0  0  0  0
   -1.7358    0.2231   -4.2945 Bq  0  0  0  0  0  0  0  0  0  0  0  0
  1  2  2  0  0  0  0
  1  5  1  0  0  0  0
  1 70  1  0  0  0  0
  2  3  1  0  0  0  0
  2 36  1  0  0  0  0
  3  4  1  0  0  0  0
  3  8  2  0  0  0  0
  3151  1  0  0  0  0
  3152  1  0  0  0  0
  3153  1  0  0  0  0
  3154  1  0  0  0  0
  3155  1  0  0  0  0
  3156  1  0  0  0  0
  3157  1  0  0  0  0
  3158  1  0  0  0  0
  3159  1  0  0  0  0
  3160  1  0  0  0  0
  3161  1  0  0  0  0
  3162  1  0  0  0  0
  3163  1  0  0  0  0
  3164  1  0  0  0  0
  3165  1  0  0  0  0
  4  5  2  0  0  0  0
  4  6  1  0  0  0  0
  4151  1  0  0  0  0
  4152  1  0  0  0  0
  4153  1  0  0  0  0
  4154  1  0  0  0  0
  4155  1  0  0  0  0
  4156  1  0  0  0  0
  4157  1  0  0  0  0
  4158  1  0  0  0  0
  4159  1  0  0  0  0
  4160  1  0  0  0  0
  4161  1  0  0  0  0
  4162  1  0  0  0  0
  4163  1  0  0  0  0
  4164  1  0  0  0  0
  5 30  1  0  0  0  0
  6  7  1  0  0  0  0
  6108  1  0  0  0  0
  6151  1  0  0  0  0
  6152  1  0  0  0  0
  6153  1  0  0  0  0
  6154  1  0  0  0  0
  6155  1  0  0  0  0
  6156  1  0  0  0  0
  6157  1  0  0  0  0
  6158  1  0  0  0  0
  6159  1  0  0  0  0
  6160  1  0  0  0  0
  6161  1  0  0  0  0
  6162  1  0  0  0  0
  6163  1  0  0  0  0
  6164  1  0  0  0  0
  6  9  1  0  0  0  0
  7  8  1  0  0  0  0
  7 10  1  0  0  0  0
  7104  1  0  0  0  0
  7151  1  0  0  0  0
  7152  1  0  0  0  0
  7153  1  0  0  0  0
  7154  1  0  0  0  0
  7155  1  0  0  0  0
  7156  1  0  0  0  0
  7157  1  0  0  0  0
  7158  1  0  0  0  0
  7159  1  0  0  0  0
  7160  1  0  0  0  0
  7161  1  0  0  0  0
  7162  1  0  0  0  0
  7163  1  0  0  0  0
  7164  1  0  0  0  0
  8 42  1  0  0  0  0
  8151  1  0  0  0  0
  8152  1  0  0  0  0
  8153  1  0  0  0  0
  8154  1  0  0  0  0
  8155  1  0  0  0  0
  8156  1  0  0  0  0
  8157  1  0  0  0  0
  8158  1  0  0  0  0
  8159  1  0  0  0  0
  8160  1  0  0  0  0
  8161  1  0  0  0  0
  8162  1  0  0  0  0
  8163  1  0  0  0  0
  8164  1  0  0  0  0
  9 10  1  0  0  0  0
  9 13  1  0  0  0  0
  9 54  1  0  0  0  0
 10 11  1  0  0  0  0
 10 81  1  0  0  0  0
 11 12  2  0  0  0  0
 11 48  1  0  0  0  0
 12 13  1  0  0  0  0
 12 16  1  0  0  0  0
 12109  1  0  0  0  0
 12110  1  0  0  0  0
 12111  1  0  0  0  0
 12112  1  0  0  0  0
 12113  1  0  0  0  0
 12114  1  0  0  0  0
 12115  1  0  0  0  0
 12116  1  0  0  0  0
 12117  1  0  0  0  0
 12118  1  0  0  0  0
 12119  1  0  0  0  0
 12120  1  0  0  0  0
 12121  1  0  0  0  0
 12122  1  0  0  0  0
 12123  1  0  0  0  0
 13 14  2  0  0  0  0
 13109  1  0  0  0  0
 13110  1  0  0  0  0
 13111  1  0  0  0  0
 13112  1  0  0  0  0
 13113  1  0  0  0  0
 13114  1  0  0  0  0
 13115  1  0  0  0  0
 13116  1  0  0  0  0
 13117  1  0  0  0  0
 13118  1  0  0  0  0
 13119  1  0  0  0  0
 13120  1  0  0  0  0
 13121  1  0  0  0  0
 13122  1  0  0  0  0
 13123  1  0  0  0  0
 14 15  1  0  0  0  0
 14 24  1  0  0  0  0
 14109  1  0  0  0  0
 14110  1  0  0  0  0
 14111  1  0  0  0  0
 14112  1  0  0  0  0
 14113  1  0  0  0  0
 14114  1  0  0  0  0
 14115  1  0  0  0  0
 14116  1  0  0  0  0
 14117  1  0  0  0  0
 14118  1  0  0  0  0
 14119  1  0  0  0  0
 14120  1  0  0  0  0
 14121  1  0  0  0  0
 14122  1  0  0  0  0
 14123  1  0  0  0  0
 15 16  2  0  0  0  0
 15 94  1  0  0  0  0
 15109  1  0  0  0  0
 15110  1  0  0  0  0
 15111  1  0  0  0  0
 15112  1  0  0  0  0
 15113  1  0  0  0  0
 15114  1  0  0  0  0
 15115  1  0  0  0  0
 15116  1  0  0  0  0
 15117  1  0  0  0  0
 15118  1  0  0  0  0
 15119  1  0  0  0  0
 15120  1  0  0  0  0
 15121  1  0  0  0  0
 15122  1  0  0  0  0
 15123  1  0  0  0  0
 16 17  1  0  0  0  0
 16109  1  0  0  0  0
 16110  1  0  0  0  0
 16111  1  0  0  0  0
 16112  1  0  0  0  0
 16113  1  0  0  0  0
 16114  1  0  0  0  0
 16115  1  0  0  0  0
 16116  1  0  0  0  0
 16117  1  0  0  0  0
 16118  1  0  0  0  0
 16119  1  0  0  0  0
 16120  1  0  0  0  0
 16121  1  0  0  0  0
 16122  1  0  0  0  0
 17 18  4  0  0  0  0
 17 23  4  0  0  0  0
 18 19  4  0  0  0  0
 18 98  1  0  0  0  0
 19 20  4  0  0  0  0
 19 97  1  0  0  0  0
 20 21  4  0  0  0  0
 20 96  1  0  0  0  0
 21 23  4  0  0  0  0
 21 95  1  0  0  0  0
 22 23  1  0  0  0  0
 24 25  4  0  0  0  0
 24 29  4  0  0  0  0
 25 26  4  0  0  0  0
 25 88  1  0  0  0  0
 26 27  4  0  0  0  0
 26 90  1  0  0  0  0
 27 28  4  0  0  0  0
 27 91  1  0  0  0  0
 28 29  4  0  0  0  0
 28 92  1  0  0  0  0
 29 93  1  0  0  0  0
 30 31  4  0  0  0  0
 30 35  4  0  0  0  0
 31 32  4  0  0  0  0
 31 65  1  0  0  0  0
 32 33  4  0  0  0  0
 32 66  1  0  0  0  0
 33 34  4  0  0  0  0
 33 67  1  0  0  0  0
 34 35  4  0  0  0  0
 34 68  1  0  0  0  0
 35 69  1  0  0  0  0
 36 37  4  0  0  0  0
 36 41  4  0  0  0  0
 37 38  4  0  0  0  0
 37 71  1  0  0  0  0
 38 39  4  0  0  0  0
 38 72  1  0  0  0  0
 39 40  4  0  0  0  0
 39 73  1  0  0  0  0
 40 41  4  0  0  0  0
 40 74  1  0  0  0  0
 41 75  1  0  0  0  0
 42 43  4  0  0  0  0
 42 47  4  0  0  0  0
 43 44  4  0  0  0  0
 43 76  1  0  0  0  0
 44 45  4  0  0  0  0
 44 77  1  0  0  0  0
 45 46  4  0  0  0  0
 45 78  1  0  0  0  0
 46 47  4  0  0  0  0
 46 79  1  0  0  0  0
 47 80  1  0  0  0  0
 48 49  4  0  0  0  0
 48 53  4  0  0  0  0
 49 50  4  0  0  0  0
 49103  1  0  0  0  0
 50 51  4  0  0  0  0
 50102  1  0  0  0  0
 51 52  4  0  0  0  0
 51101  1  0  0  0  0
 52 53  4  0  0  0  0
 52100  1  0  0  0  0
 53 99  1  0  0  0  0
 54 55  4  0  0  0  0
 54 59  4  0  0  0  0
 55 56  4  0  0  0  0
 55 64  1  0  0  0  0
 56 57  4  0  0  0  0
 56 63  1  0  0  0  0
 57 58  4  0  0  0  0
 57 62  1  0  0  0  0
 58 59  4  0  0  0  0
 58 61  1  0  0  0  0
 59 60  1  0  0  0  0
 82107  1  0  0  0  0
 83 89  1  0  0  0  0
 84106  1  0  0  0  0
 85105  1  0  0  0  0
 86 87  1  0  0  0  0
 87105  4  0  0  0  0
 87108  4  0  0  0  0
 89106  4  0  0  0  0
 89107  4  0  0  0  0
105106  4  0  0  0  0
107108  4  0  0  0  0
109110  1  0  0  0  0
109111  1  0  0  0  0
109112  1  0  0  0  0
109113  1  0  0  0  0
109114  1  0  0  0  0
109115  1  0  0  0  0
109116  1  0  0  0  0
109117  1  0  0  0  0
109118  1  0  0  0  0
109119  1  0  0  0  0
109120  1  0  0  0  0
109121  1  0  0  0  0
109122  1  0  0  0  0
109123  1  0  0  0  0
109124  1  0  0  0  0
109125  1  0  0  0  0
109126  1  0  0  0  0
109127  1  0  0  0  0
109128  1  0  0  0  0
109129  1  0  0  0  0
109130  1  0  0  0  0
110111  1  0  0  0  0
110112  1  0  0  0  0
110113  1  0  0  0  0
110114  1  0  0  0  0
110115  1  0  0  0  0
110116  1  0  0  0  0
110117  1  0  0  0  0
110118  1  0  0  0  0
110119  1  0  0  0  0
110120  1  0  0  0  0
110121  1  0  0  0  0
110122  1  0  0  0  0
110123  1  0  0  0  0
110124  1  0  0  0  0
110125  1  0  0  0  0
110126  1  0  0  0  0
110127  1  0  0  0  0
110128  1  0  0  0  0
110129  1  0  0  0  0
110130  1  0  0  0  0
110131  1  0  0  0  0
111112  1  0  0  0  0
111113  1  0  0  0  0
111114  1  0  0  0  0
111115  1  0  0  0  0
111116  1  0  0  0  0
111117  1  0  0  0  0
111118  1  0  0  0  0
111119  1  0  0  0  0
111120  1  0  0  0  0
111121  1  0  0  0  0
111122  1  0  0  0  0
111123  1  0  0  0  0
111124  1  0  0  0  0
111125  1  0  0  0  0
111126  1  0  0  0  0
111127  1  0  0  0  0
111128  1  0  0  0  0
111129  1  0  0  0  0
111130  1  0  0  0  0
111131  1  0  0  0  0
111132  1  0  0  0  0
112113  1  0  0  0  0
112114  1  0  0  0  0
112115  1  0  0  0  0
112116  1  0  0  0  0
112117  1  0  0  0  0
112118  1  0  0  0  0
112119  1  0  0  0  0
112120  1  0  0  0  0
112121  1  0  0  0  0
112122  1  0  0  0  0
112123  1  0  0  0  0
112124  1  0  0  0  0
112125  1  0  0  0  0
112126  1  0  0  0  0
112127  1  0  0  0  0
112128  1  0  0  0  0
112129  1  0  0  0  0
112130  1  0  0  0  0
112131  1  0  0  0  0
112132  1  0  0  0  0
112133  1  0  0  0  0
113114  1  0  0  0  0
113115  1  0  0  0  0
113116  1  0  0  0  0
113117  1  0  0  0  0
113118  1  0  0  0  0
113119  1  0  0  0  0
113120  1  0  0  0  0
113121  1  0  0  0  0
113122  1  0  0  0  0
113123  1  0  0  0  0
113124  1  0  0  0  0
113125  1  0  0  0  0
113126  1  0  0  0  0
113127  1  0  0  0  0
113128  1  0  0  0  0
113129  1  0  0  0  0
113130  1  0  0  0  0
113131  1  0  0  0  0
113132  1  0  0  0  0
113133  1  0  0  0  0
113134  1  0  0  0  0
114115  1  0  0  0  0
114116  1  0  0  0  0
114117  1  0  0  0  0
114118  1  0  0  0  0
114119  1  0  0  0  0
114120  1  0  0  0  0
114121  1  0  0  0  0
114122  1  0  0  0  0
114123  1  0  0  0  0
114124  1  0  0  0  0
114125  1  0  0  0  0
114126  1  0  0  0  0
114127  1  0  0  0  0
114128  1  0  0  0  0
114129  1  0  0  0  0
114130  1  0  0  0  0
114131  1  0  0  0  0
114132  1  0  0  0  0
114133  1  0  0  0  0
114134  1  0  0  0  0
114135  1  0  0  0  0
115116  1  0  0  0  0
115117  1  0  0  0  0
115118  1  0  0  0  0
115119  1  0  0  0  0
115120  1  0  0  0  0
115121  1  0  0  0  0
115122  1  0  0  0  0
115123  1  0  0  0  0
115124  1  0  0  0  0
115125  1  0  0  0  0
115126  1  0  0  0  0
115127  1  0  0  0  0
115128  1  0  0  0  0
115129  1  0  0  0  0
115130  1  0  0  0  0
115131  1  0  0  0  0
115132  1  0  0  0  0
115133  1  0  0  0  0
115134  1  0  0  0  0
115135  1  0  0  0  0
115136  1  0  0  0  0
116117  1  0  0  0  0
116118  1  0  0  0  0
116119  1  0  0  0  0
116120  1  0  0  0  0
116121  1  0  0  0  0
116122  1  0  0  0  0
116123  1  0  0  0  0
116124  1  0  0  0  0
116125  1  0  0  0  0
116126  1  0  0  0  0
116127  1  0  0  0  0
116128  1  0  0  0  0
116129  1  0  0  0  0
116130  1  0  0  0  0
116131  1  0  0  0  0
116132  1  0  0  0  0
116133  1  0  0  0  0
116134  1  0  0  0  0
116135  1  0  0  0  0
116136  1  0  0  0  0
116137  1  0  0  0  0
117118  1  0  0  0  0
117119  1  0  0  0  0
117120  1  0  0  0  0
117121  1  0  0  0  0
117122  1  0  0  0  0
117123  1  0  0  0  0
117124  1  0  0  0  0
117125  1  0  0  0  0
117126  1  0  0  0  0
117127  1  0  0  0  0
117128  1  0  0  0  0
117129  1  0  0  0  0
117130  1  0  0  0  0
117131  1  0  0  0  0
117132  1  0  0  0  0
117133  1  0  0  0  0
117134  1  0  0  0  0
117135  1  0  0  0  0
117136  1  0  0  0  0
117137  1  0  0  0  0
117138  1  0  0  0  0
118119  1  0  0  0  0
118120  1  0  0  0  0
118121  1  0  0  0  0
118122  1  0  0  0  0
118123  1  0  0  0  0
118124  1  0  0  0  0
118125  1  0  0  0  0
118126  1  0  0  0  0
118127  1  0  0  0  0
118128  1  0  0  0  0
118129  1  0  0  0  0
118130  1  0  0  0  0
118131  1  0  0  0  0
118132  1  0  0  0  0
118133  1  0  0  0  0
118134  1  0  0  0  0
118135  1  0  0  0  0
118136  1  0  0  0  0
118137  1  0  0  0  0
118138  1  0  0  0  0
118139  1  0  0  0  0
119120  1  0  0  0  0
119121  1  0  0  0  0
119122  1  0  0  0  0
119123  1  0  0  0  0
119124  1  0  0  0  0
119125  1  0  0  0  0
119126  1  0  0  0  0
119127  1  0  0  0  0
119128  1  0  0  0  0
119129  1  0  0  0  0
119130  1  0  0  0  0
119131  1  0  0  0  0
119132  1  0  0  0  0
119133  1  0  0  0  0
119134  1  0  0  0  0
119135  1  0  0  0  0
119136  1  0  0  0  0
119137  1  0  0  0  0
119138  1  0  0  0  0
119139  1  0  0  0  0
119140  1  0  0  0  0
120121  1  0  0  0  0
120122  1  0  0  0  0
120123  1  0  0  0  0
120124  1  0  0  0  0
120125  1  0  0  0  0
120126  1  0  0  0  0
120127  1  0  0  0  0
120128  1  0  0  0  0
120129  1  0  0  0  0
120130  1  0  0  0  0
120131  1  0  0  0  0
120132  1  0  0  0  0
120133  1  0  0  0  0
120134  1  0  0  0  0
120135  1  0  0  0  0
120136  1  0  0  0  0
120137  1  0  0  0  0
120138  1  0  0  0  0
120139  1  0  0  0  0
120140  1  0  0  0  0
120141  1  0  0  0  0
121122  1  0  0  0  0
121123  1  0  0  0  0
121124  1  0  0  0  0
121125  1  0  0  0  0
121126  1  0  0  0  0
121127  1  0  0  0  0
121128  1  0  0  0  0
121129  1  0  0  0  0
121130  1  0  0  0  0
121131  1  0  0  0  0
121132  1  0  0  0  0
121133  1  0  0  0  0
121134  1  0  0  0  0
121135  1  0  0  0  0
121136  1  0  0  0  0
121137  1  0  0  0  0
121138  1  0  0  0  0
121139  1  0  0  0  0
121140  1  0  0  0  0
121141  1  0  0  0  0
121142  1  0  0  0  0
122123  1  0  0  0  0
122124  1  0  0  0  0
122125  1  0  0  0  0
122126  1  0  0  0  0
122127  1  0  0  0  0
122128  1  0  0  0  0
122129  1  0  0  0  0
122130  1  0  0  0  0
122131  1  0  0  0  0
122132  1  0  0  0  0
122133  1  0  0  0  0
122134  1  0  0  0  0
122135  1  0  0  0  0
122136  1  0  0  0  0
122137  1  0  0  0  0
122138  1  0  0  0  0
122139  1  0  0  0  0
122140  1  0  0  0  0
122141  1  0  0  0  0
122142  1  0  0  0  0
122143  1  0  0  0  0
123124  1  0  0  0  0
123125  1  0  0  0  0
123126  1  0  0  0  0
123127  1  0  0  0  0
123128  1  0  0  0  0
123129  1  0  0  0  0
123130  1  0  0  0  0
123131  1  0  0  0  0
123132  1  0  0  0  0
123133  1  0  0  0  0
123134  1  0  0  0  0
123135  1  0  0  0  0
123136  1  0  0  0  0
123137  1  0  0  0  0
123138  1  0  0  0  0
123139  1  0  0  0  0
123140  1  0  0  0  0
123141  1  0  0  0  0
123142  1  0  0  0  0
123143  1  0  0  0  0
123144  1  0  0  0  0
124125  1  0  0  0  0
124126  1  0  0  0  0
124127  1  0  0  0  0
124128  1  0  0  0  0
124129  1  0  0  0  0
124130  1  0  0  0  0
124131  1  0  0  0  0
124132  1  0  0  0  0
124133  1  0  0  0  0
124134  1  0  0  0  0
124135  1  0  0  0  0
124136  1  0  0  0  0
124137  1  0  0  0  0
124138  1  0  0  0  0
124139  1  0  0  0  0
124140  1  0  0  0  0
124141  1  0  0  0  0
124142  1  0  0  0  0
124143  1  0  0  0  0
124144  1  0  0  0  0
124145  1  0  0  0  0
125126  1  0  0  0  0
125127  1  0  0  0  0
125128  1  0  0  0  0
125129  1  0  0  0  0
125130  1  0  0  0  0
125131  1  0  0  0  0
125132  1  0  0  0  0
125133  1  0  0  0  0
125134  1  0  0  0  0
125135  1  0  0  0  0
125136  1  0  0  0  0
125137  1  0  0  0  0
125138  1  0  0  0  0
125139  1  0  0  0  0
125140  1  0  0  0  0
125141  1  0  0  0  0
125142  1  0  0  0  0
125143  1  0  0  0  0
125144  1  0  0  0  0
125145  1  0  0  0  0
125146  1  0  0  0  0
126127  1  0  0  0  0
126128  1  0  0  0  0
126129  1  0  0  0  0
126130  1  0  0  0  0
126131  1  0  0  0  0
126132  1  0  0  0  0
126133  1  0  0  0  0
126134  1  0  0  0  0
126135  1  0  0  0  0
126136  1  0  0  0  0
126137  1  0  0  0  0
126138  1  0  0  0  0
126139  1  0  0  0  0
126140  1  0  0  0  0
126141  1  0  0  0  0
126142  1  0  0  0  0
126143  1  0  0  0  0
126144  1  0  0  0  0
126145  1  0  0  0  0
126146  1  0  0  0  0
126147  1  0  0  0  0
127128  1  0  0  0  0
127129  1  0  0  0  0
127130  1  0  0  0  0
127131  1  0  0  0  0
127132  1  0  0  0  0
127133  1  0  0  0  0
127134  1  0  0  0  0
127135  1  0  0  0  0
127136  1  0  0  0  0
127137  1  0  0  0  0
127138  1  0  0  0  0
127139  1  0  0  0  0
127140  1  0  0  0  0
127141  1  0  0  0  0
127142  1  0  0  0  0
127143  1  0  0  0  0
127144  1  0  0  0  0
127145  1  0  0  0  0
127146  1  0  0  0  0
127147  1  0  0  0  0
127148  1  0  0  0  0
128129  1  0  0  0  0
128130  1  0  0  0  0
128131  1  0  0  0  0
128132  1  0  0  0  0
128133  1  0  0  0  0
128134  1  0  0  0  0
128135  1  0  0  0  0
128136  1  0  0  0  0
128137  1  0  0  0  0
128138  1  0  0  0  0
128139  1  0  0  0  0
128140  1  0  0  0  0
128141  1  0  0  0  0
128142  1  0  0  0  0
128143  1  0  0  0  0
128144  1  0  0  0  0
128145  1  0  0  0  0
128146  1  0  0  0  0
128147  1  0  0  0  0
128148  1  0  0  0  0
128149  1  0  0  0  0
129130  1  0  0  0  0
129131  1  0  0  0  0
129132  1  0  0  0  0
129133  1  0  0  0  0
129134  1  0  0  0  0
129135  1  0  0  0  0
129136  1  0  0  0  0
129137  1  0  0  0  0
129138  1  0  0  0  0
129139  1  0  0  0  0
129140  1  0  0  0  0
129141  1  0  0  0  0
129142  1  0  0  0  0
129143  1  0  0  0  0
129144  1  0  0  0  0
129145  1  0  0  0  0
129146  1  0  0  0  0
129147  1  0  0  0  0
129148  1  0  0  0  0
129149  1  0  0  0  0
129150  1  0  0  0  0
130131  1  0  0  0  0
130132  1  0  0  0  0
130133  1  0  0  0  0
130134  1  0  0  0  0
130135  1  0  0  0  0
130136  1  0  0  0  0
130137  1  0  0  0  0
130138  1  0  0  0  0
130139  1  0  0  0  0
130140  1  0  0  0  0
130141  1  0  0  0  0
130142  1  0  0  0  0
130143  1  0  0  0  0
130144  1  0  0  0  0
130145  1  0  0  0  0
130146  1  0  0  0  0
130147  1  0  0  0  0
130148  1  0  0  0  0
130149  1  0  0  0  0
130150  1  0  0  0  0
131132  1  0  0  0  0
131133  1  0  0  0  0
131134  1  0  0  0  0
131135  1  0  0  0  0
131136  1  0  0  0  0
131137  1  0  0  0  0
131138  1  0  0  0  0
131139  1  0  0  0  0
131140  1  0  0  0  0
131141  1  0  0  0  0
131142  1  0  0  0  0
131143  1  0  0  0  0
131144  1  0  0  0  0
131145  1  0  0  0  0
131146  1  0  0  0  0
131147  1  0  0  0  0
131148  1  0  0  0  0
131149  1  0  0  0  0
131150  1  0  0  0  0
132133  1  0  0  0  0
132134  1  0  0  0  0
132135  1  0  0  0  0
132136  1  0  0  0  0
132137  1  0  0  0  0
132138  1  0  0  0  0
132139  1  0  0  0  0
132140  1  0  0  0  0
132141  1  0  0  0  0
132142  1  0  0  0  0
132143  1  0  0  0  0
132144  1  0  0  0  0
132145  1  0  0  0  0
132146  1  0  0  0  0
132147  1  0  0  0  0
132148  1  0  0  0  0
132149  1  0  0  0  0
132150  1  0  0  0  0
133134  1  0  0  0  0
133135  1  0  0  0  0
133136  1  0  0  0  0
133137  1  0  0  0  0
133138  1  0  0  0  0
133139  1  0  0  0  0
133140  1  0  0  0  0
133141  1  0  0  0  0
133142  1  0  0  0  0
133143  1  0  0  0  0
133144  1  0  0  0  0
133145  1  0  0  0  0
133146  1  0  0  0  0
133147  1  0  0  0  0
133148  1  0  0  0  0
133149  1  0  0  0  0
133150  1  0  0  0  0
134135  1  0  0  0  0
134136  1  0  0  0  0
134137  1  0  0  0  0
134138  1  0  0  0  0
134139  1  0  0  0  0
134140  1  0  0  0  0
134141  1  0  0  0  0
134142  1  0  0  0  0
134143  1  0  0  0  0
134144  1  0  0  0  0
134145  1  0  0  0  0
134146  1  0  0  0  0
134147  1  0  0  0  0
134148  1  0  0  0  0
134149  1  0  0  0  0
134150  1  0  0  0  0
135136  1  0  0  0  0
135137  1  0  0  0  0
135138  1  0  0  0  0
135139  1  0  0  0  0
135140  1  0  0  0  0
135141  1  0  0  0  0
135142  1  0  0  0  0
135143  1  0  0  0  0
135144  1  0  0  0  0
135145  1  0  0  0  0
135146  1  0  0  0  0
135147  1  0  0  0  0
135148  1  0  0  0  0
135149  1  0  0  0  0
135150  1  0  0  0  0
136137  1  0  0  0  0
136138  1  0  0  0  0
136139  1  0  0  0  0
136140  1  0  0  0  0
136141  1  0  0  0  0
136142  1  0  0  0  0
136143  1  0  0  0  0
136144  1  0  0  0  0
136145  1  0  0  0  0
136146  1  0  0  0  0
136147  1  0  0  0  0
136148  1  0  0  0  0
136149  1  0  0  0  0
136150  1  0  0  0  0
137138  1  0  0  0  0
137139  1  0  0  0  0
137140  1  0  0  0  0
137141  1  0  0  0  0
137142  1  0  0  0  0
137143  1  0  0  0  0
137144  1  0  0  0  0
137145  1  0  0  0  0
137146  1  0  0  0  0
137147  1  0  0  0  0
137148  1  0  0  0  0
137149  1  0  0  0  0
137150  1  0  0  0  0
138139  1  0  0  0  0
138140  1  0  0  0  0
138141  1  0  0  0  0
138142  1  0  0  0  0
138143  1  0  0  0  0
138144  1  0  0  0  0
138145  1  0  0  0  0
138146  1  0  0  0  0
138147  1  0  0  0  0
138148  1  0  0  0  0
138149  1  0  0  0  0
138150  1  0  0  0  0
139140  1  0  0  0  0
139141  1  0  0  0  0
139142  1  0  0  0  0
139143  1  0  0  0  0
139144  1  0  0  0  0
139145  1  0  0  0  0
139146  1  0  0  0  0
139147  1  0  0  0  0
139148  1  0  0  0  0
139149  1  0  0  0  0
139150  1  0  0  0  0
140141  1  0  0  0  0
140142  1  0  0  0  0
140143  1  0  0  0  0
140144  1  0  0  0  0
140145  1  0  0  0  0
140146  1  0  0  0  0
140147  1  0  0  0  0
140148  1  0  0  0  0
140149  1  0  0  0  0
140150  1  0  0  0  0
141142  1  0  0  0  0
141143  1  0  0  0  0
141144  1  0  0  0  0
141145  1  0  0  0  0
141146  1  0  0  0  0
141147  1  0  0  0  0
141148  1  0  0  0  0
141149  1  0  0  0  0
141150  1  0  0  0  0
142143  1  0  0  0  0
142144  1  0  0  0  0
142145  1  0  0  0  0
142146  1  0  0  0  0
142147  1  0  0  0  0
142148  1  0  0  0  0
142149  1  0  0  0  0
142150  1  0  0  0  0
143144  1  0  0  0  0
143145  1  0  0  0  0
143146  1  0  0  0  0
143147  1  0  0  0  0
143148  1  0  0  0  0
143149  1  0  0  0  0
143150  1  0  0  0  0
144145  1  0  0  0  0
144146  1  0  0  0  0
144147  1  0  0  0  0
144148  1  0  0  0  0
144149  1  0  0  0  0
144150  1  0  0  0  0
145146  1  0  0  0  0
145147  1  0  0  0  0
145148  1  0  0  0  0
145149  1  0  0  0  0
145150  1  0  0  0  0
146147  1  0  0  0  0
146148  1  0  0  0  0
146149  1  0  0  0  0
146150  1  0  0  0  0
147148  1  0  0  0  0
147149  1  0  0  0  0
147150  1  0  0  0  0
148149  1  0  0  0  0
148150  1  0  0  0  0
149150  1  0  0  0  0
151152  1  0  0  0  0
151153  1  0  0  0  0
151154  1  0  0  0  0
151155  1  0  0  0  0
151156  1  0  0  0  0
151157  1  0  0  0  0
151158  1  0  0  0  0
151159  1  0  0  0  0
151160  1  0  0  0  0
151161  1  0  0  0  0
151162  1  0  0  0  0
151163  1  0  0  0  0
151164  1  0  0  0  0
151165  1  0  0  0  0
151166  1  0  0  0  0
151167  1  0  0  0  0
151168  1  0  0  0  0
151169  1  0  0  0  0
151170  1  0  0  0  0
151171  1  0  0  0  0
151172  1  0  0  0  0
152153  1  0  0  0  0
152154  1  0  0  0  0
152155  1  0  0  0  0
152156  1  0  0  0  0
152157  1  0  0  0  0
152158  1  0  0  0  0
152159  1  0  0  0  0
152160  1  0  0  0  0
152161  1  0  0  0  0
152162  1  0  0  0  0
152163  1  0  0  0  0
152164  1  0  0  0  0
152165  1  0  0  0  0
152166  1  0  0  0  0
152167  1  0  0  0  0
152168  1  0  0  0  0
152169  1  0  0  0  0
152170  1  0  0  0  0
152171  1  0  0  0  0
152172  1  0  0  0  0
152173  1  0  0  0  0
153154  1  0  0  0  0
153155  1  0  0  0  0
153156  1  0  0  0  0
153157  1  0  0  0  0
153158  1  0  0  0  0
153159  1  0  0  0  0
153160  1  0  0  0  0
153161  1  0  0  0  0
153162  1  0  0  0  0
153163  1  0  0  0  0
153164  1  0  0  0  0
153165  1  0  0  0  0
153166  1  0  0  0  0
153167  1  0  0  0  0
153168  1  0  0  0  0
153169  1  0  0  0  0
153170  1  0  0  0  0
153171  1  0  0  0  0
153172  1  0  0  0  0
153173  1  0  0  0  0
153174  1  0  0  0  0
154155  1  0  0  0  0
154156  1  0  0  0  0
154157  1  0  0  0  0
154158  1  0  0  0  0
154159  1  0  0  0  0
154160  1  0  0  0  0
154161  1  0  0  0  0
154162  1  0  0  0  0
154163  1  0  0  0  0
154164  1  0  0  0  0
154165  1  0  0  0  0
154166  1  0  0  0  0
154167  1  0  0  0  0
154168  1  0  0  0  0
154169  1  0  0  0  0
154170  1  0  0  0  0
154171  1  0  0  0  0
154172  1  0  0  0  0
154173  1  0  0  0  0
154174  1  0  0  0  0
154175  1  0  0  0  0
155156  1  0  0  0  0
155157  1  0  0  0  0
155158  1  0  0  0  0
155159  1  0  0  0  0
155160  1  0  0  0  0
155161  1  0  0  0  0
155162  1  0  0  0  0
155163  1  0  0  0  0
155164  1  0  0  0  0
155165  1  0  0  0  0
155166  1  0  0  0  0
155167  1  0  0  0  0
155168  1  0  0  0  0
155169  1  0  0  0  0
155170  1  0  0  0  0
155171  1  0  0  0  0
155172  1  0  0  0  0
155173  1  0  0  0  0
155174  1  0  0  0  0
155175  1  0  0  0  0
155176  1  0  0  0  0
156157  1  0  0  0  0
156158  1  0  0  0  0
156159  1  0  0  0  0
156160  1  0  0  0  0
156161  1  0  0  0  0
156162  1  0  0  0  0
156163  1  0  0  0  0
156164  1  0  0  0  0
156165  1  0  0  0  0
156166  1  0  0  0  0
156167  1  0  0  0  0
156168  1  0  0  0  0
156169  1  0  0  0  0
156170  1  0  0  0  0
156171  1  0  0  0  0
156172  1  0  0  0  0
156173  1  0  0  0  0
156174  1  0  0  0  0
156175  1  0  0  0  0
156176  1  0  0  0  0
156177  1  0  0  0  0
157158  1  0  0  0  0
157159  1  0  0  0  0
157160  1  0  0  0  0
157161  1  0  0  0  0
157162  1  0  0  0  0
157163  1  0  0  0  0
157164  1  0  0  0  0
157165  1  0  0  0  0
157166  1  0  0  0  0
157167  1  0  0  0  0
157168  1  0  0  0  0
157169  1  0  0  0  0
157170  1  0  0  0  0
157171  1  0  0  0  0
157172  1  0  0  0  0
157173  1  0  0  0  0
157174  1  0  0  0  0
157175  1  0  0  0  0
157176  1  0  0  0  0
157177  1  0  0  0  0
157178  1  0  0  0  0
158159  1  0  0  0  0
158160  1  0  0  0  0
158161  1  0  0  0  0
158162  1  0  0  0  0
158163  1  0  0  0  0
158164  1  0  0  0  0
158165  1  0  0  0  0
158166  1  0  0  0  0
158167  1  0  0  0  0
158168  1  0  0  0  0
158169  1  0  0  0  0
158170  1  0  0  0  0
158171  1  0  0  0  0
158172  1  0  0  0  0
158173  1  0  0  0  0
158174  1  0  0  0  0
158175  1  0  0  0  0
158176  1  0  0  0  0
158177  1  0  0  0  0
158178  1  0  0  0  0
158179  1  0  0  0  0
159160  1  0  0  0  0
159161  1  0  0  0  0
159162  1  0  0  0  0
159163  1  0  0  0  0
159164  1  0  0  0  0
159165  1  0  0  0  0
159166  1  0  0  0  0
159167  1  0  0  0  0
159168  1  0  0  0  0
159169  1  0  0  0  0
159170  1  0  0  0  0
159171  1  0  0  0  0
159172  1  0  0  0  0
159173  1  0  0  0  0
159174  1  0  0  0  0
159175  1  0  0  0  0
159176  1  0  0  0  0
159177  1  0  0  0  0
159178  1  0  0  0  0
159179  1  0  0  0  0
159180  1  0  0  0  0
160161  1  0  0  0  0
160162  1  0  0  0  0
160163  1  0  0  0  0
160164  1  0  0  0  0
160165  1  0  0  0  0
160166  1  0  0  0  0
160167  1  0  0  0  0
160168  1  0  0  0  0
160169  1  0  0  0  0
160170  1  0  0  0  0
160171  1  0  0  0  0
160172  1  0  0  0  0
160173  1  0  0  0  0
160174  1  0  0  0  0
160175  1  0  0  0  0
160176  1  0  0  0  0
160177  1  0  0  0  0
160178  1  0  0  0  0
160179  1  0  0  0  0
160180  1  0  0  0  0
160181  1  0  0  0  0
161162  1  0  0  0  0
161163  1  0  0  0  0
161164  1  0  0  0  0
161165  1  0  0  0  0
161166  1  0  0  0  0
161167  1  0  0  0  0
161168  1  0  0  0  0
161169  1  0  0  0  0
161170  1  0  0  0  0
161171  1  0  0  0  0
161172  1  0  0  0  0
161173  1  0  0  0  0
161174  1  0  0  0  0
161175  1  0  0  0  0
161176  1  0  0  0  0
161177  1  0  0  0  0
161178  1  0  0  0  0
161179  1  0  0  0  0
161180  1  0  0  0  0
161181  1  0  0  0  0
161182  1  0  0  0  0
162163  1  0  0  0  0
162164  1  0  0  0  0
162165  1  0  0  0  0
162166  1  0  0  0  0
162167  1  0  0  0  0
162168  1  0  0  0  0
162169  1  0  0  0  0
162170  1  0  0  0  0
162171  1  0  0  0  0
162172  1  0  0  0  0
162173  1  0  0  0  0
162174  1  0  0  0  0
162175  1  0  0  0  0
162176  1  0  0  0  0
162177  1  0  0  0  0
162178  1  0  0  0  0
162179  1  0  0  0  0
162180  1  0  0  0  0
162181  1  0  0  0  0
162182  1  0  0  0  0
162183  1  0  0  0  0
163164  1  0  0  0  0
163165  1  0  0  0  0
163166  1  0  0  0  0
163167  1  0  0  0  0
163168  1  0  0  0  0
163169  1  0  0  0  0
163170  1  0  0  0  0
163171  1  0  0  0  0
163172  1  0  0  0  0
163173  1  0  0  0  0
163174  1  0  0  0  0
163175  1  0  0  0  0
163176  1  0  0  0  0
163177  1  0  0  0  0
163178  1  0  0  0  0
163179  1  0  0  0  0
163180  1  0  0  0  0
163181  1  0  0  0  0
163182  1  0  0  0  0
163183  1  0  0  0  0
163184  1  0  0  0  0
164165  1  0  0  0  0
164166  1  0  0  0  0
164167  1  0  0  0  0
164168  1  0  0  0  0
164169  1  0  0  0  0
164170  1  0  0  0  0
164171  1  0  0  0  0
164172  1  0  0  0  0
164173  1  0  0  0  0
164174  1  0  0  0  0
164175  1  0  0  0  0
164176  1  0  0  0  0
164177  1  0  0  0  0
164178  1  0  0  0  0
164179  1  0  0  0  0
164180  1  0  0  0  0
164181  1  0  0  0  0
164182  1  0  0  0  0
164183  1  0  0  0  0
164184  1  0  0  0  0
164185  1  0  0  0  0
165166  1  0  0  0  0
165167  1  0  0  0  0
165168  1  0  0  0  0
165169  1  0  0  0  0
165170  1  0  0  0  0
165171  1  0  0  0  0
165172  1  0  0  0  0
165173  1  0  0  0  0
165174  1  0  0  0  0
165175  1  0  0  0  0
165176  1  0  0  0  0
165177  1  0  0  0  0
165178  1  0  0  0  0
165179  1  0  0  0  0
165180  1  0  0  0  0
165181  1  0  0  0  0
165182  1  0  0  0  0
165183  1  0  0  0  0
165184  1  0  0  0  0
165185  1  0  0  0  0
165186  1  0  0  0  0
166167  1  0  0  0  0
166168  1  0  0  0  0
166169  1  0  0  0  0
166170  1  0  0  0  0
166171  1  0  0  0  0
166172  1  0  0  0  0
166173  1  0  0  0  0
166174  1  0  0  0  0
166175  1  0  0  0  0
166176  1  0  0  0  0
166177  1  0  0  0  0
166178  1  0  0  0  0
166179  1  0  0  0  0
166180  1  0  0  0  0
166181  1  0  0  0  0
166182  1  0  0  0  0
166183  1  0  0  0  0
166184  1  0  0  0  0
166185  1  0  0  0  0
166186  1  0  0  0  0
166187  1  0  0  0  0
167168  1  0  0  0  0
167169  1  0  0  0  0
167170  1  0  0  0  0
167171  1  0  0  0  0
167172  1  0  0  0  0
167173  1  0  0  0  0
167174  1  0  0  0  0
167175  1  0  0  0  0
167176  1  0  0  0  0
167177  1  0  0  0  0
167178  1  0  0  0  0
167179  1  0  0  0  0
167180  1  0  0  0  0
167181  1  0  0  0  0
167182  1  0  0  0  0
167183  1  0  0  0  0
167184  1  0  0  0  0
167185  1  0  0  0  0
167186  1  0  0  0  0
167187  1  0  0  0  0
167188  1  0  0  0  0
168169  1  0  0  0  0
168170  1  0  0  0  0
168171  1  0  0  0  0
168172  1  0  0  0  0
168173  1  0  0  0  0
168174  1  0  0  0  0
168175  1  0  0  0  0
168176  1  0  0  0  0
168177  1  0  0  0  0
168178  1  0  0  0  0
168179  1  0  0  0  0
168180  1  0  0  0  0
168181  1  0  0  0  0
168182  1  0  0  0  0
168183  1  0  0  0  0
168184  1  0  0  0  0
168185  1  0  0  0  0
168186  1  0  0  0  0
168187  1  0  0  0  0
168188  1  0  0  0  0
168189  1  0  0  0  0
169170  1  0  0  0  0
169171  1  0  0  0  0
169172  1  0  0  0  0
169173  1  0  0  0  0
169174  1  0  0  0  0
169175  1  0  0  0  0
169176  1  0  0  0  0
169177  1  0  0  0  0
169178  1  0  0  0  0
169179  1  0  0  0  0
169180  1  0  0  0  0
169181  1  0  0  0  0
169182  1  0  0  0  0
169183  1  0  0  0  0
169184  1  0  0  0  0
169185  1  0  0  0  0
169186  1  0  0  0  0
169187  1  0  0  0  0
169188  1  0  0  0  0
169189  1  0  0  0  0
169190  1  0  0  0  0
170171  1  0  0  0  0
170172  1  0  0  0  0
170173  1  0  0  0  0
170174  1  0  0  0  0
170175  1  0  0  0  0
170176  1  0  0  0  0
170177  1  0  0  0  0
170178  1  0  0  0  0
170179  1  0  0  0  0
170180  1  0  0  0  0
170181  1  0  0  0  0
170182  1  0  0  0  0
170183  1  0  0  0  0
170184  1  0  0  0  0
170185  1  0  0  0  0
170186  1  0  0  0  0
170187  1  0  0  0  0
170188  1  0  0  0  0
170189  1  0  0  0  0
170190  1  0  0  0  0
170191  1  0  0  0  0
171172  1  0  0  0  0
171173  1  0  0  0  0
171174  1  0  0  0  0
171175  1  0  0  0  0
171176  1  0  0  0  0
171177  1  0  0  0  0
171178  1  0  0  0  0
171179  1  0  0  0  0
171180  1  0  0  0  0
171181  1  0  0  0  0
171182  1  0  0  0  0
171183  1  0  0  0  0
171184  1  0  0  0  0
171185  1  0  0  0  0
171186  1  0  0  0  0
171187  1  0  0  0  0
171188  1  0  0  0  0
171189  1  0  0  0  0
171190  1  0  0  0  0
171191  1  0  0  0  0
171192  1  0  0  0  0
172173  1  0  0  0  0
172174  1  0  0  0  0
172175  1  0  0  0  0
172176  1  0  0  0  0
172177  1  0  0  0  0
172178  1  0  0  0  0
172179  1  0  0  0  0
172180  1  0  0  0  0
172181  1  0  0  0  0
172182  1  0  0  0  0
172183  1  0  0  0  0
172184  1  0  0  0  0
172185  1  0  0  0  0
172186  1  0  0  0  0
172187  1  0  0  0  0
172188  1  0  0  0  0
172189  1  0  0  0  0
172190  1  0  0  0  0
172191  1  0  0  0  0
172192  1  0  0  0  0
173174  1  0  0  0  0
173175  1  0  0  0  0
173176  1  0  0  0  0
173177  1  0  0  0  0
173178  1  0  0  0  0
173179  1  0  0  0  0
173180  1  0  0  0  0
173181  1  0  0  0  0
173182  1  0  0  0  0
173183  1  0  0  0  0
173184  1  0  0  0  0
173185  1  0  0  0  0
173186  1  0  0  0  0
173187  1  0  0  0  0
173188  1  0  0  0  0
173189  1  0  0  0  0
173190  1  0  0  0  0
173191  1  0  0  0  0
173192  1  0  0  0  0
174175  1  0  0  0  0
174176  1  0  0  0  0
174177  1  0  0  0  0
174178  1  0  0  0  0
174179  1  0  0  0  0
174180  1  0  0  0  0
174181  1  0  0  0  0
174182  1  0  0  0  0
174183  1  0  0  0  0
174184  1  0  0  0  0
174185  1  0  0  0  0
174186  1  0  0  0  0
174187  1  0  0  0  0
174188  1  0  0  0  0
174189  1  0  0  0  0
174190  1  0  0  0  0
174191  1  0  0  0  0
174192  1  0  0  0  0
175176  1  0  0  0  0
175177  1  0  0  0  0
175178  1  0  0  0  0
175179  1  0  0  0  0
175180  1  0  0  0  0
175181  1  0  0  0  0
175182  1  0  0  0  0
175183  1  0  0  0  0
175184  1  0  0  0  0
175185  1  0  0  0  0
175186  1  0  0  0  0
175187  1  0  0  0  0
175188  1  0  0  0  0
175189  1  0  0  0  0
175190  1  0  0  0  0
175191  1  0  0  0  0
175192  1  0  0  0  0
176177  1  0  0  0  0
176178  1  0  0  0  0
176179  1  0  0  0  0
176180  1  0  0  0  0
176181  1  0  0  0  0
176182  1  0  0  0  0
176183  1  0  0  0  0
176184  1  0  0  0  0
176185  1  0  0  0  0
176186  1  0  0  0  0
176187  1  0  0  0  0
176188  1  0  0  0  0
176189  1  0  0  0  0
176190  1  0  0  0  0
176191  1  0  0  0  0
176192  1  0  0  0  0
177178  1  0  0  0  0
177179  1  0  0  0  0
177180  1  0  0  0  0
177181  1  0  0  0  0
177182  1  0  0  0  0
177183  1  0  0  0  0
177184  1  0  0  0  0
177185  1  0  0  0  0
177186  1  0  0  0  0
177187  1  0  0  0  0
177188  1  0  0  0  0
177189  1  0  0  0  0
177190  1  0  0  0  0
177191  1  0  0  0  0
177192  1  0  0  0  0
178179  1  0  0  0  0
178180  1  0  0  0  0
178181  1  0  0  0  0
178182  1  0  0  0  0
178183  1  0  0  0  0
178184  1  0  0  0  0
178185  1  0  0  0  0
178186  1  0  0  0  0
178187  1  0  0  0  0
178188  1  0  0  0  0
178189  1  0  0  0  0
178190  1  0  0  0  0
178191  1  0  0  0  0
178192  1  0  0  0  0
179180  1  0  0  0  0
179181  1  0  0  0  0
179182  1  0  0  0  0
179183  1  0  0  0  0
179184  1  0  0  0  0
179185  1  0  0  0  0
179186  1  0  0  0  0
179187  1  0  0  0  0
179188  1  0  0  0  0
179189  1  0  0  0  0
179190  1  0  0  0  0
179191  1  0  0  0  0
179192  1  0  0  0  0
180181  1  0  0  0  0
180182  1  0  0  0  0
180183  1  0  0  0  0
180184  1  0  0  0  0
180185  1  0  0  0  0
180186  1  0  0  0  0
180187  1  0  0  0  0
180188  1  0  0  0  0
180189  1  0  0  0  0
180190  1  0  0  0  0
180191  1  0  0  0  0
180192  1  0  0  0  0
181182  1  0  0  0  0
181183  1  0  0  0  0
181184  1  0  0  0  0
181185  1  0  0  0  0
181186  1  0  0  0  0
181187  1  0  0  0  0
181188  1  0  0  0  0
181189  1  0  0  0  0
181190  1  0  0  0  0
181191  1  0  0  0  0
181192  1  0  0  0  0
182183  1  0  0  0  0
182184  1  0  0  0  0
182185  1  0  0  0  0
182186  1  0  0  0  0
182187  1  0  0  0  0
182188  1  0  0  0  0
182189  1  0  0  0  0
182190  1  0  0  0  0
182191  1  0  0  0  0
182192  1  0  0  0  0
183184  1  0  0  0  0
183185  1  0  0  0  0
183186  1  0  0  0  0
183187  1  0  0  0  0
183188  1  0  0  0  0
183189  1  0  0  0  0
183190  1  0  0  0  0
183191  1  0  0  0  0
183192  1  0  0  0  0
184185  1  0  0  0  0
184186  1  0  0  0  0
184187  1  0  0  0  0
184188  1  0  0  0  0
184189  1  0  0  0  0
184190  1  0  0  0  0
184191  1  0  0  0  0
184192  1  0  0  0  0
185186  1  0  0  0  0
185187  1  0  0  0  0
185188  1  0  0  0  0
185189  1  0  0  0  0
185190  1  0  0  0  0
185191  1  0  0  0  0
185192  1  0  0  0  0
186187  1  0  0  0  0
186188  1  0  0  0  0
186189  1  0  0  0  0
186190  1  0  0  0  0
186191  1  0  0  0  0
186192  1  0  0  0  0
187188  1  0  0  0  0
187189  1  0  0  0  0
187190  1  0  0  0  0
187191  1  0  0  0  0
187192  1  0  0  0  0
188189  1  0  0  0  0
188190  1  0  0  0  0
188191  1  0  0  0  0
188192  1  0  0  0  0
189190  1  0  0  0  0
189191  1  0  0  0  0
189192  1  0  0  0  0
190191  1  0  0  0  0
190192  1  0  0  0  0
191192  1  0  0  0  0
M  END
