# Supplementary material for: Reversible formation of tetraphenylpentalene, a room temperature stable antiaromatic hydrocarbon
Source: Chem Sci. 2024 Nov 25;16(2):952–61. doi: 10.1039/d4sc06439a (PMC11627289; doi:10.1039/d4sc06439a)
Supplement: SC-016-D4SC06439A-s003 [file SC-016-D4SC06439A-s003.mol]

Strukturoptimierung Cycloaddition

Created by GaussView 6.0.16
1851389  0  0  0  0  0  0  0  0  0    0
   -4.2714    0.7333   -0.0934 C   0  0  0  0  0  0  0  0  0  0  0  0
   -4.0446   -0.6081   -0.2972 C   0  0  0  0  0  0  0  0  0  0  0  0
   -2.5944   -0.7289   -0.4546 C   0  0  0  0  0  0  0  0  0  0  0  0
   -1.9996    0.6200   -0.3687 C   0  0  0  0  0  0  0  0  0  0  0  0
   -3.0194    1.5098   -0.1127 C   0  0  0  0  0  0  0  0  0  0  0  0
   -0.5069    0.5286   -0.5858 C   0  0  0  0  0  0  0  0  0  0  0  0
   -0.2841   -1.0212   -0.6520 C   0  0  0  0  0  0  0  0  0  0  0  0
   -1.6286   -1.6877   -0.5669 C   0  0  0  0  0  0  0  0  0  0  0  0
    0.4496    0.5388    0.7767 C   0  0  0  0  0  0  0  0  0  0  0  0
    0.5081   -1.0233    0.6980 C   0  0  0  0  0  0  0  0  0  0  0  0
    1.9525   -1.4253    0.5718 C   0  0  0  0  0  0  0  0  0  0  0  0
    2.7224   -0.2965    0.5302 C   0  0  0  0  0  0  0  0  0  0  0  0
    1.8895    0.9131    0.5308 C   0  0  0  0  0  0  0  0  0  0  0  0
    2.6884    1.9884    0.1931 C   0  0  0  0  0  0  0  0  0  0  0  0
    4.0638    1.4615    0.0802 C   0  0  0  0  0  0  0  0  0  0  0  0
    4.1116    0.1046    0.2926 C   0  0  0  0  0  0  0  0  0  0  0  0
    5.3165   -0.7343    0.3454 C   0  0  0  0  0  0  0  0  0  0  0  0
    5.4189   -1.7954    1.2660 C   0  0  0  0  0  0  0  0  0  0  0  0
    6.5665   -2.5866    1.3234 C   0  0  0  0  0  0  0  0  0  0  0  0
    7.6424   -2.3338    0.4650 C   0  0  0  0  0  0  0  0  0  0  0  0
    7.5583   -1.2790   -0.4507 C   0  0  0  0  0  0  0  0  0  0  0  0
    6.3366    0.3162   -1.2468 H   0  0  0  0  0  0  0  0  0  0  0  0
    6.4075   -0.4901   -0.5110 C   0  0  0  0  0  0  0  0  0  0  0  0
    2.3376    3.3811   -0.1080 C   0  0  0  0  0  0  0  0  0  0  0  0
    1.0214    3.8650    0.0285 C   0  0  0  0  0  0  0  0  0  0  0  0
    0.6912    5.1758   -0.3090 C   0  0  0  0  0  0  0  0  0  0  0  0
    1.6702    6.0513   -0.7886 C   0  0  0  0  0  0  0  0  0  0  0  0
    2.9849    5.5956   -0.9264 C   0  0  0  0  0  0  0  0  0  0  0  0
    3.3116    4.2812   -0.5931 C   0  0  0  0  0  0  0  0  0  0  0  0
   -3.0509    2.9747    0.0978 C   0  0  0  0  0  0  0  0  0  0  0  0
   -2.3201    3.6083    1.1158 C   0  0  0  0  0  0  0  0  0  0  0  0
   -2.4196    4.9879    1.3153 C   0  0  0  0  0  0  0  0  0  0  0  0
   -3.2462    5.7644    0.4983 C   0  0  0  0  0  0  0  0  0  0  0  0
   -3.9841    5.1462   -0.5176 C   0  0  0  0  0  0  0  0  0  0  0  0
   -3.8936    3.7661   -0.7086 C   0  0  0  0  0  0  0  0  0  0  0  0
   -5.0646   -1.6600   -0.4144 C   0  0  0  0  0  0  0  0  0  0  0  0
   -6.2001   -1.6608    0.4186 C   0  0  0  0  0  0  0  0  0  0  0  0
   -7.1787   -2.6499    0.2973 C   0  0  0  0  0  0  0  0  0  0  0  0
   -7.0415   -3.6638   -0.6570 C   0  0  0  0  0  0  0  0  0  0  0  0
   -5.9200   -3.6728   -1.4941 C   0  0  0  0  0  0  0  0  0  0  0  0
   -4.9454   -2.6817   -1.3763 C   0  0  0  0  0  0  0  0  0  0  0  0
   -1.7223   -3.1480   -0.4596 C   0  0  0  0  0  0  0  0  0  0  0  0
   -2.6186   -3.7500    0.4460 C   0  0  0  0  0  0  0  0  0  0  0  0
   -2.6732   -5.1370    0.5752 C   0  0  0  0  0  0  0  0  0  0  0  0
   -1.8385   -5.9496   -0.2012 C   0  0  0  0  0  0  0  0  0  0  0  0
   -0.9358   -5.3648   -1.0950 C   0  0  0  0  0  0  0  0  0  0  0  0
   -0.8675   -3.9765   -1.2119 C   0  0  0  0  0  0  0  0  0  0  0  0
    2.3141   -2.8291    0.3440 C   0  0  0  0  0  0  0  0  0  0  0  0
    1.6456   -3.8595    1.0335 C   0  0  0  0  0  0  0  0  0  0  0  0
    1.9691   -5.1971    0.8049 C   0  0  0  0  0  0  0  0  0  0  0  0
    2.9455   -5.5318   -0.1387 C   0  0  0  0  0  0  0  0  0  0  0  0
    3.5971   -4.5192   -0.8528 C   0  0  0  0  0  0  0  0  0  0  0  0
    3.2871   -3.1812   -0.6127 C   0  0  0  0  0  0  0  0  0  0  0  0
   -0.1429    1.0718    2.0667 C   0  0  0  0  0  0  0  0  0  0  0  0
   -1.3394    0.5352    2.5796 C   0  0  0  0  0  0  0  0  0  0  0  0
   -1.8981    1.0184    3.7640 C   0  0  0  0  0  0  0  0  0  0  0  0
   -1.2677    2.0446    4.4748 C   0  0  0  0  0  0  0  0  0  0  0  0
   -0.0632    2.5656    3.9954 C   0  0  0  0  0  0  0  0  0  0  0  0
    0.4944    2.0786    2.8090 C   0  0  0  0  0  0  0  0  0  0  0  0
    1.4402    2.4889    2.4546 H   0  0  0  0  0  0  0  0  0  0  0  0
    0.4530    3.3579    4.5463 H   0  0  0  0  0  0  0  0  0  0  0  0
   -1.7082    2.4284    5.4000 H   0  0  0  0  0  0  0  0  0  0  0  0
   -2.8368    0.5909    4.1296 H   0  0  0  0  0  0  0  0  0  0  0  0
   -1.8553   -0.2660    2.0483 H   0  0  0  0  0  0  0  0  0  0  0  0
   -1.6902    3.0142    1.7735 H   0  0  0  0  0  0  0  0  0  0  0  0
   -1.8422    5.4542    2.1193 H   0  0  0  0  0  0  0  0  0  0  0  0
   -3.3198    6.8452    0.6539 H   0  0  0  0  0  0  0  0  0  0  0  0
   -4.6362    5.7420   -1.1641 H   0  0  0  0  0  0  0  0  0  0  0  0
   -4.4717    3.2876   -1.5053 H   0  0  0  0  0  0  0  0  0  0  0  0
   -5.2534    1.1918    0.0450 H   0  0  0  0  0  0  0  0  0  0  0  0
   -6.2995   -0.8850    1.1835 H   0  0  0  0  0  0  0  0  0  0  0  0
   -8.0506   -2.6343    0.9592 H   0  0  0  0  0  0  0  0  0  0  0  0
   -7.8044   -4.4431   -0.7481 H   0  0  0  0  0  0  0  0  0  0  0  0
   -5.8036   -4.4578   -2.2479 H   0  0  0  0  0  0  0  0  0  0  0  0
   -4.0784   -2.6896   -2.0414 H   0  0  0  0  0  0  0  0  0  0  0  0
   -3.2645   -3.1180    1.0584 H   0  0  0  0  0  0  0  0  0  0  0  0
   -3.3747   -5.5870    1.2840 H   0  0  0  0  0  0  0  0  0  0  0  0
   -1.8865   -7.0386   -0.1026 H   0  0  0  0  0  0  0  0  0  0  0  0
   -0.2682   -5.9912   -1.6934 H   0  0  0  0  0  0  0  0  0  0  0  0
   -0.1467   -3.5301   -1.9008 H   0  0  0  0  0  0  0  0  0  0  0  0
   -0.0300   -1.5544    1.4950 H   0  0  0  0  0  0  0  0  0  0  0  0
   -1.5988    2.7329   -1.8508 H   0  0  0  0  0  0  0  0  0  0  0  0
   -0.6592    4.0590   -3.6952 H   0  0  0  0  0  0  0  0  0  0  0  0
    1.5425    3.4313   -4.7074 H   0  0  0  0  0  0  0  0  0  0  0  0
    2.7514    1.4149   -3.8474 H   0  0  0  0  0  0  0  0  0  0  0  0
    1.8114    0.0934   -2.0097 H   0  0  0  0  0  0  0  0  0  0  0  0
    1.2510    0.9588   -2.3688 C   0  0  0  0  0  0  0  0  0  0  0  0
    0.2353    3.2063    0.3912 H   0  0  0  0  0  0  0  0  0  0  0  0
   -0.1123    3.1842   -3.3302 C   0  0  0  0  0  0  0  0  0  0  0  0
   -0.3453    5.5051   -0.2049 H   0  0  0  0  0  0  0  0  0  0  0  0
    1.4094    7.0800   -1.0561 H   0  0  0  0  0  0  0  0  0  0  0  0
    3.7636    6.2664   -1.3031 H   0  0  0  0  0  0  0  0  0  0  0  0
    4.3425    3.9494   -0.7278 H   0  0  0  0  0  0  0  0  0  0  0  0
    4.9446    2.0777   -0.1023 H   0  0  0  0  0  0  0  0  0  0  0  0
    8.3918   -1.0746   -1.1303 H   0  0  0  0  0  0  0  0  0  0  0  0
    8.5416   -2.9561    0.5083 H   0  0  0  0  0  0  0  0  0  0  0  0
    6.6220   -3.4068    2.0459 H   0  0  0  0  0  0  0  0  0  0  0  0
    4.5869   -1.9935    1.9463 H   0  0  0  0  0  0  0  0  0  0  0  0
    3.7898   -2.3943   -1.1780 H   0  0  0  0  0  0  0  0  0  0  0  0
    4.3546   -4.7726   -1.6005 H   0  0  0  0  0  0  0  0  0  0  0  0
    3.1935   -6.5816   -0.3243 H   0  0  0  0  0  0  0  0  0  0  0  0
    1.4434   -5.9822    1.3557 H   0  0  0  0  0  0  0  0  0  0  0  0
    0.8701   -3.6111    1.7618 H   0  0  0  0  0  0  0  0  0  0  0  0
    0.3214   -1.3751   -1.4973 H   0  0  0  0  0  0  0  0  0  0  0  0
    1.7909    1.7102   -3.4136 C   0  0  0  0  0  0  0  0  0  0  0  0
    1.1152    2.8347   -3.8955 C   0  0  0  0  0  0  0  0  0  0  0  0
   -0.6469    2.4305   -2.2832 C   0  0  0  0  0  0  0  0  0  0  0  0
    0.0305    1.3164   -1.7676 C   0  0  0  0  0  0  0  0  0  0  0  0
    1.5044   -0.2586    0.6215 Bq  0  0  0  0  0  0  0  0  0  0  0  0
    1.4943   -0.2578    0.5109 Bq  0  0  0  0  0  0  0  0  0  0  0  0
    1.4841   -0.2570    0.4002 Bq  0  0  0  0  0  0  0  0  0  0  0  0
    1.4740   -0.2562    0.2896 Bq  0  0  0  0  0  0  0  0  0  0  0  0
    1.4639   -0.2553    0.1789 Bq  0  0  0  0  0  0  0  0  0  0  0  0
    1.4537   -0.2545    0.0683 Bq  0  0  0  0  0  0  0  0  0  0  0  0
    1.4436   -0.2537   -0.0424 Bq  0  0  0  0  0  0  0  0  0  0  0  0
    1.4335   -0.2529   -0.1530 Bq  0  0  0  0  0  0  0  0  0  0  0  0
    1.4233   -0.2521   -0.2637 Bq  0  0  0  0  0  0  0  0  0  0  0  0
    1.4132   -0.2512   -0.3743 Bq  0  0  0  0  0  0  0  0  0  0  0  0
    1.4030   -0.2504   -0.4849 Bq  0  0  0  0  0  0  0  0  0  0  0  0
    1.3929   -0.2496   -0.5956 Bq  0  0  0  0  0  0  0  0  0  0  0  0
    1.3828   -0.2488   -0.7062 Bq  0  0  0  0  0  0  0  0  0  0  0  0
    1.3726   -0.2479   -0.8169 Bq  0  0  0  0  0  0  0  0  0  0  0  0
    1.3625   -0.2471   -0.9275 Bq  0  0  0  0  0  0  0  0  0  0  0  0
    1.3524   -0.2463   -1.0382 Bq  0  0  0  0  0  0  0  0  0  0  0  0
    1.3422   -0.2455   -1.1488 Bq  0  0  0  0  0  0  0  0  0  0  0  0
    1.3321   -0.2446   -1.2595 Bq  0  0  0  0  0  0  0  0  0  0  0  0
    1.3219   -0.2438   -1.3701 Bq  0  0  0  0  0  0  0  0  0  0  0  0
    1.3118   -0.2430   -1.4807 Bq  0  0  0  0  0  0  0  0  0  0  0  0
    1.3017   -0.2422   -1.5914 Bq  0  0  0  0  0  0  0  0  0  0  0  0
    1.2915   -0.2414   -1.7020 Bq  0  0  0  0  0  0  0  0  0  0  0  0
    1.2814   -0.2405   -1.8127 Bq  0  0  0  0  0  0  0  0  0  0  0  0
    1.2713   -0.2397   -1.9233 Bq  0  0  0  0  0  0  0  0  0  0  0  0
    1.2611   -0.2389   -2.0340 Bq  0  0  0  0  0  0  0  0  0  0  0  0
    1.2510   -0.2381   -2.1446 Bq  0  0  0  0  0  0  0  0  0  0  0  0
    1.2408   -0.2372   -2.2553 Bq  0  0  0  0  0  0  0  0  0  0  0  0
    1.2307   -0.2364   -2.3659 Bq  0  0  0  0  0  0  0  0  0  0  0  0
    1.2206   -0.2356   -2.4765 Bq  0  0  0  0  0  0  0  0  0  0  0  0
    1.2104   -0.2348   -2.5872 Bq  0  0  0  0  0  0  0  0  0  0  0  0
    1.2003   -0.2339   -2.6978 Bq  0  0  0  0  0  0  0  0  0  0  0  0
    1.1902   -0.2331   -2.8085 Bq  0  0  0  0  0  0  0  0  0  0  0  0
    1.1800   -0.2323   -2.9191 Bq  0  0  0  0  0  0  0  0  0  0  0  0
    1.1699   -0.2315   -3.0298 Bq  0  0  0  0  0  0  0  0  0  0  0  0
    1.1598   -0.2307   -3.1404 Bq  0  0  0  0  0  0  0  0  0  0  0  0
    1.1496   -0.2298   -3.2511 Bq  0  0  0  0  0  0  0  0  0  0  0  0
    1.1395   -0.2290   -3.3617 Bq  0  0  0  0  0  0  0  0  0  0  0  0
    1.1293   -0.2282   -3.4723 Bq  0  0  0  0  0  0  0  0  0  0  0  0
   -3.1859    0.3052   -0.2653 Bq  0  0  0  0  0  0  0  0  0  0  0  0
   -3.1978    0.3177   -0.3704 Bq  0  0  0  0  0  0  0  0  0  0  0  0
   -3.2097    0.3301   -0.4755 Bq  0  0  0  0  0  0  0  0  0  0  0  0
   -3.2215    0.3425   -0.5806 Bq  0  0  0  0  0  0  0  0  0  0  0  0
   -3.2334    0.3550   -0.6857 Bq  0  0  0  0  0  0  0  0  0  0  0  0
   -3.2453    0.3674   -0.7908 Bq  0  0  0  0  0  0  0  0  0  0  0  0
   -3.2572    0.3799   -0.8959 Bq  0  0  0  0  0  0  0  0  0  0  0  0
   -3.2691    0.3923   -1.0010 Bq  0  0  0  0  0  0  0  0  0  0  0  0
   -3.2809    0.4047   -1.1061 Bq  0  0  0  0  0  0  0  0  0  0  0  0
   -3.2928    0.4172   -1.2112 Bq  0  0  0  0  0  0  0  0  0  0  0  0
   -3.3047    0.4296   -1.3163 Bq  0  0  0  0  0  0  0  0  0  0  0  0
   -3.3166    0.4421   -1.4214 Bq  0  0  0  0  0  0  0  0  0  0  0  0
   -3.3284    0.4545   -1.5265 Bq  0  0  0  0  0  0  0  0  0  0  0  0
   -3.3403    0.4669   -1.6316 Bq  0  0  0  0  0  0  0  0  0  0  0  0
   -3.3522    0.4794   -1.7367 Bq  0  0  0  0  0  0  0  0  0  0  0  0
   -3.3641    0.4918   -1.8418 Bq  0  0  0  0  0  0  0  0  0  0  0  0
   -3.3760    0.5043   -1.9469 Bq  0  0  0  0  0  0  0  0  0  0  0  0
   -3.3878    0.5167   -2.0519 Bq  0  0  0  0  0  0  0  0  0  0  0  0
   -3.3997    0.5291   -2.1570 Bq  0  0  0  0  0  0  0  0  0  0  0  0
   -3.4116    0.5416   -2.2621 Bq  0  0  0  0  0  0  0  0  0  0  0  0
   -3.4235    0.5540   -2.3672 Bq  0  0  0  0  0  0  0  0  0  0  0  0
   -3.4353    0.5665   -2.4723 Bq  0  0  0  0  0  0  0  0  0  0  0  0
   -3.4472    0.5789   -2.5774 Bq  0  0  0  0  0  0  0  0  0  0  0  0
   -3.4591    0.5913   -2.6825 Bq  0  0  0  0  0  0  0  0  0  0  0  0
   -3.4710    0.6038   -2.7876 Bq  0  0  0  0  0  0  0  0  0  0  0  0
   -3.4829    0.6162   -2.8927 Bq  0  0  0  0  0  0  0  0  0  0  0  0
   -3.4947    0.6287   -2.9978 Bq  0  0  0  0  0  0  0  0  0  0  0  0
   -3.5066    0.6411   -3.1029 Bq  0  0  0  0  0  0  0  0  0  0  0  0
   -3.5185    0.6535   -3.2080 Bq  0  0  0  0  0  0  0  0  0  0  0  0
   -3.5304    0.6660   -3.3131 Bq  0  0  0  0  0  0  0  0  0  0  0  0
   -3.5422    0.6784   -3.4182 Bq  0  0  0  0  0  0  0  0  0  0  0  0
   -3.5541    0.6909   -3.5233 Bq  0  0  0  0  0  0  0  0  0  0  0  0
   -3.5660    0.7033   -3.6284 Bq  0  0  0  0  0  0  0  0  0  0  0  0
   -3.5779    0.7157   -3.7335 Bq  0  0  0  0  0  0  0  0  0  0  0  0
   -3.5898    0.7282   -3.8386 Bq  0  0  0  0  0  0  0  0  0  0  0  0
   -3.6016    0.7406   -3.9437 Bq  0  0  0  0  0  0  0  0  0  0  0  0
   -3.6135    0.7531   -4.0488 Bq  0  0  0  0  0  0  0  0  0  0  0  0
   -3.6254    0.7655   -4.1539 Bq  0  0  0  0  0  0  0  0  0  0  0  0
   -3.6373    0.7779   -4.2590 Bq  0  0  0  0  0  0  0  0  0  0  0  0
  1  2  2  0  0  0  0
  1  5  1  0  0  0  0
  1 70  1  0  0  0  0
  1147  1  0  0  0  0
  1148  1  0  0  0  0
  1149  1  0  0  0  0
  1150  1  0  0  0  0
  1151  1  0  0  0  0
  1152  1  0  0  0  0
  1153  1  0  0  0  0
  1154  1  0  0  0  0
  1155  1  0  0  0  0
  1156  1  0  0  0  0
  1157  1  0  0  0  0
  1158  1  0  0  0  0
  1159  1  0  0  0  0
  1160  1  0  0  0  0
  2  3  1  0  0  0  0
  2 36  1  0  0  0  0
  2147  1  0  0  0  0
  2148  1  0  0  0  0
  2149  1  0  0  0  0
  2150  1  0  0  0  0
  2151  1  0  0  0  0
  2152  1  0  0  0  0
  2153  1  0  0  0  0
  2154  1  0  0  0  0
  2155  1  0  0  0  0
  2156  1  0  0  0  0
  2157  1  0  0  0  0
  2158  1  0  0  0  0
  2159  1  0  0  0  0
  2160  1  0  0  0  0
  3  4  1  0  0  0  0
  3  8  2  0  0  0  0
  3147  1  0  0  0  0
  3148  1  0  0  0  0
  3149  1  0  0  0  0
  3150  1  0  0  0  0
  3151  1  0  0  0  0
  3152  1  0  0  0  0
  3153  1  0  0  0  0
  3154  1  0  0  0  0
  3155  1  0  0  0  0
  3156  1  0  0  0  0
  3157  1  0  0  0  0
  3158  1  0  0  0  0
  3159  1  0  0  0  0
  3160  1  0  0  0  0
  4  5  2  0  0  0  0
  4  6  1  0  0  0  0
  4147  1  0  0  0  0
  4148  1  0  0  0  0
  4149  1  0  0  0  0
  4150  1  0  0  0  0
  4151  1  0  0  0  0
  4152  1  0  0  0  0
  4153  1  0  0  0  0
  4154  1  0  0  0  0
  4155  1  0  0  0  0
  4156  1  0  0  0  0
  4157  1  0  0  0  0
  4158  1  0  0  0  0
  4159  1  0  0  0  0
  4160  1  0  0  0  0
  5 30  1  0  0  0  0
  5147  1  0  0  0  0
  5148  1  0  0  0  0
  5149  1  0  0  0  0
  5150  1  0  0  0  0
  5151  1  0  0  0  0
  5152  1  0  0  0  0
  5153  1  0  0  0  0
  5154  1  0  0  0  0
  5155  1  0  0  0  0
  5156  1  0  0  0  0
  5157  1  0  0  0  0
  5158  1  0  0  0  0
  5159  1  0  0  0  0
  5160  1  0  0  0  0
  6  7  1  0  0  0  0
  6108  1  0  0  0  0
  7  8  1  0  0  0  0
  7 10  1  0  0  0  0
  7104  1  0  0  0  0
  7119  1  0  0  0  0
  7120  1  0  0  0  0
  7121  1  0  0  0  0
  7122  1  0  0  0  0
  7123  1  0  0  0  0
  7124  1  0  0  0  0
  7125  1  0  0  0  0
  8 42  1  0  0  0  0
  9 10  1  0  0  0  0
  9 13  1  0  0  0  0
  9 54  1  0  0  0  0
  9109  1  0  0  0  0
  9110  1  0  0  0  0
  9111  1  0  0  0  0
  9112  1  0  0  0  0
  9113  1  0  0  0  0
  9114  1  0  0  0  0
  9115  1  0  0  0  0
  9116  1  0  0  0  0
  9117  1  0  0  0  0
  9118  1  0  0  0  0
  9119  1  0  0  0  0
  9120  1  0  0  0  0
 10 11  1  0  0  0  0
 10 81  1  0  0  0  0
 10109  1  0  0  0  0
 10110  1  0  0  0  0
 10111  1  0  0  0  0
 10112  1  0  0  0  0
 10113  1  0  0  0  0
 10114  1  0  0  0  0
 10115  1  0  0  0  0
 10116  1  0  0  0  0
 10117  1  0  0  0  0
 10118  1  0  0  0  0
 10119  1  0  0  0  0
 10120  1  0  0  0  0
 10121  1  0  0  0  0
 11 12  2  0  0  0  0
 11 48  1  0  0  0  0
 11109  1  0  0  0  0
 11110  1  0  0  0  0
 11111  1  0  0  0  0
 11112  1  0  0  0  0
 11113  1  0  0  0  0
 11114  1  0  0  0  0
 11115  1  0  0  0  0
 11116  1  0  0  0  0
 11117  1  0  0  0  0
 11118  1  0  0  0  0
 11119  1  0  0  0  0
 11120  1  0  0  0  0
 11121  1  0  0  0  0
 12 13  1  0  0  0  0
 12 16  1  0  0  0  0
 12109  1  0  0  0  0
 12110  1  0  0  0  0
 12111  1  0  0  0  0
 12112  1  0  0  0  0
 12113  1  0  0  0  0
 12114  1  0  0  0  0
 12115  1  0  0  0  0
 12116  1  0  0  0  0
 12117  1  0  0  0  0
 12118  1  0  0  0  0
 12119  1  0  0  0  0
 12120  1  0  0  0  0
 12121  1  0  0  0  0
 13 14  2  0  0  0  0
 13109  1  0  0  0  0
 13110  1  0  0  0  0
 13111  1  0  0  0  0
 13112  1  0  0  0  0
 13113  1  0  0  0  0
 13114  1  0  0  0  0
 13115  1  0  0  0  0
 13116  1  0  0  0  0
 13117  1  0  0  0  0
 13118  1  0  0  0  0
 13119  1  0  0  0  0
 13120  1  0  0  0  0
 13121  1  0  0  0  0
 13122  1  0  0  0  0
 14 15  1  0  0  0  0
 14 24  1  0  0  0  0
 15 16  2  0  0  0  0
 15 94  1  0  0  0  0
 16 17  1  0  0  0  0
 17 18  4  0  0  0  0
 17 23  4  0  0  0  0
 18 19  4  0  0  0  0
 18 98  1  0  0  0  0
 19 20  4  0  0  0  0
 19 97  1  0  0  0  0
 20 21  4  0  0  0  0
 20 96  1  0  0  0  0
 21 23  4  0  0  0  0
 21 95  1  0  0  0  0
 22 23  1  0  0  0  0
 24 25  4  0  0  0  0
 24 29  4  0  0  0  0
 25 26  4  0  0  0  0
 25 88  1  0  0  0  0
 26 27  4  0  0  0  0
 26 90  1  0  0  0  0
 27 28  4  0  0  0  0
 27 91  1  0  0  0  0
 28 29  4  0  0  0  0
 28 92  1  0  0  0  0
 29 93  1  0  0  0  0
 30 31  4  0  0  0  0
 30 35  4  0  0  0  0
 31 32  4  0  0  0  0
 31 65  1  0  0  0  0
 32 33  4  0  0  0  0
 32 66  1  0  0  0  0
 33 34  4  0  0  0  0
 33 67  1  0  0  0  0
 34 35  4  0  0  0  0
 34 68  1  0  0  0  0
 35 69  1  0  0  0  0
 36 37  4  0  0  0  0
 36 41  4  0  0  0  0
 37 38  4  0  0  0  0
 37 71  1  0  0  0  0
 38 39  4  0  0  0  0
 38 72  1  0  0  0  0
 39 40  4  0  0  0  0
 39 73  1  0  0  0  0
 40 41  4  0  0  0  0
 40 74  1  0  0  0  0
 41 75  1  0  0  0  0
 42 43  4  0  0  0  0
 42 47  4  0  0  0  0
 43 44  4  0  0  0  0
 43 76  1  0  0  0  0
 44 45  4  0  0  0  0
 44 77  1  0  0  0  0
 45 46  4  0  0  0  0
 45 78  1  0  0  0  0
 46 47  4  0  0  0  0
 46 79  1  0  0  0  0
 47 80  1  0  0  0  0
 48 49  4  0  0  0  0
 48 53  4  0  0  0  0
 49 50  4  0  0  0  0
 49103  1  0  0  0  0
 50 51  4  0  0  0  0
 50102  1  0  0  0  0
 51 52  4  0  0  0  0
 51101  1  0  0  0  0
 52 53  4  0  0  0  0
 52100  1  0  0  0  0
 53 99  1  0  0  0  0
 54 55  4  0  0  0  0
 54 59  4  0  0  0  0
 55 56  4  0  0  0  0
 55 64  1  0  0  0  0
 56 57  4  0  0  0  0
 56 63  1  0  0  0  0
 57 58  4  0  0  0  0
 57 62  1  0  0  0  0
 58 59  4  0  0  0  0
 58 61  1  0  0  0  0
 59 60  1  0  0  0  0
 82107  1  0  0  0  0
 83 89  1  0  0  0  0
 84106  1  0  0  0  0
 85105  1  0  0  0  0
 86 87  1  0  0  0  0
 86122  1  0  0  0  0
 86123  1  0  0  0  0
 86124  1  0  0  0  0
 86125  1  0  0  0  0
 86126  1  0  0  0  0
 86127  1  0  0  0  0
 86128  1  0  0  0  0
 86129  1  0  0  0  0
 86130  1  0  0  0  0
 86131  1  0  0  0  0
 86132  1  0  0  0  0
 86133  1  0  0  0  0
 86134  1  0  0  0  0
 86135  1  0  0  0  0
 86136  1  0  0  0  0
 86137  1  0  0  0  0
 86138  1  0  0  0  0
 86139  1  0  0  0  0
 86140  1  0  0  0  0
 86141  1  0  0  0  0
 86142  1  0  0  0  0
 86143  1  0  0  0  0
 87105  4  0  0  0  0
 87108  4  0  0  0  0
 87124  1  0  0  0  0
 87125  1  0  0  0  0
 87126  1  0  0  0  0
 87127  1  0  0  0  0
 87128  1  0  0  0  0
 87129  1  0  0  0  0
 87130  1  0  0  0  0
 87131  1  0  0  0  0
 87132  1  0  0  0  0
 87133  1  0  0  0  0
 87134  1  0  0  0  0
 87135  1  0  0  0  0
 87136  1  0  0  0  0
 87137  1  0  0  0  0
 87138  1  0  0  0  0
 87139  1  0  0  0  0
 87140  1  0  0  0  0
 87141  1  0  0  0  0
 87142  1  0  0  0  0
 87143  1  0  0  0  0
 87144  1  0  0  0  0
 87145  1  0  0  0  0
 87146  1  0  0  0  0
 89106  4  0  0  0  0
 89107  4  0  0  0  0
105106  4  0  0  0  0
107108  4  0  0  0  0
109110  1  0  0  0  0
109111  1  0  0  0  0
109112  1  0  0  0  0
109113  1  0  0  0  0
109114  1  0  0  0  0
109115  1  0  0  0  0
109116  1  0  0  0  0
109117  1  0  0  0  0
109118  1  0  0  0  0
109119  1  0  0  0  0
109120  1  0  0  0  0
109121  1  0  0  0  0
109122  1  0  0  0  0
109123  1  0  0  0  0
109124  1  0  0  0  0
109125  1  0  0  0  0
109126  1  0  0  0  0
109127  1  0  0  0  0
109128  1  0  0  0  0
110111  1  0  0  0  0
110112  1  0  0  0  0
110113  1  0  0  0  0
110114  1  0  0  0  0
110115  1  0  0  0  0
110116  1  0  0  0  0
110117  1  0  0  0  0
110118  1  0  0  0  0
110119  1  0  0  0  0
110120  1  0  0  0  0
110121  1  0  0  0  0
110122  1  0  0  0  0
110123  1  0  0  0  0
110124  1  0  0  0  0
110125  1  0  0  0  0
110126  1  0  0  0  0
110127  1  0  0  0  0
110128  1  0  0  0  0
110129  1  0  0  0  0
111112  1  0  0  0  0
111113  1  0  0  0  0
111114  1  0  0  0  0
111115  1  0  0  0  0
111116  1  0  0  0  0
111117  1  0  0  0  0
111118  1  0  0  0  0
111119  1  0  0  0  0
111120  1  0  0  0  0
111121  1  0  0  0  0
111122  1  0  0  0  0
111123  1  0  0  0  0
111124  1  0  0  0  0
111125  1  0  0  0  0
111126  1  0  0  0  0
111127  1  0  0  0  0
111128  1  0  0  0  0
111129  1  0  0  0  0
111130  1  0  0  0  0
112113  1  0  0  0  0
112114  1  0  0  0  0
112115  1  0  0  0  0
112116  1  0  0  0  0
112117  1  0  0  0  0
112118  1  0  0  0  0
112119  1  0  0  0  0
112120  1  0  0  0  0
112121  1  0  0  0  0
112122  1  0  0  0  0
112123  1  0  0  0  0
112124  1  0  0  0  0
112125  1  0  0  0  0
112126  1  0  0  0  0
112127  1  0  0  0  0
112128  1  0  0  0  0
112129  1  0  0  0  0
112130  1  0  0  0  0
112131  1  0  0  0  0
113114  1  0  0  0  0
113115  1  0  0  0  0
113116  1  0  0  0  0
113117  1  0  0  0  0
113118  1  0  0  0  0
113119  1  0  0  0  0
113120  1  0  0  0  0
113121  1  0  0  0  0
113122  1  0  0  0  0
113123  1  0  0  0  0
113124  1  0  0  0  0
113125  1  0  0  0  0
113126  1  0  0  0  0
113127  1  0  0  0  0
113128  1  0  0  0  0
113129  1  0  0  0  0
113130  1  0  0  0  0
113131  1  0  0  0  0
113132  1  0  0  0  0
114115  1  0  0  0  0
114116  1  0  0  0  0
114117  1  0  0  0  0
114118  1  0  0  0  0
114119  1  0  0  0  0
114120  1  0  0  0  0
114121  1  0  0  0  0
114122  1  0  0  0  0
114123  1  0  0  0  0
114124  1  0  0  0  0
114125  1  0  0  0  0
114126  1  0  0  0  0
114127  1  0  0  0  0
114128  1  0  0  0  0
114129  1  0  0  0  0
114130  1  0  0  0  0
114131  1  0  0  0  0
114132  1  0  0  0  0
114133  1  0  0  0  0
115116  1  0  0  0  0
115117  1  0  0  0  0
115118  1  0  0  0  0
115119  1  0  0  0  0
115120  1  0  0  0  0
115121  1  0  0  0  0
115122  1  0  0  0  0
115123  1  0  0  0  0
115124  1  0  0  0  0
115125  1  0  0  0  0
115126  1  0  0  0  0
115127  1  0  0  0  0
115128  1  0  0  0  0
115129  1  0  0  0  0
115130  1  0  0  0  0
115131  1  0  0  0  0
115132  1  0  0  0  0
115133  1  0  0  0  0
115134  1  0  0  0  0
116117  1  0  0  0  0
116118  1  0  0  0  0
116119  1  0  0  0  0
116120  1  0  0  0  0
116121  1  0  0  0  0
116122  1  0  0  0  0
116123  1  0  0  0  0
116124  1  0  0  0  0
116125  1  0  0  0  0
116126  1  0  0  0  0
116127  1  0  0  0  0
116128  1  0  0  0  0
116129  1  0  0  0  0
116130  1  0  0  0  0
116131  1  0  0  0  0
116132  1  0  0  0  0
116133  1  0  0  0  0
116134  1  0  0  0  0
116135  1  0  0  0  0
117118  1  0  0  0  0
117119  1  0  0  0  0
117120  1  0  0  0  0
117121  1  0  0  0  0
117122  1  0  0  0  0
117123  1  0  0  0  0
117124  1  0  0  0  0
117125  1  0  0  0  0
117126  1  0  0  0  0
117127  1  0  0  0  0
117128  1  0  0  0  0
117129  1  0  0  0  0
117130  1  0  0  0  0
117131  1  0  0  0  0
117132  1  0  0  0  0
117133  1  0  0  0  0
117134  1  0  0  0  0
117135  1  0  0  0  0
117136  1  0  0  0  0
118119  1  0  0  0  0
118120  1  0  0  0  0
118121  1  0  0  0  0
118122  1  0  0  0  0
118123  1  0  0  0  0
118124  1  0  0  0  0
118125  1  0  0  0  0
118126  1  0  0  0  0
118127  1  0  0  0  0
118128  1  0  0  0  0
118129  1  0  0  0  0
118130  1  0  0  0  0
118131  1  0  0  0  0
118132  1  0  0  0  0
118133  1  0  0  0  0
118134  1  0  0  0  0
118135  1  0  0  0  0
118136  1  0  0  0  0
118137  1  0  0  0  0
119120  1  0  0  0  0
119121  1  0  0  0  0
119122  1  0  0  0  0
119123  1  0  0  0  0
119124  1  0  0  0  0
119125  1  0  0  0  0
119126  1  0  0  0  0
119127  1  0  0  0  0
119128  1  0  0  0  0
119129  1  0  0  0  0
119130  1  0  0  0  0
119131  1  0  0  0  0
119132  1  0  0  0  0
119133  1  0  0  0  0
119134  1  0  0  0  0
119135  1  0  0  0  0
119136  1  0  0  0  0
119137  1  0  0  0  0
119138  1  0  0  0  0
120121  1  0  0  0  0
120122  1  0  0  0  0
120123  1  0  0  0  0
120124  1  0  0  0  0
120125  1  0  0  0  0
120126  1  0  0  0  0
120127  1  0  0  0  0
120128  1  0  0  0  0
120129  1  0  0  0  0
120130  1  0  0  0  0
120131  1  0  0  0  0
120132  1  0  0  0  0
120133  1  0  0  0  0
120134  1  0  0  0  0
120135  1  0  0  0  0
120136  1  0  0  0  0
120137  1  0  0  0  0
120138  1  0  0  0  0
120139  1  0  0  0  0
121122  1  0  0  0  0
121123  1  0  0  0  0
121124  1  0  0  0  0
121125  1  0  0  0  0
121126  1  0  0  0  0
121127  1  0  0  0  0
121128  1  0  0  0  0
121129  1  0  0  0  0
121130  1  0  0  0  0
121131  1  0  0  0  0
121132  1  0  0  0  0
121133  1  0  0  0  0
121134  1  0  0  0  0
121135  1  0  0  0  0
121136  1  0  0  0  0
121137  1  0  0  0  0
121138  1  0  0  0  0
121139  1  0  0  0  0
121140  1  0  0  0  0
122123  1  0  0  0  0
122124  1  0  0  0  0
122125  1  0  0  0  0
122126  1  0  0  0  0
122127  1  0  0  0  0
122128  1  0  0  0  0
122129  1  0  0  0  0
122130  1  0  0  0  0
122131  1  0  0  0  0
122132  1  0  0  0  0
122133  1  0  0  0  0
122134  1  0  0  0  0
122135  1  0  0  0  0
122136  1  0  0  0  0
122137  1  0  0  0  0
122138  1  0  0  0  0
122139  1  0  0  0  0
122140  1  0  0  0  0
122141  1  0  0  0  0
123124  1  0  0  0  0
123125  1  0  0  0  0
123126  1  0  0  0  0
123127  1  0  0  0  0
123128  1  0  0  0  0
123129  1  0  0  0  0
123130  1  0  0  0  0
123131  1  0  0  0  0
123132  1  0  0  0  0
123133  1  0  0  0  0
123134  1  0  0  0  0
123135  1  0  0  0  0
123136  1  0  0  0  0
123137  1  0  0  0  0
123138  1  0  0  0  0
123139  1  0  0  0  0
123140  1  0  0  0  0
123141  1  0  0  0  0
123142  1  0  0  0  0
124125  1  0  0  0  0
124126  1  0  0  0  0
124127  1  0  0  0  0
124128  1  0  0  0  0
124129  1  0  0  0  0
124130  1  0  0  0  0
124131  1  0  0  0  0
124132  1  0  0  0  0
124133  1  0  0  0  0
124134  1  0  0  0  0
124135  1  0  0  0  0
124136  1  0  0  0  0
124137  1  0  0  0  0
124138  1  0  0  0  0
124139  1  0  0  0  0
124140  1  0  0  0  0
124141  1  0  0  0  0
124142  1  0  0  0  0
124143  1  0  0  0  0
125126  1  0  0  0  0
125127  1  0  0  0  0
125128  1  0  0  0  0
125129  1  0  0  0  0
125130  1  0  0  0  0
125131  1  0  0  0  0
125132  1  0  0  0  0
125133  1  0  0  0  0
125134  1  0  0  0  0
125135  1  0  0  0  0
125136  1  0  0  0  0
125137  1  0  0  0  0
125138  1  0  0  0  0
125139  1  0  0  0  0
125140  1  0  0  0  0
125141  1  0  0  0  0
125142  1  0  0  0  0
125143  1  0  0  0  0
125144  1  0  0  0  0
126127  1  0  0  0  0
126128  1  0  0  0  0
126129  1  0  0  0  0
126130  1  0  0  0  0
126131  1  0  0  0  0
126132  1  0  0  0  0
126133  1  0  0  0  0
126134  1  0  0  0  0
126135  1  0  0  0  0
126136  1  0  0  0  0
126137  1  0  0  0  0
126138  1  0  0  0  0
126139  1  0  0  0  0
126140  1  0  0  0  0
126141  1  0  0  0  0
126142  1  0  0  0  0
126143  1  0  0  0  0
126144  1  0  0  0  0
126145  1  0  0  0  0
127128  1  0  0  0  0
127129  1  0  0  0  0
127130  1  0  0  0  0
127131  1  0  0  0  0
127132  1  0  0  0  0
127133  1  0  0  0  0
127134  1  0  0  0  0
127135  1  0  0  0  0
127136  1  0  0  0  0
127137  1  0  0  0  0
127138  1  0  0  0  0
127139  1  0  0  0  0
127140  1  0  0  0  0
127141  1  0  0  0  0
127142  1  0  0  0  0
127143  1  0  0  0  0
127144  1  0  0  0  0
127145  1  0  0  0  0
127146  1  0  0  0  0
128129  1  0  0  0  0
128130  1  0  0  0  0
128131  1  0  0  0  0
128132  1  0  0  0  0
128133  1  0  0  0  0
128134  1  0  0  0  0
128135  1  0  0  0  0
128136  1  0  0  0  0
128137  1  0  0  0  0
128138  1  0  0  0  0
128139  1  0  0  0  0
128140  1  0  0  0  0
128141  1  0  0  0  0
128142  1  0  0  0  0
128143  1  0  0  0  0
128144  1  0  0  0  0
128145  1  0  0  0  0
128146  1  0  0  0  0
129130  1  0  0  0  0
129131  1  0  0  0  0
129132  1  0  0  0  0
129133  1  0  0  0  0
129134  1  0  0  0  0
129135  1  0  0  0  0
129136  1  0  0  0  0
129137  1  0  0  0  0
129138  1  0  0  0  0
129139  1  0  0  0  0
129140  1  0  0  0  0
129141  1  0  0  0  0
129142  1  0  0  0  0
129143  1  0  0  0  0
129144  1  0  0  0  0
129145  1  0  0  0  0
129146  1  0  0  0  0
130131  1  0  0  0  0
130132  1  0  0  0  0
130133  1  0  0  0  0
130134  1  0  0  0  0
130135  1  0  0  0  0
130136  1  0  0  0  0
130137  1  0  0  0  0
130138  1  0  0  0  0
130139  1  0  0  0  0
130140  1  0  0  0  0
130141  1  0  0  0  0
130142  1  0  0  0  0
130143  1  0  0  0  0
130144  1  0  0  0  0
130145  1  0  0  0  0
130146  1  0  0  0  0
131132  1  0  0  0  0
131133  1  0  0  0  0
131134  1  0  0  0  0
131135  1  0  0  0  0
131136  1  0  0  0  0
131137  1  0  0  0  0
131138  1  0  0  0  0
131139  1  0  0  0  0
131140  1  0  0  0  0
131141  1  0  0  0  0
131142  1  0  0  0  0
131143  1  0  0  0  0
131144  1  0  0  0  0
131145  1  0  0  0  0
131146  1  0  0  0  0
132133  1  0  0  0  0
132134  1  0  0  0  0
132135  1  0  0  0  0
132136  1  0  0  0  0
132137  1  0  0  0  0
132138  1  0  0  0  0
132139  1  0  0  0  0
132140  1  0  0  0  0
132141  1  0  0  0  0
132142  1  0  0  0  0
132143  1  0  0  0  0
132144  1  0  0  0  0
132145  1  0  0  0  0
132146  1  0  0  0  0
133134  1  0  0  0  0
133135  1  0  0  0  0
133136  1  0  0  0  0
133137  1  0  0  0  0
133138  1  0  0  0  0
133139  1  0  0  0  0
133140  1  0  0  0  0
133141  1  0  0  0  0
133142  1  0  0  0  0
133143  1  0  0  0  0
133144  1  0  0  0  0
133145  1  0  0  0  0
133146  1  0  0  0  0
134135  1  0  0  0  0
134136  1  0  0  0  0
134137  1  0  0  0  0
134138  1  0  0  0  0
134139  1  0  0  0  0
134140  1  0  0  0  0
134141  1  0  0  0  0
134142  1  0  0  0  0
134143  1  0  0  0  0
134144  1  0  0  0  0
134145  1  0  0  0  0
134146  1  0  0  0  0
135136  1  0  0  0  0
135137  1  0  0  0  0
135138  1  0  0  0  0
135139  1  0  0  0  0
135140  1  0  0  0  0
135141  1  0  0  0  0
135142  1  0  0  0  0
135143  1  0  0  0  0
135144  1  0  0  0  0
135145  1  0  0  0  0
135146  1  0  0  0  0
136137  1  0  0  0  0
136138  1  0  0  0  0
136139  1  0  0  0  0
136140  1  0  0  0  0
136141  1  0  0  0  0
136142  1  0  0  0  0
136143  1  0  0  0  0
136144  1  0  0  0  0
136145  1  0  0  0  0
136146  1  0  0  0  0
137138  1  0  0  0  0
137139  1  0  0  0  0
137140  1  0  0  0  0
137141  1  0  0  0  0
137142  1  0  0  0  0
137143  1  0  0  0  0
137144  1  0  0  0  0
137145  1  0  0  0  0
137146  1  0  0  0  0
138139  1  0  0  0  0
138140  1  0  0  0  0
138141  1  0  0  0  0
138142  1  0  0  0  0
138143  1  0  0  0  0
138144  1  0  0  0  0
138145  1  0  0  0  0
138146  1  0  0  0  0
139140  1  0  0  0  0
139141  1  0  0  0  0
139142  1  0  0  0  0
139143  1  0  0  0  0
139144  1  0  0  0  0
139145  1  0  0  0  0
139146  1  0  0  0  0
140141  1  0  0  0  0
140142  1  0  0  0  0
140143  1  0  0  0  0
140144  1  0  0  0  0
140145  1  0  0  0  0
140146  1  0  0  0  0
141142  1  0  0  0  0
141143  1  0  0  0  0
141144  1  0  0  0  0
141145  1  0  0  0  0
141146  1  0  0  0  0
142143  1  0  0  0  0
142144  1  0  0  0  0
142145  1  0  0  0  0
142146  1  0  0  0  0
143144  1  0  0  0  0
143145  1  0  0  0  0
143146  1  0  0  0  0
144145  1  0  0  0  0
144146  1  0  0  0  0
145146  1  0  0  0  0
147148  1  0  0  0  0
147149  1  0  0  0  0
147150  1  0  0  0  0
147151  1  0  0  0  0
147152  1  0  0  0  0
147153  1  0  0  0  0
147154  1  0  0  0  0
147155  1  0  0  0  0
147156  1  0  0  0  0
147157  1  0  0  0  0
147158  1  0  0  0  0
147159  1  0  0  0  0
147160  1  0  0  0  0
147161  1  0  0  0  0
147162  1  0  0  0  0
147163  1  0  0  0  0
147164  1  0  0  0  0
147165  1  0  0  0  0
147166  1  0  0  0  0
148149  1  0  0  0  0
148150  1  0  0  0  0
148151  1  0  0  0  0
148152  1  0  0  0  0
148153  1  0  0  0  0
148154  1  0  0  0  0
148155  1  0  0  0  0
148156  1  0  0  0  0
148157  1  0  0  0  0
148158  1  0  0  0  0
148159  1  0  0  0  0
148160  1  0  0  0  0
148161  1  0  0  0  0
148162  1  0  0  0  0
148163  1  0  0  0  0
148164  1  0  0  0  0
148165  1  0  0  0  0
148166  1  0  0  0  0
148167  1  0  0  0  0
149150  1  0  0  0  0
149151  1  0  0  0  0
149152  1  0  0  0  0
149153  1  0  0  0  0
149154  1  0  0  0  0
149155  1  0  0  0  0
149156  1  0  0  0  0
149157  1  0  0  0  0
149158  1  0  0  0  0
149159  1  0  0  0  0
149160  1  0  0  0  0
149161  1  0  0  0  0
149162  1  0  0  0  0
149163  1  0  0  0  0
149164  1  0  0  0  0
149165  1  0  0  0  0
149166  1  0  0  0  0
149167  1  0  0  0  0
149168  1  0  0  0  0
150151  1  0  0  0  0
150152  1  0  0  0  0
150153  1  0  0  0  0
150154  1  0  0  0  0
150155  1  0  0  0  0
150156  1  0  0  0  0
150157  1  0  0  0  0
150158  1  0  0  0  0
150159  1  0  0  0  0
150160  1  0  0  0  0
150161  1  0  0  0  0
150162  1  0  0  0  0
150163  1  0  0  0  0
150164  1  0  0  0  0
150165  1  0  0  0  0
150166  1  0  0  0  0
150167  1  0  0  0  0
150168  1  0  0  0  0
150169  1  0  0  0  0
151152  1  0  0  0  0
151153  1  0  0  0  0
151154  1  0  0  0  0
151155  1  0  0  0  0
151156  1  0  0  0  0
151157  1  0  0  0  0
151158  1  0  0  0  0
151159  1  0  0  0  0
151160  1  0  0  0  0
151161  1  0  0  0  0
151162  1  0  0  0  0
151163  1  0  0  0  0
151164  1  0  0  0  0
151165  1  0  0  0  0
151166  1  0  0  0  0
151167  1  0  0  0  0
151168  1  0  0  0  0
151169  1  0  0  0  0
151170  1  0  0  0  0
152153  1  0  0  0  0
152154  1  0  0  0  0
152155  1  0  0  0  0
152156  1  0  0  0  0
152157  1  0  0  0  0
152158  1  0  0  0  0
152159  1  0  0  0  0
152160  1  0  0  0  0
152161  1  0  0  0  0
152162  1  0  0  0  0
152163  1  0  0  0  0
152164  1  0  0  0  0
152165  1  0  0  0  0
152166  1  0  0  0  0
152167  1  0  0  0  0
152168  1  0  0  0  0
152169  1  0  0  0  0
152170  1  0  0  0  0
152171  1  0  0  0  0
153154  1  0  0  0  0
153155  1  0  0  0  0
153156  1  0  0  0  0
153157  1  0  0  0  0
153158  1  0  0  0  0
153159  1  0  0  0  0
153160  1  0  0  0  0
153161  1  0  0  0  0
153162  1  0  0  0  0
153163  1  0  0  0  0
153164  1  0  0  0  0
153165  1  0  0  0  0
153166  1  0  0  0  0
153167  1  0  0  0  0
153168  1  0  0  0  0
153169  1  0  0  0  0
153170  1  0  0  0  0
153171  1  0  0  0  0
153172  1  0  0  0  0
154155  1  0  0  0  0
154156  1  0  0  0  0
154157  1  0  0  0  0
154158  1  0  0  0  0
154159  1  0  0  0  0
154160  1  0  0  0  0
154161  1  0  0  0  0
154162  1  0  0  0  0
154163  1  0  0  0  0
154164  1  0  0  0  0
154165  1  0  0  0  0
154166  1  0  0  0  0
154167  1  0  0  0  0
154168  1  0  0  0  0
154169  1  0  0  0  0
154170  1  0  0  0  0
154171  1  0  0  0  0
154172  1  0  0  0  0
154173  1  0  0  0  0
155156  1  0  0  0  0
155157  1  0  0  0  0
155158  1  0  0  0  0
155159  1  0  0  0  0
155160  1  0  0  0  0
155161  1  0  0  0  0
155162  1  0  0  0  0
155163  1  0  0  0  0
155164  1  0  0  0  0
155165  1  0  0  0  0
155166  1  0  0  0  0
155167  1  0  0  0  0
155168  1  0  0  0  0
155169  1  0  0  0  0
155170  1  0  0  0  0
155171  1  0  0  0  0
155172  1  0  0  0  0
155173  1  0  0  0  0
155174  1  0  0  0  0
156157  1  0  0  0  0
156158  1  0  0  0  0
156159  1  0  0  0  0
156160  1  0  0  0  0
156161  1  0  0  0  0
156162  1  0  0  0  0
156163  1  0  0  0  0
156164  1  0  0  0  0
156165  1  0  0  0  0
156166  1  0  0  0  0
156167  1  0  0  0  0
156168  1  0  0  0  0
156169  1  0  0  0  0
156170  1  0  0  0  0
156171  1  0  0  0  0
156172  1  0  0  0  0
156173  1  0  0  0  0
156174  1  0  0  0  0
156175  1  0  0  0  0
157158  1  0  0  0  0
157159  1  0  0  0  0
157160  1  0  0  0  0
157161  1  0  0  0  0
157162  1  0  0  0  0
157163  1  0  0  0  0
157164  1  0  0  0  0
157165  1  0  0  0  0
157166  1  0  0  0  0
157167  1  0  0  0  0
157168  1  0  0  0  0
157169  1  0  0  0  0
157170  1  0  0  0  0
157171  1  0  0  0  0
157172  1  0  0  0  0
157173  1  0  0  0  0
157174  1  0  0  0  0
157175  1  0  0  0  0
157176  1  0  0  0  0
158159  1  0  0  0  0
158160  1  0  0  0  0
158161  1  0  0  0  0
158162  1  0  0  0  0
158163  1  0  0  0  0
158164  1  0  0  0  0
158165  1  0  0  0  0
158166  1  0  0  0  0
158167  1  0  0  0  0
158168  1  0  0  0  0
158169  1  0  0  0  0
158170  1  0  0  0  0
158171  1  0  0  0  0
158172  1  0  0  0  0
158173  1  0  0  0  0
158174  1  0  0  0  0
158175  1  0  0  0  0
158176  1  0  0  0  0
158177  1  0  0  0  0
159160  1  0  0  0  0
159161  1  0  0  0  0
159162  1  0  0  0  0
159163  1  0  0  0  0
159164  1  0  0  0  0
159165  1  0  0  0  0
159166  1  0  0  0  0
159167  1  0  0  0  0
159168  1  0  0  0  0
159169  1  0  0  0  0
159170  1  0  0  0  0
159171  1  0  0  0  0
159172  1  0  0  0  0
159173  1  0  0  0  0
159174  1  0  0  0  0
159175  1  0  0  0  0
159176  1  0  0  0  0
159177  1  0  0  0  0
159178  1  0  0  0  0
160161  1  0  0  0  0
160162  1  0  0  0  0
160163  1  0  0  0  0
160164  1  0  0  0  0
160165  1  0  0  0  0
160166  1  0  0  0  0
160167  1  0  0  0  0
160168  1  0  0  0  0
160169  1  0  0  0  0
160170  1  0  0  0  0
160171  1  0  0  0  0
160172  1  0  0  0  0
160173  1  0  0  0  0
160174  1  0  0  0  0
160175  1  0  0  0  0
160176  1  0  0  0  0
160177  1  0  0  0  0
160178  1  0  0  0  0
160179  1  0  0  0  0
161162  1  0  0  0  0
161163  1  0  0  0  0
161164  1  0  0  0  0
161165  1  0  0  0  0
161166  1  0  0  0  0
161167  1  0  0  0  0
161168  1  0  0  0  0
161169  1  0  0  0  0
161170  1  0  0  0  0
161171  1  0  0  0  0
161172  1  0  0  0  0
161173  1  0  0  0  0
161174  1  0  0  0  0
161175  1  0  0  0  0
161176  1  0  0  0  0
161177  1  0  0  0  0
161178  1  0  0  0  0
161179  1  0  0  0  0
161180  1  0  0  0  0
162163  1  0  0  0  0
162164  1  0  0  0  0
162165  1  0  0  0  0
162166  1  0  0  0  0
162167  1  0  0  0  0
162168  1  0  0  0  0
162169  1  0  0  0  0
162170  1  0  0  0  0
162171  1  0  0  0  0
162172  1  0  0  0  0
162173  1  0  0  0  0
162174  1  0  0  0  0
162175  1  0  0  0  0
162176  1  0  0  0  0
162177  1  0  0  0  0
162178  1  0  0  0  0
162179  1  0  0  0  0
162180  1  0  0  0  0
162181  1  0  0  0  0
163164  1  0  0  0  0
163165  1  0  0  0  0
163166  1  0  0  0  0
163167  1  0  0  0  0
163168  1  0  0  0  0
163169  1  0  0  0  0
163170  1  0  0  0  0
163171  1  0  0  0  0
163172  1  0  0  0  0
163173  1  0  0  0  0
163174  1  0  0  0  0
163175  1  0  0  0  0
163176  1  0  0  0  0
163177  1  0  0  0  0
163178  1  0  0  0  0
163179  1  0  0  0  0
163180  1  0  0  0  0
163181  1  0  0  0  0
163182  1  0  0  0  0
164165  1  0  0  0  0
164166  1  0  0  0  0
164167  1  0  0  0  0
164168  1  0  0  0  0
164169  1  0  0  0  0
164170  1  0  0  0  0
164171  1  0  0  0  0
164172  1  0  0  0  0
164173  1  0  0  0  0
164174  1  0  0  0  0
164175  1  0  0  0  0
164176  1  0  0  0  0
164177  1  0  0  0  0
164178  1  0  0  0  0
164179  1  0  0  0  0
164180  1  0  0  0  0
164181  1  0  0  0  0
164182  1  0  0  0  0
164183  1  0  0  0  0
165166  1  0  0  0  0
165167  1  0  0  0  0
165168  1  0  0  0  0
165169  1  0  0  0  0
165170  1  0  0  0  0
165171  1  0  0  0  0
165172  1  0  0  0  0
165173  1  0  0  0  0
165174  1  0  0  0  0
165175  1  0  0  0  0
165176  1  0  0  0  0
165177  1  0  0  0  0
165178  1  0  0  0  0
165179  1  0  0  0  0
165180  1  0  0  0  0
165181  1  0  0  0  0
165182  1  0  0  0  0
165183  1  0  0  0  0
165184  1  0  0  0  0
166167  1  0  0  0  0
166168  1  0  0  0  0
166169  1  0  0  0  0
166170  1  0  0  0  0
166171  1  0  0  0  0
166172  1  0  0  0  0
166173  1  0  0  0  0
166174  1  0  0  0  0
166175  1  0  0  0  0
166176  1  0  0  0  0
166177  1  0  0  0  0
166178  1  0  0  0  0
166179  1  0  0  0  0
166180  1  0  0  0  0
166181  1  0  0  0  0
166182  1  0  0  0  0
166183  1  0  0  0  0
166184  1  0  0  0  0
166185  1  0  0  0  0
167168  1  0  0  0  0
167169  1  0  0  0  0
167170  1  0  0  0  0
167171  1  0  0  0  0
167172  1  0  0  0  0
167173  1  0  0  0  0
167174  1  0  0  0  0
167175  1  0  0  0  0
167176  1  0  0  0  0
167177  1  0  0  0  0
167178  1  0  0  0  0
167179  1  0  0  0  0
167180  1  0  0  0  0
167181  1  0  0  0  0
167182  1  0  0  0  0
167183  1  0  0  0  0
167184  1  0  0  0  0
167185  1  0  0  0  0
168169  1  0  0  0  0
168170  1  0  0  0  0
168171  1  0  0  0  0
168172  1  0  0  0  0
168173  1  0  0  0  0
168174  1  0  0  0  0
168175  1  0  0  0  0
168176  1  0  0  0  0
168177  1  0  0  0  0
168178  1  0  0  0  0
168179  1  0  0  0  0
168180  1  0  0  0  0
168181  1  0  0  0  0
168182  1  0  0  0  0
168183  1  0  0  0  0
168184  1  0  0  0  0
168185  1  0  0  0  0
169170  1  0  0  0  0
169171  1  0  0  0  0
169172  1  0  0  0  0
169173  1  0  0  0  0
169174  1  0  0  0  0
169175  1  0  0  0  0
169176  1  0  0  0  0
169177  1  0  0  0  0
169178  1  0  0  0  0
169179  1  0  0  0  0
169180  1  0  0  0  0
169181  1  0  0  0  0
169182  1  0  0  0  0
169183  1  0  0  0  0
169184  1  0  0  0  0
169185  1  0  0  0  0
170171  1  0  0  0  0
170172  1  0  0  0  0
170173  1  0  0  0  0
170174  1  0  0  0  0
170175  1  0  0  0  0
170176  1  0  0  0  0
170177  1  0  0  0  0
170178  1  0  0  0  0
170179  1  0  0  0  0
170180  1  0  0  0  0
170181  1  0  0  0  0
170182  1  0  0  0  0
170183  1  0  0  0  0
170184  1  0  0  0  0
170185  1  0  0  0  0
171172  1  0  0  0  0
171173  1  0  0  0  0
171174  1  0  0  0  0
171175  1  0  0  0  0
171176  1  0  0  0  0
171177  1  0  0  0  0
171178  1  0  0  0  0
171179  1  0  0  0  0
171180  1  0  0  0  0
171181  1  0  0  0  0
171182  1  0  0  0  0
171183  1  0  0  0  0
171184  1  0  0  0  0
171185  1  0  0  0  0
172173  1  0  0  0  0
172174  1  0  0  0  0
172175  1  0  0  0  0
172176  1  0  0  0  0
172177  1  0  0  0  0
172178  1  0  0  0  0
172179  1  0  0  0  0
172180  1  0  0  0  0
172181  1  0  0  0  0
172182  1  0  0  0  0
172183  1  0  0  0  0
172184  1  0  0  0  0
172185  1  0  0  0  0
173174  1  0  0  0  0
173175  1  0  0  0  0
173176  1  0  0  0  0
173177  1  0  0  0  0
173178  1  0  0  0  0
173179  1  0  0  0  0
173180  1  0  0  0  0
173181  1  0  0  0  0
173182  1  0  0  0  0
173183  1  0  0  0  0
173184  1  0  0  0  0
173185  1  0  0  0  0
174175  1  0  0  0  0
174176  1  0  0  0  0
174177  1  0  0  0  0
174178  1  0  0  0  0
174179  1  0  0  0  0
174180  1  0  0  0  0
174181  1  0  0  0  0
174182  1  0  0  0  0
174183  1  0  0  0  0
174184  1  0  0  0  0
174185  1  0  0  0  0
175176  1  0  0  0  0
175177  1  0  0  0  0
175178  1  0  0  0  0
175179  1  0  0  0  0
175180  1  0  0  0  0
175181  1  0  0  0  0
175182  1  0  0  0  0
175183  1  0  0  0  0
175184  1  0  0  0  0
175185  1  0  0  0  0
176177  1  0  0  0  0
176178  1  0  0  0  0
176179  1  0  0  0  0
176180  1  0  0  0  0
176181  1  0  0  0  0
176182  1  0  0  0  0
176183  1  0  0  0  0
176184  1  0  0  0  0
176185  1  0  0  0  0
177178  1  0  0  0  0
177179  1  0  0  0  0
177180  1  0  0  0  0
177181  1  0  0  0  0
177182  1  0  0  0  0
177183  1  0  0  0  0
177184  1  0  0  0  0
177185  1  0  0  0  0
178179  1  0  0  0  0
178180  1  0  0  0  0
178181  1  0  0  0  0
178182  1  0  0  0  0
178183  1  0  0  0  0
178184  1  0  0  0  0
178185  1  0  0  0  0
179180  1  0  0  0  0
179181  1  0  0  0  0
179182  1  0  0  0  0
179183  1  0  0  0  0
179184  1  0  0  0  0
179185  1  0  0  0  0
180181  1  0  0  0  0
180182  1  0  0  0  0
180183  1  0  0  0  0
180184  1  0  0  0  0
180185  1  0  0  0  0
181182  1  0  0  0  0
181183  1  0  0  0  0
181184  1  0  0  0  0
181185  1  0  0  0  0
182183  1  0  0  0  0
182184  1  0  0  0  0
182185  1  0  0  0  0
183184  1  0  0  0  0
183185  1  0  0  0  0
184185  1  0  0  0  0
M  END
