# Supplementary material for: Reversible formation of tetraphenylpentalene, a room temperature stable antiaromatic hydrocarbon
Source: Chem Sci. 2024 Nov 25;16(2):952–61. doi: 10.1039/d4sc06439a (PMC11627289; doi:10.1039/d4sc06439a)
Supplement: SC-016-D4SC06439A-s005 [file SC-016-D4SC06439A-s005.mol]

Strukturoptimierung Ph4Pen_Ox_nbo

Created by GaussView 6.0.16
 95582  0  0  0  0  0  0  0  0  0    0
    1.7971   -5.1489    1.0097 C   0  0  0  0  0  0  0  0  0  0  0  0
    0.9083   -5.7700    1.8411 C   0  0  0  0  0  0  0  0  0  0  0  0
   -0.4083   -5.0976    1.7843 C   0  0  0  0  0  0  0  0  0  0  0  0
   -0.3080   -4.0929    0.8438 C   0  0  0  0  0  0  0  0  0  0  0  0
    1.0395   -4.0794    0.3243 C   0  0  0  0  0  0  0  0  0  0  0  0
   -1.0658   -3.0236    0.1582 C   0  0  0  0  0  0  0  0  0  0  0  0
   -0.1771   -2.4026   -0.6733 C   0  0  0  0  0  0  0  0  0  0  0  0
    1.1396   -3.0750   -0.6165 C   0  0  0  0  0  0  0  0  0  0  0  0
   -1.5074   -5.4707    2.6790 C   0  0  0  0  0  0  0  0  0  0  0  0
   -1.7190   -6.8193    3.0172 C   0  0  0  0  0  0  0  0  0  0  0  0
   -2.3422   -4.4998    3.2576 C   0  0  0  0  0  0  0  0  0  0  0  0
   -2.7466   -7.1855    3.8805 C   0  0  0  0  0  0  0  0  0  0  0  0
   -3.3585   -4.8663    4.1324 C   0  0  0  0  0  0  0  0  0  0  0  0
   -3.5690   -6.2100    4.4434 C   0  0  0  0  0  0  0  0  0  0  0  0
   -2.5021   -2.7175    0.2250 C   0  0  0  0  0  0  0  0  0  0  0  0
   -2.9500   -1.3862    0.2270 C   0  0  0  0  0  0  0  0  0  0  0  0
   -3.4625   -3.7419    0.2304 C   0  0  0  0  0  0  0  0  0  0  0  0
   -4.3103   -1.0898    0.2289 C   0  0  0  0  0  0  0  0  0  0  0  0
   -4.8212   -3.4445    0.2255 C   0  0  0  0  0  0  0  0  0  0  0  0
   -5.2523   -2.1177    0.2265 C   0  0  0  0  0  0  0  0  0  0  0  0
    2.2386   -2.7021   -1.5114 C   0  0  0  0  0  0  0  0  0  0  0  0
    3.0735   -3.6731   -2.0897 C   0  0  0  0  0  0  0  0  0  0  0  0
    2.4503   -1.3536   -1.8499 C   0  0  0  0  0  0  0  0  0  0  0  0
    4.0899   -3.3068   -2.9644 C   0  0  0  0  0  0  0  0  0  0  0  0
    3.4779   -0.9875   -2.7131 C   0  0  0  0  0  0  0  0  0  0  0  0
    4.3005   -1.9632   -3.2757 C   0  0  0  0  0  0  0  0  0  0  0  0
    3.2334   -5.4551    0.9430 C   0  0  0  0  0  0  0  0  0  0  0  0
    4.1939   -4.4308    0.9371 C   0  0  0  0  0  0  0  0  0  0  0  0
    3.6811   -6.7865    0.9420 C   0  0  0  0  0  0  0  0  0  0  0  0
    5.5526   -4.7284    0.9424 C   0  0  0  0  0  0  0  0  0  0  0  0
    5.0414   -7.0831    0.9405 C   0  0  0  0  0  0  0  0  0  0  0  0
    5.9836   -6.0553    0.9424 C   0  0  0  0  0  0  0  0  0  0  0  0
    1.1528   -6.5499    2.5484 H   0  0  0  0  0  0  0  0  0  0  0  0
   -0.4216   -1.6227   -1.3806 H   0  0  0  0  0  0  0  0  0  0  0  0
   -1.0852   -7.5832    2.5817 H   0  0  0  0  0  0  0  0  0  0  0  0
   -2.1759   -3.4543    3.0310 H   0  0  0  0  0  0  0  0  0  0  0  0
   -2.9031   -8.2319    4.1179 H   0  0  0  0  0  0  0  0  0  0  0  0
   -3.9860   -4.1014    4.5759 H   0  0  0  0  0  0  0  0  0  0  0  0
   -4.3632   -6.4938    5.1248 H   0  0  0  0  0  0  0  0  0  0  0  0
   -2.2213   -0.5836    0.2450 H   0  0  0  0  0  0  0  0  0  0  0  0
   -3.1373   -4.7753    0.2215 H   0  0  0  0  0  0  0  0  0  0  0  0
   -4.6349   -0.0550    0.2377 H   0  0  0  0  0  0  0  0  0  0  0  0
   -5.5463   -4.2508    0.2193 H   0  0  0  0  0  0  0  0  0  0  0  0
   -6.3118   -1.8877    0.2278 H   0  0  0  0  0  0  0  0  0  0  0  0
    2.9072   -4.7185   -1.8628 H   0  0  0  0  0  0  0  0  0  0  0  0
    1.8164   -0.5895   -1.4147 H   0  0  0  0  0  0  0  0  0  0  0  0
    4.7175   -4.0718   -3.4076 H   0  0  0  0  0  0  0  0  0  0  0  0
    3.6345    0.0587   -2.9507 H   0  0  0  0  0  0  0  0  0  0  0  0
    5.0948   -1.6795   -3.9569 H   0  0  0  0  0  0  0  0  0  0  0  0
    3.8689   -3.3974    0.9453 H   0  0  0  0  0  0  0  0  0  0  0  0
    2.9523   -7.5890    0.9245 H   0  0  0  0  0  0  0  0  0  0  0  0
    6.2778   -3.9222    0.9482 H   0  0  0  0  0  0  0  0  0  0  0  0
    5.3658   -8.1179    0.9325 H   0  0  0  0  0  0  0  0  0  0  0  0
    7.0431   -6.2855    0.9414 H   0  0  0  0  0  0  0  0  0  0  0  0
   -3.8831   -2.4163    0.2272 Bq  0  0  0  0  0  0  0  0  0  0  0  0
   -3.8832   -2.4162    0.0844 Bq  0  0  0  0  0  0  0  0  0  0  0  0
   -3.8834   -2.4160   -0.0585 Bq  0  0  0  0  0  0  0  0  0  0  0  0
   -3.8836   -2.4159   -0.2014 Bq  0  0  0  0  0  0  0  0  0  0  0  0
   -3.8838   -2.4158   -0.3442 Bq  0  0  0  0  0  0  0  0  0  0  0  0
   -3.8839   -2.4156   -0.4871 Bq  0  0  0  0  0  0  0  0  0  0  0  0
   -3.8841   -2.4155   -0.6299 Bq  0  0  0  0  0  0  0  0  0  0  0  0
   -3.8843   -2.4154   -0.7728 Bq  0  0  0  0  0  0  0  0  0  0  0  0
   -3.8845   -2.4153   -0.9156 Bq  0  0  0  0  0  0  0  0  0  0  0  0
   -3.8846   -2.4151   -1.0585 Bq  0  0  0  0  0  0  0  0  0  0  0  0
   -3.8848   -2.4150   -1.2014 Bq  0  0  0  0  0  0  0  0  0  0  0  0
   -3.8850   -2.4149   -1.3442 Bq  0  0  0  0  0  0  0  0  0  0  0  0
   -3.8851   -2.4148   -1.4871 Bq  0  0  0  0  0  0  0  0  0  0  0  0
   -3.8853   -2.4146   -1.6299 Bq  0  0  0  0  0  0  0  0  0  0  0  0
   -3.8855   -2.4145   -1.7728 Bq  0  0  0  0  0  0  0  0  0  0  0  0
   -3.8857   -2.4144   -1.9156 Bq  0  0  0  0  0  0  0  0  0  0  0  0
   -3.8858   -2.4143   -2.0585 Bq  0  0  0  0  0  0  0  0  0  0  0  0
   -3.8860   -2.4141   -2.2014 Bq  0  0  0  0  0  0  0  0  0  0  0  0
   -3.8862   -2.4140   -2.3442 Bq  0  0  0  0  0  0  0  0  0  0  0  0
   -3.8864   -2.4139   -2.4871 Bq  0  0  0  0  0  0  0  0  0  0  0  0
   -3.8865   -2.4137   -2.6299 Bq  0  0  0  0  0  0  0  0  0  0  0  0
   -3.8867   -2.4136   -2.7728 Bq  0  0  0  0  0  0  0  0  0  0  0  0
   -3.8869   -2.4135   -2.9156 Bq  0  0  0  0  0  0  0  0  0  0  0  0
   -3.8871   -2.4134   -3.0585 Bq  0  0  0  0  0  0  0  0  0  0  0  0
   -3.8872   -2.4132   -3.2014 Bq  0  0  0  0  0  0  0  0  0  0  0  0
   -3.8874   -2.4131   -3.3442 Bq  0  0  0  0  0  0  0  0  0  0  0  0
   -3.8876   -2.4130   -3.4871 Bq  0  0  0  0  0  0  0  0  0  0  0  0
   -3.8877   -2.4129   -3.6299 Bq  0  0  0  0  0  0  0  0  0  0  0  0
   -3.8879   -2.4127   -3.7728 Bq  0  0  0  0  0  0  0  0  0  0  0  0
   -3.8881   -2.4126   -3.9156 Bq  0  0  0  0  0  0  0  0  0  0  0  0
   -3.8883   -2.4125   -4.0585 Bq  0  0  0  0  0  0  0  0  0  0  0  0
   -3.8884   -2.4123   -4.2013 Bq  0  0  0  0  0  0  0  0  0  0  0  0
   -3.8886   -2.4122   -4.3442 Bq  0  0  0  0  0  0  0  0  0  0  0  0
   -3.8888   -2.4121   -4.4871 Bq  0  0  0  0  0  0  0  0  0  0  0  0
   -3.8890   -2.4120   -4.6299 Bq  0  0  0  0  0  0  0  0  0  0  0  0
   -3.8891   -2.4118   -4.7728 Bq  0  0  0  0  0  0  0  0  0  0  0  0
   -3.8893   -2.4117   -4.9156 Bq  0  0  0  0  0  0  0  0  0  0  0  0
   -3.8895   -2.4116   -5.0585 Bq  0  0  0  0  0  0  0  0  0  0  0  0
   -3.8897   -2.4115   -5.2013 Bq  0  0  0  0  0  0  0  0  0  0  0  0
   -3.8898   -2.4113   -5.3442 Bq  0  0  0  0  0  0  0  0  0  0  0  0
   -3.8900   -2.4112   -5.4871 Bq  0  0  0  0  0  0  0  0  0  0  0  0
  1  2  2  0  0  0  0
  1  5  1  0  0  0  0
  1 27  1  0  0  0  0
  2  3  1  0  0  0  0
  2 33  1  0  0  0  0
  3  4  2  0  0  0  0
  3  9  1  0  0  0  0
  4  5  4  0  0  0  0
  4  6  1  0  0  0  0
  5  8  2  0  0  0  0
  6  7  2  0  0  0  0
  6 15  1  0  0  0  0
  7  8  1  0  0  0  0
  7 34  1  0  0  0  0
  8 21  1  0  0  0  0
  9 10  4  0  0  0  0
  9 11  4  0  0  0  0
 10 12  4  0  0  0  0
 10 35  1  0  0  0  0
 11 13  4  0  0  0  0
 11 36  1  0  0  0  0
 12 14  4  0  0  0  0
 12 37  1  0  0  0  0
 13 14  4  0  0  0  0
 13 38  1  0  0  0  0
 14 39  1  0  0  0  0
 15 16  4  0  0  0  0
 15 17  4  0  0  0  0
 15 55  1  0  0  0  0
 15 56  1  0  0  0  0
 15 57  1  0  0  0  0
 15 58  1  0  0  0  0
 15 59  1  0  0  0  0
 15 60  1  0  0  0  0
 15 61  1  0  0  0  0
 15 62  1  0  0  0  0
 15 63  1  0  0  0  0
 16 18  4  0  0  0  0
 16 40  1  0  0  0  0
 16 55  1  0  0  0  0
 16 56  1  0  0  0  0
 16 57  1  0  0  0  0
 16 58  1  0  0  0  0
 16 59  1  0  0  0  0
 16 60  1  0  0  0  0
 16 61  1  0  0  0  0
 16 62  1  0  0  0  0
 16 63  1  0  0  0  0
 17 19  4  0  0  0  0
 17 41  1  0  0  0  0
 17 55  1  0  0  0  0
 17 56  1  0  0  0  0
 17 57  1  0  0  0  0
 17 58  1  0  0  0  0
 17 59  1  0  0  0  0
 17 60  1  0  0  0  0
 17 61  1  0  0  0  0
 17 62  1  0  0  0  0
 17 63  1  0  0  0  0
 18 20  4  0  0  0  0
 18 42  1  0  0  0  0
 18 55  1  0  0  0  0
 18 56  1  0  0  0  0
 18 57  1  0  0  0  0
 18 58  1  0  0  0  0
 18 59  1  0  0  0  0
 18 60  1  0  0  0  0
 18 61  1  0  0  0  0
 18 62  1  0  0  0  0
 18 63  1  0  0  0  0
 19 20  4  0  0  0  0
 19 43  1  0  0  0  0
 19 55  1  0  0  0  0
 19 56  1  0  0  0  0
 19 57  1  0  0  0  0
 19 58  1  0  0  0  0
 19 59  1  0  0  0  0
 19 60  1  0  0  0  0
 19 61  1  0  0  0  0
 19 62  1  0  0  0  0
 19 63  1  0  0  0  0
 20 44  1  0  0  0  0
 20 55  1  0  0  0  0
 20 56  1  0  0  0  0
 20 57  1  0  0  0  0
 20 58  1  0  0  0  0
 20 59  1  0  0  0  0
 20 60  1  0  0  0  0
 20 61  1  0  0  0  0
 20 62  1  0  0  0  0
 20 63  1  0  0  0  0
 21 22  4  0  0  0  0
 21 23  4  0  0  0  0
 22 24  4  0  0  0  0
 22 45  1  0  0  0  0
 23 25  4  0  0  0  0
 23 46  1  0  0  0  0
 24 26  4  0  0  0  0
 24 47  1  0  0  0  0
 25 26  4  0  0  0  0
 25 48  1  0  0  0  0
 26 49  1  0  0  0  0
 27 28  4  0  0  0  0
 27 29  4  0  0  0  0
 28 30  4  0  0  0  0
 28 50  1  0  0  0  0
 29 31  4  0  0  0  0
 29 51  1  0  0  0  0
 30 32  4  0  0  0  0
 30 52  1  0  0  0  0
 31 32  4  0  0  0  0
 31 53  1  0  0  0  0
 32 54  1  0  0  0  0
 55 56  1  0  0  0  0
 55 57  1  0  0  0  0
 55 58  1  0  0  0  0
 55 59  1  0  0  0  0
 55 60  1  0  0  0  0
 55 61  1  0  0  0  0
 55 62  1  0  0  0  0
 55 63  1  0  0  0  0
 55 64  1  0  0  0  0
 55 65  1  0  0  0  0
 55 66  1  0  0  0  0
 55 67  1  0  0  0  0
 55 68  1  0  0  0  0
 55 69  1  0  0  0  0
 56 57  1  0  0  0  0
 56 58  1  0  0  0  0
 56 59  1  0  0  0  0
 56 60  1  0  0  0  0
 56 61  1  0  0  0  0
 56 62  1  0  0  0  0
 56 63  1  0  0  0  0
 56 64  1  0  0  0  0
 56 65  1  0  0  0  0
 56 66  1  0  0  0  0
 56 67  1  0  0  0  0
 56 68  1  0  0  0  0
 56 69  1  0  0  0  0
 56 70  1  0  0  0  0
 57 58  1  0  0  0  0
 57 59  1  0  0  0  0
 57 60  1  0  0  0  0
 57 61  1  0  0  0  0
 57 62  1  0  0  0  0
 57 63  1  0  0  0  0
 57 64  1  0  0  0  0
 57 65  1  0  0  0  0
 57 66  1  0  0  0  0
 57 67  1  0  0  0  0
 57 68  1  0  0  0  0
 57 69  1  0  0  0  0
 57 70  1  0  0  0  0
 57 71  1  0  0  0  0
 58 59  1  0  0  0  0
 58 60  1  0  0  0  0
 58 61  1  0  0  0  0
 58 62  1  0  0  0  0
 58 63  1  0  0  0  0
 58 64  1  0  0  0  0
 58 65  1  0  0  0  0
 58 66  1  0  0  0  0
 58 67  1  0  0  0  0
 58 68  1  0  0  0  0
 58 69  1  0  0  0  0
 58 70  1  0  0  0  0
 58 71  1  0  0  0  0
 58 72  1  0  0  0  0
 59 60  1  0  0  0  0
 59 61  1  0  0  0  0
 59 62  1  0  0  0  0
 59 63  1  0  0  0  0
 59 64  1  0  0  0  0
 59 65  1  0  0  0  0
 59 66  1  0  0  0  0
 59 67  1  0  0  0  0
 59 68  1  0  0  0  0
 59 69  1  0  0  0  0
 59 70  1  0  0  0  0
 59 71  1  0  0  0  0
 59 72  1  0  0  0  0
 59 73  1  0  0  0  0
 60 61  1  0  0  0  0
 60 62  1  0  0  0  0
 60 63  1  0  0  0  0
 60 64  1  0  0  0  0
 60 65  1  0  0  0  0
 60 66  1  0  0  0  0
 60 67  1  0  0  0  0
 60 68  1  0  0  0  0
 60 69  1  0  0  0  0
 60 70  1  0  0  0  0
 60 71  1  0  0  0  0
 60 72  1  0  0  0  0
 60 73  1  0  0  0  0
 60 74  1  0  0  0  0
 61 62  1  0  0  0  0
 61 63  1  0  0  0  0
 61 64  1  0  0  0  0
 61 65  1  0  0  0  0
 61 66  1  0  0  0  0
 61 67  1  0  0  0  0
 61 68  1  0  0  0  0
 61 69  1  0  0  0  0
 61 70  1  0  0  0  0
 61 71  1  0  0  0  0
 61 72  1  0  0  0  0
 61 73  1  0  0  0  0
 61 74  1  0  0  0  0
 61 75  1  0  0  0  0
 62 63  1  0  0  0  0
 62 64  1  0  0  0  0
 62 65  1  0  0  0  0
 62 66  1  0  0  0  0
 62 67  1  0  0  0  0
 62 68  1  0  0  0  0
 62 69  1  0  0  0  0
 62 70  1  0  0  0  0
 62 71  1  0  0  0  0
 62 72  1  0  0  0  0
 62 73  1  0  0  0  0
 62 74  1  0  0  0  0
 62 75  1  0  0  0  0
 62 76  1  0  0  0  0
 63 64  1  0  0  0  0
 63 65  1  0  0  0  0
 63 66  1  0  0  0  0
 63 67  1  0  0  0  0
 63 68  1  0  0  0  0
 63 69  1  0  0  0  0
 63 70  1  0  0  0  0
 63 71  1  0  0  0  0
 63 72  1  0  0  0  0
 63 73  1  0  0  0  0
 63 74  1  0  0  0  0
 63 75  1  0  0  0  0
 63 76  1  0  0  0  0
 63 77  1  0  0  0  0
 64 65  1  0  0  0  0
 64 66  1  0  0  0  0
 64 67  1  0  0  0  0
 64 68  1  0  0  0  0
 64 69  1  0  0  0  0
 64 70  1  0  0  0  0
 64 71  1  0  0  0  0
 64 72  1  0  0  0  0
 64 73  1  0  0  0  0
 64 74  1  0  0  0  0
 64 75  1  0  0  0  0
 64 76  1  0  0  0  0
 64 77  1  0  0  0  0
 64 78  1  0  0  0  0
 65 66  1  0  0  0  0
 65 67  1  0  0  0  0
 65 68  1  0  0  0  0
 65 69  1  0  0  0  0
 65 70  1  0  0  0  0
 65 71  1  0  0  0  0
 65 72  1  0  0  0  0
 65 73  1  0  0  0  0
 65 74  1  0  0  0  0
 65 75  1  0  0  0  0
 65 76  1  0  0  0  0
 65 77  1  0  0  0  0
 65 78  1  0  0  0  0
 65 79  1  0  0  0  0
 66 67  1  0  0  0  0
 66 68  1  0  0  0  0
 66 69  1  0  0  0  0
 66 70  1  0  0  0  0
 66 71  1  0  0  0  0
 66 72  1  0  0  0  0
 66 73  1  0  0  0  0
 66 74  1  0  0  0  0
 66 75  1  0  0  0  0
 66 76  1  0  0  0  0
 66 77  1  0  0  0  0
 66 78  1  0  0  0  0
 66 79  1  0  0  0  0
 66 80  1  0  0  0  0
 67 68  1  0  0  0  0
 67 69  1  0  0  0  0
 67 70  1  0  0  0  0
 67 71  1  0  0  0  0
 67 72  1  0  0  0  0
 67 73  1  0  0  0  0
 67 74  1  0  0  0  0
 67 75  1  0  0  0  0
 67 76  1  0  0  0  0
 67 77  1  0  0  0  0
 67 78  1  0  0  0  0
 67 79  1  0  0  0  0
 67 80  1  0  0  0  0
 67 81  1  0  0  0  0
 68 69  1  0  0  0  0
 68 70  1  0  0  0  0
 68 71  1  0  0  0  0
 68 72  1  0  0  0  0
 68 73  1  0  0  0  0
 68 74  1  0  0  0  0
 68 75  1  0  0  0  0
 68 76  1  0  0  0  0
 68 77  1  0  0  0  0
 68 78  1  0  0  0  0
 68 79  1  0  0  0  0
 68 80  1  0  0  0  0
 68 81  1  0  0  0  0
 68 82  1  0  0  0  0
 69 70  1  0  0  0  0
 69 71  1  0  0  0  0
 69 72  1  0  0  0  0
 69 73  1  0  0  0  0
 69 74  1  0  0  0  0
 69 75  1  0  0  0  0
 69 76  1  0  0  0  0
 69 77  1  0  0  0  0
 69 78  1  0  0  0  0
 69 79  1  0  0  0  0
 69 80  1  0  0  0  0
 69 81  1  0  0  0  0
 69 82  1  0  0  0  0
 69 83  1  0  0  0  0
 70 71  1  0  0  0  0
 70 72  1  0  0  0  0
 70 73  1  0  0  0  0
 70 74  1  0  0  0  0
 70 75  1  0  0  0  0
 70 76  1  0  0  0  0
 70 77  1  0  0  0  0
 70 78  1  0  0  0  0
 70 79  1  0  0  0  0
 70 80  1  0  0  0  0
 70 81  1  0  0  0  0
 70 82  1  0  0  0  0
 70 83  1  0  0  0  0
 70 84  1  0  0  0  0
 71 72  1  0  0  0  0
 71 73  1  0  0  0  0
 71 74  1  0  0  0  0
 71 75  1  0  0  0  0
 71 76  1  0  0  0  0
 71 77  1  0  0  0  0
 71 78  1  0  0  0  0
 71 79  1  0  0  0  0
 71 80  1  0  0  0  0
 71 81  1  0  0  0  0
 71 82  1  0  0  0  0
 71 83  1  0  0  0  0
 71 84  1  0  0  0  0
 71 85  1  0  0  0  0
 72 73  1  0  0  0  0
 72 74  1  0  0  0  0
 72 75  1  0  0  0  0
 72 76  1  0  0  0  0
 72 77  1  0  0  0  0
 72 78  1  0  0  0  0
 72 79  1  0  0  0  0
 72 80  1  0  0  0  0
 72 81  1  0  0  0  0
 72 82  1  0  0  0  0
 72 83  1  0  0  0  0
 72 84  1  0  0  0  0
 72 85  1  0  0  0  0
 72 86  1  0  0  0  0
 73 74  1  0  0  0  0
 73 75  1  0  0  0  0
 73 76  1  0  0  0  0
 73 77  1  0  0  0  0
 73 78  1  0  0  0  0
 73 79  1  0  0  0  0
 73 80  1  0  0  0  0
 73 81  1  0  0  0  0
 73 82  1  0  0  0  0
 73 83  1  0  0  0  0
 73 84  1  0  0  0  0
 73 85  1  0  0  0  0
 73 86  1  0  0  0  0
 73 87  1  0  0  0  0
 74 75  1  0  0  0  0
 74 76  1  0  0  0  0
 74 77  1  0  0  0  0
 74 78  1  0  0  0  0
 74 79  1  0  0  0  0
 74 80  1  0  0  0  0
 74 81  1  0  0  0  0
 74 82  1  0  0  0  0
 74 83  1  0  0  0  0
 74 84  1  0  0  0  0
 74 85  1  0  0  0  0
 74 86  1  0  0  0  0
 74 87  1  0  0  0  0
 74 88  1  0  0  0  0
 75 76  1  0  0  0  0
 75 77  1  0  0  0  0
 75 78  1  0  0  0  0
 75 79  1  0  0  0  0
 75 80  1  0  0  0  0
 75 81  1  0  0  0  0
 75 82  1  0  0  0  0
 75 83  1  0  0  0  0
 75 84  1  0  0  0  0
 75 85  1  0  0  0  0
 75 86  1  0  0  0  0
 75 87  1  0  0  0  0
 75 88  1  0  0  0  0
 75 89  1  0  0  0  0
 76 77  1  0  0  0  0
 76 78  1  0  0  0  0
 76 79  1  0  0  0  0
 76 80  1  0  0  0  0
 76 81  1  0  0  0  0
 76 82  1  0  0  0  0
 76 83  1  0  0  0  0
 76 84  1  0  0  0  0
 76 85  1  0  0  0  0
 76 86  1  0  0  0  0
 76 87  1  0  0  0  0
 76 88  1  0  0  0  0
 76 89  1  0  0  0  0
 76 90  1  0  0  0  0
 77 78  1  0  0  0  0
 77 79  1  0  0  0  0
 77 80  1  0  0  0  0
 77 81  1  0  0  0  0
 77 82  1  0  0  0  0
 77 83  1  0  0  0  0
 77 84  1  0  0  0  0
 77 85  1  0  0  0  0
 77 86  1  0  0  0  0
 77 87  1  0  0  0  0
 77 88  1  0  0  0  0
 77 89  1  0  0  0  0
 77 90  1  0  0  0  0
 77 91  1  0  0  0  0
 78 79  1  0  0  0  0
 78 80  1  0  0  0  0
 78 81  1  0  0  0  0
 78 82  1  0  0  0  0
 78 83  1  0  0  0  0
 78 84  1  0  0  0  0
 78 85  1  0  0  0  0
 78 86  1  0  0  0  0
 78 87  1  0  0  0  0
 78 88  1  0  0  0  0
 78 89  1  0  0  0  0
 78 90  1  0  0  0  0
 78 91  1  0  0  0  0
 78 92  1  0  0  0  0
 79 80  1  0  0  0  0
 79 81  1  0  0  0  0
 79 82  1  0  0  0  0
 79 83  1  0  0  0  0
 79 84  1  0  0  0  0
 79 85  1  0  0  0  0
 79 86  1  0  0  0  0
 79 87  1  0  0  0  0
 79 88  1  0  0  0  0
 79 89  1  0  0  0  0
 79 90  1  0  0  0  0
 79 91  1  0  0  0  0
 79 92  1  0  0  0  0
 79 93  1  0  0  0  0
 80 81  1  0  0  0  0
 80 82  1  0  0  0  0
 80 83  1  0  0  0  0
 80 84  1  0  0  0  0
 80 85  1  0  0  0  0
 80 86  1  0  0  0  0
 80 87  1  0  0  0  0
 80 88  1  0  0  0  0
 80 89  1  0  0  0  0
 80 90  1  0  0  0  0
 80 91  1  0  0  0  0
 80 92  1  0  0  0  0
 80 93  1  0  0  0  0
 80 94  1  0  0  0  0
 81 82  1  0  0  0  0
 81 83  1  0  0  0  0
 81 84  1  0  0  0  0
 81 85  1  0  0  0  0
 81 86  1  0  0  0  0
 81 87  1  0  0  0  0
 81 88  1  0  0  0  0
 81 89  1  0  0  0  0
 81 90  1  0  0  0  0
 81 91  1  0  0  0  0
 81 92  1  0  0  0  0
 81 93  1  0  0  0  0
 81 94  1  0  0  0  0
 81 95  1  0  0  0  0
 82 83  1  0  0  0  0
 82 84  1  0  0  0  0
 82 85  1  0  0  0  0
 82 86  1  0  0  0  0
 82 87  1  0  0  0  0
 82 88  1  0  0  0  0
 82 89  1  0  0  0  0
 82 90  1  0  0  0  0
 82 91  1  0  0  0  0
 82 92  1  0  0  0  0
 82 93  1  0  0  0  0
 82 94  1  0  0  0  0
 82 95  1  0  0  0  0
 83 84  1  0  0  0  0
 83 85  1  0  0  0  0
 83 86  1  0  0  0  0
 83 87  1  0  0  0  0
 83 88  1  0  0  0  0
 83 89  1  0  0  0  0
 83 90  1  0  0  0  0
 83 91  1  0  0  0  0
 83 92  1  0  0  0  0
 83 93  1  0  0  0  0
 83 94  1  0  0  0  0
 83 95  1  0  0  0  0
 84 85  1  0  0  0  0
 84 86  1  0  0  0  0
 84 87  1  0  0  0  0
 84 88  1  0  0  0  0
 84 89  1  0  0  0  0
 84 90  1  0  0  0  0
 84 91  1  0  0  0  0
 84 92  1  0  0  0  0
 84 93  1  0  0  0  0
 84 94  1  0  0  0  0
 84 95  1  0  0  0  0
 85 86  1  0  0  0  0
 85 87  1  0  0  0  0
 85 88  1  0  0  0  0
 85 89  1  0  0  0  0
 85 90  1  0  0  0  0
 85 91  1  0  0  0  0
 85 92  1  0  0  0  0
 85 93  1  0  0  0  0
 85 94  1  0  0  0  0
 85 95  1  0  0  0  0
 86 87  1  0  0  0  0
 86 88  1  0  0  0  0
 86 89  1  0  0  0  0
 86 90  1  0  0  0  0
 86 91  1  0  0  0  0
 86 92  1  0  0  0  0
 86 93  1  0  0  0  0
 86 94  1  0  0  0  0
 86 95  1  0  0  0  0
 87 88  1  0  0  0  0
 87 89  1  0  0  0  0
 87 90  1  0  0  0  0
 87 91  1  0  0  0  0
 87 92  1  0  0  0  0
 87 93  1  0  0  0  0
 87 94  1  0  0  0  0
 87 95  1  0  0  0  0
 88 89  1  0  0  0  0
 88 90  1  0  0  0  0
 88 91  1  0  0  0  0
 88 92  1  0  0  0  0
 88 93  1  0  0  0  0
 88 94  1  0  0  0  0
 88 95  1  0  0  0  0
 89 90  1  0  0  0  0
 89 91  1  0  0  0  0
 89 92  1  0  0  0  0
 89 93  1  0  0  0  0
 89 94  1  0  0  0  0
 89 95  1  0  0  0  0
 90 91  1  0  0  0  0
 90 92  1  0  0  0  0
 90 93  1  0  0  0  0
 90 94  1  0  0  0  0
 90 95  1  0  0  0  0
 91 92  1  0  0  0  0
 91 93  1  0  0  0  0
 91 94  1  0  0  0  0
 91 95  1  0  0  0  0
 92 93  1  0  0  0  0
 92 94  1  0  0  0  0
 92 95  1  0  0  0  0
 93 94  1  0  0  0  0
 93 95  1  0  0  0  0
 94 95  1  0  0  0  0
M  END
