# Supplementary material for: Reversible formation of tetraphenylpentalene, a room temperature stable antiaromatic hydrocarbon
Source: Chem Sci. 2024 Nov 25;16(2):952–61. doi: 10.1039/d4sc06439a (PMC11627289; doi:10.1039/d4sc06439a)
Supplement: SC-016-D4SC06439A-s006 [file SC-016-D4SC06439A-s006.cif]

# Supplementary Information (SI) for Chemical Science.
# This journal is © The Royal Society of Chemistry 2024

####################################################################### 
# 
# This file contains crystal structure data downloaded from the 
# Cambridge Structural Database (CSD) hosted by the Cambridge 
# Crystallographic Data Centre (CCDC).
# 
# Full information about CCDC data access policies and citation 
# guidelines are available at http://www.ccdc.cam.ac.uk/access/V1 
# 
# Audit and citation data items may have been added by the CCDC. 
# Please retain this information to preserve the provenance of 
# this file and to allow appropriate attribution of the data. 
# 
#######################################################################

data_s21uh10
_database_code_depnum_ccdc_archive 'CCDC 2335451'
loop_
_audit_author_name
_audit_author_address
'Gabriele Kociok-Kohn'
;University of Bath
United Kingdom
;
_audit_update_record             
;
2024-02-26 deposited with the CCDC.	2024-11-24 downloaded from the CCDC.
;

_audit_creation_method           SHELXL-2018/3
_shelx_SHELXL_version_number     2018/3
_chemical_name_systematic        ?
_chemical_name_common            ?
_chemical_melting_point          ?
_chemical_formula_moiety         '2(C64 H44), C32 H22, C6 H13'
_chemical_formula_sum            'C166 H123'
_chemical_formula_weight         2117.64

loop_
_atom_type_symbol
_atom_type_description
_atom_type_scat_dispersion_real
_atom_type_scat_dispersion_imag
_atom_type_scat_source
C C 0.0181 0.0091 'International Tables Vol C Tables 4.2.6.8 and 6.1.1.4'
H H 0.0000 0.0000 'International Tables Vol C Tables 4.2.6.8 and 6.1.1.4'

_space_group_crystal_system      monoclinic
_space_group_IT_number           15
_space_group_name_H-M_alt        'C 2/c'
_space_group_name_Hall           '-C 2yc'

_shelx_space_group_comment       
;
The symmetry employed for this shelxl refinement is uniquely defined
by the following loop, which should always be used as a source of
symmetry information in preference to the above space-group names.
They are only intended as comments.
;

loop_
_space_group_symop_operation_xyz
'x, y, z'
'-x, y, -z+1/2'
'x+1/2, y+1/2, z'
'-x+1/2, y+1/2, -z+1/2'
'-x, -y, -z'
'x, -y, z-1/2'
'-x+1/2, -y+1/2, -z'
'x+1/2, -y+1/2, z-1/2'

_cell_length_a                   43.6143(9)
_cell_length_b                   10.5720(2)
_cell_length_c                   25.1335(7)
_cell_angle_alpha                90
_cell_angle_beta                 98.309(2)
_cell_angle_gamma                90
_cell_volume                     11467.2(5)
_cell_formula_units_Z            4
_cell_measurement_temperature    150(2)
_cell_measurement_reflns_used    8784
_cell_measurement_theta_min      4.7130
_cell_measurement_theta_max      72.5990

_exptl_crystal_description       plate
_exptl_crystal_colour            'dark red'
_exptl_crystal_density_meas      ?
_exptl_crystal_density_method    ?
_exptl_crystal_density_diffrn    1.227
_exptl_crystal_F_000             4476
_exptl_transmission_factor_min   ?
_exptl_transmission_factor_max   ?
_exptl_crystal_size_max          0.279
_exptl_crystal_size_mid          0.110
_exptl_crystal_size_min          0.020
_exptl_absorpt_coefficient_mu    0.523
_shelx_estimated_absorpt_T_min   0.868
_shelx_estimated_absorpt_T_max   0.990
_exptl_absorpt_correction_T_min  0.89168
_exptl_absorpt_correction_T_max  1.00000
_exptl_absorpt_correction_type   multi-scan
_exptl_absorpt_process_details   
;
CrysAlisPro 1.171.41.118a (Rigaku Oxford Diffraction, 2021)
Empirical absorption correction using spherical harmonics,
implemented in SCALE3 ABSPACK scaling algorithm.
;
_oxdiff_exptl_absorpt_empirical_full_min 0.667
_oxdiff_exptl_absorpt_empirical_full_max 1.278
_oxdiff_exptl_absorpt_empirical_details 
;
Empirical correction (ABSPACK) includes:
- Absorption correction using spherical harmonics
- Frame scaling
;
_diffrn_ambient_temperature      150.00(10)
_diffrn_ambient_environment      N~2~
_diffrn_source                   'micro-focus sealed X-ray tube'
_diffrn_source_type              'SuperNova (Cu) X-ray Source'
_diffrn_radiation_probe          x-ray
_diffrn_radiation_type           'Cu K\a'
_diffrn_radiation_wavelength     1.54184
_diffrn_radiation_monochromator  mirror
_diffrn_measurement_device       'four-circle diffractometer'
_diffrn_measurement_device_type  'SuperNova, Dual, Cu at home/near, EosS2'
_diffrn_measurement_method       '\w scans'
_diffrn_detector                 'CCD plate'
_diffrn_detector_type            EosS2
_diffrn_detector_area_resol_mean 8.1150
_diffrn_reflns_number            49934
_diffrn_reflns_av_unetI/netI     0.0451
_diffrn_reflns_av_R_equivalents  0.0570
_diffrn_reflns_limit_h_min       -53
_diffrn_reflns_limit_h_max       51
_diffrn_reflns_limit_k_min       -8
_diffrn_reflns_limit_k_max       13
_diffrn_reflns_limit_l_min       -30
_diffrn_reflns_limit_l_max       31
_diffrn_reflns_theta_min         4.306
_diffrn_reflns_theta_max         73.064
_diffrn_reflns_theta_full        67.684
_diffrn_measured_fraction_theta_max 0.991
_diffrn_measured_fraction_theta_full 1.000
_diffrn_reflns_Laue_measured_fraction_max 0.991
_diffrn_reflns_Laue_measured_fraction_full 1.000
_diffrn_reflns_point_group_measured_fraction_max 0.991
_diffrn_reflns_point_group_measured_fraction_full 1.000
_reflns_number_total             11373
_reflns_number_gt                8627
_reflns_threshold_expression     'I > 2\s(I)'
_reflns_Friedel_coverage         0.000
_reflns_Friedel_fraction_max     .
_reflns_Friedel_fraction_full    .

_reflns_special_details          
;
 Reflections were merged by SHELXL according to the crystal
 class for the calculation of statistics and refinement.
 
 _reflns_Friedel_fraction is defined as the number of unique
 Friedel pairs measured divided by the number that would be
 possible theoretically, ignoring centric projections and
 systematic absences.
;

_computing_data_collection       'CrysAlisPro 1.171.41.112a (Rigaku OD, 2021)'
_computing_cell_refinement       'CrysAlisPro 1.171.41.112a (Rigaku OD, 2021)'
_computing_data_reduction        'CrysAlisPro 1.171.41.112a (Rigaku OD, 2021)'
_computing_structure_solution    
; 
 SHELXT
 Sheldrick, G. M. (2008). Acta Cryst. A64, 112-122.
;
_computing_structure_refinement  
;
 SHELXL-2018/3 (Sheldrick, 2018)
 Sheldrick GM (2008) Acta Crystallogr A64:112--122 and 
 C. B. H\"ubschle, G. M. Sheldrick and B. Dittrich
 ShelXle: a Qt graphical user interface for SHELXL
 J. Appl. Cryst., 44, (2011) 1281-1284.
;
_computing_molecular_graphics    
'ORTEP3 for Windows - Farrugia, L. J. J. Appl. Crystallogr. 1997, 30, 565'

_computing_publication_material  
;
 'WinGX publication routines, Farrugia, 
 L. J., J. Appl. Crystallogr., 1999, 32, 837-838
;
_refine_special_details          
;
the solvent molecule of hexane is disordered over an inversion centre 
and has been refined with 50% occupation and ADP restraints
;
_refine_ls_structure_factor_coef Fsqd
_refine_ls_matrix_type           full
_refine_ls_weighting_scheme      calc
_refine_ls_weighting_details     
'w=1/[\s^2^(Fo^2^)+(0.0432P)^2^+6.0821P] where P=(Fo^2^+2Fc^2^)/3'
_atom_sites_solution_primary     ?
_atom_sites_solution_secondary   ?
_atom_sites_solution_hydrogens   geom
_refine_ls_hydrogen_treatment    constr
_refine_ls_extinction_method     none
_refine_ls_extinction_coef       .
_refine_ls_number_reflns         11373
_refine_ls_number_parameters     778
_refine_ls_number_restraints     36
_refine_ls_R_factor_all          0.0655
_refine_ls_R_factor_gt           0.0449
_refine_ls_wR_factor_ref         0.1093
_refine_ls_wR_factor_gt          0.0994
_refine_ls_goodness_of_fit_ref   1.012
_refine_ls_restrained_S_all      1.024
_refine_ls_shift/su_max          0.001
_refine_ls_shift/su_mean         0.000

loop_
_atom_site_label
_atom_site_type_symbol
_atom_site_fract_x
_atom_site_fract_y
_atom_site_fract_z
_atom_site_U_iso_or_equiv
_atom_site_adp_type
_atom_site_occupancy
_atom_site_site_symmetry_order
_atom_site_calc_flag
_atom_site_refinement_flags_posn
_atom_site_refinement_flags_adp
_atom_site_refinement_flags_occupancy
_atom_site_disorder_assembly
_atom_site_disorder_group
C1 C 0.61524(3) 0.66717(13) 0.39035(6) 0.0179(3) Uani 1 1 d . . . . .
C2 C 0.61797(3) 0.80906(14) 0.38273(6) 0.0198(3) Uani 1 1 d . . . . .
C3 C 0.61988(4) 0.89107(15) 0.42649(7) 0.0234(3) Uani 1 1 d . . . . .
H3 H 0.620443 0.857560 0.461691 0.028 Uiso 1 1 calc R U . . .
C4 C 0.62098(4) 1.02171(16) 0.41929(7) 0.0297(4) Uani 1 1 d . . . . .
H4 H 0.621987 1.076383 0.449486 0.036 Uiso 1 1 calc R U . . .
C5 C 0.62060(4) 1.07206(15) 0.36846(8) 0.0342(4) Uani 1 1 d . . . . .
H5 H 0.620857 1.161106 0.363479 0.041 Uiso 1 1 calc R U . . .
C6 C 0.61984(4) 0.99163(16) 0.32495(7) 0.0309(4) Uani 1 1 d . . . . .
H6 H 0.620201 1.025599 0.290051 0.037 Uiso 1 1 calc R U . . .
C7 C 0.61857(4) 0.86168(15) 0.33187(7) 0.0238(3) Uani 1 1 d . . . . .
H7 H 0.618100 0.807595 0.301573 0.029 Uiso 1 1 calc R U . . .
C8 C 0.62202(3) 0.58658(13) 0.34369(6) 0.0190(3) Uani 1 1 d . . . . .
C9 C 0.61344(4) 0.56677(14) 0.28966(6) 0.0208(3) Uani 1 1 d . . . . .
C10 C 0.59081(4) 0.62916(14) 0.24851(6) 0.0218(3) Uani 1 1 d . . . . .
C11 C 0.56055(4) 0.65688(15) 0.25587(7) 0.0263(3) Uani 1 1 d . . . . .
H11 H 0.553505 0.634841 0.288695 0.032 Uiso 1 1 calc R U . . .
C12 C 0.54052(4) 0.71659(16) 0.21556(7) 0.0303(4) Uani 1 1 d . . . . .
H12 H 0.519966 0.735618 0.221342 0.036 Uiso 1 1 calc R U . . .
C13 C 0.55001(4) 0.74868(17) 0.16725(7) 0.0330(4) Uani 1 1 d . . . . .
H13 H 0.536254 0.790453 0.140090 0.040 Uiso 1 1 calc R U . . .
C14 C 0.57988(5) 0.71906(19) 0.15898(7) 0.0367(4) Uani 1 1 d . . . . .
H14 H 0.586614 0.739541 0.125732 0.044 Uiso 1 1 calc R U . . .
C15 C 0.60001(4) 0.65966(17) 0.19899(7) 0.0313(4) Uani 1 1 d . . . . .
H15 H 0.620398 0.639316 0.192687 0.038 Uiso 1 1 calc R U . . .
C16 C 0.63343(4) 0.46606(14) 0.27386(6) 0.0224(3) Uani 1 1 d . . . . .
H16 H 0.632300 0.434673 0.238217 0.027 Uiso 1 1 calc R U . . .
C17 C 0.65376(4) 0.42273(14) 0.31610(6) 0.0209(3) Uani 1 1 d . . . . .
C18 C 0.67677(4) 0.32210(14) 0.31362(6) 0.0230(3) Uani 1 1 d . . . . .
C19 C 0.66896(4) 0.21593(15) 0.28124(7) 0.0302(4) Uani 1 1 d . . . . .
H19 H 0.649100 0.211356 0.260081 0.036 Uiso 1 1 calc R U . . .
C20 C 0.68975(5) 0.11731(17) 0.27954(9) 0.0414(5) Uani 1 1 d . . . . .
H20 H 0.684001 0.045642 0.257541 0.050 Uiso 1 1 calc R U . . .
C21 C 0.71867(5) 0.12298(19) 0.30961(9) 0.0450(5) Uani 1 1 d . . . . .
H21 H 0.732750 0.054630 0.308959 0.054 Uiso 1 1 calc R U . . .
C22 C 0.72718(5) 0.2282(2) 0.34074(8) 0.0418(5) Uani 1 1 d . . . . .
H22 H 0.747330 0.232871 0.360890 0.050 Uiso 1 1 calc R U . . .
C23 C 0.70643(4) 0.32756(18) 0.34282(7) 0.0315(4) Uani 1 1 d . . . . .
H23 H 0.712547 0.399650 0.364331 0.038 Uiso 1 1 calc R U . . .
C24 C 0.64741(3) 0.49757(13) 0.36223(6) 0.0189(3) Uani 1 1 d . . . . .
C25 C 0.65678(3) 0.50870(13) 0.41589(6) 0.0193(3) Uani 1 1 d . . . . .
C26 C 0.67837(4) 0.43079(14) 0.45264(6) 0.0197(3) Uani 1 1 d . . . . .
C27 C 0.67676(4) 0.29926(15) 0.44988(7) 0.0268(3) Uani 1 1 d . . . . .
H27 H 0.662306 0.259887 0.423058 0.032 Uiso 1 1 calc R U . . .
C28 C 0.69604(5) 0.22560(16) 0.48588(8) 0.0351(4) Uani 1 1 d . . . . .
H28 H 0.694477 0.136024 0.484130 0.042 Uiso 1 1 calc R U . . .
C29 C 0.71762(5) 0.28199(18) 0.52448(8) 0.0358(4) Uani 1 1 d . . . . .
H29 H 0.731116 0.231169 0.548712 0.043 Uiso 1 1 calc R U . . .
C30 C 0.71948(4) 0.41256(18) 0.52767(8) 0.0335(4) Uani 1 1 d . . . . .
H30 H 0.734348 0.451366 0.553992 0.040 Uiso 1 1 calc R U . . .
C31 C 0.69969(4) 0.48672(15) 0.49253(7) 0.0257(3) Uani 1 1 d . . . . .
H31 H 0.700634 0.576247 0.495587 0.031 Uiso 1 1 calc R U . . .
C32 C 0.63778(4) 0.60795(13) 0.43835(6) 0.0194(3) Uani 1 1 d . . . . .
H32 H 0.650236 0.671534 0.461730 0.023 Uiso 1 1 calc R U . . .
C33 C 0.61013(4) 0.54976(13) 0.46367(6) 0.0192(3) Uani 1 1 d . . . . .
H33 H 0.608974 0.455418 0.461328 0.023 Uiso 1 1 calc R U . . .
C34 C 0.60729(4) 0.60070(14) 0.51842(6) 0.0203(3) Uani 1 1 d . . . . .
C35 C 0.62937(4) 0.56141(15) 0.56538(6) 0.0222(3) Uani 1 1 d . . . . .
C36 C 0.64005(4) 0.43680(16) 0.57057(7) 0.0298(4) Uani 1 1 d . . . . .
H36 H 0.632102 0.375638 0.544478 0.036 Uiso 1 1 calc R U . . .
C37 C 0.66209(5) 0.40132(19) 0.61331(8) 0.0380(4) Uani 1 1 d . . . . .
H37 H 0.668868 0.315921 0.616680 0.046 Uiso 1 1 calc R U . . .
C38 C 0.67426(4) 0.4899(2) 0.65110(8) 0.0401(5) Uani 1 1 d . . . . .
H38 H 0.689486 0.465505 0.680207 0.048 Uiso 1 1 calc R U . . .
C39 C 0.66423(4) 0.6138(2) 0.64642(7) 0.0338(4) Uani 1 1 d . . . . .
H39 H 0.672668 0.674793 0.672229 0.041 Uiso 1 1 calc R U . . .
C40 C 0.64181(4) 0.64958(16) 0.60401(7) 0.0262(3) Uani 1 1 d . . . . .
H40 H 0.634886 0.734842 0.601256 0.031 Uiso 1 1 calc R U . . .
C41 C 0.58537(4) 0.69274(14) 0.51325(6) 0.0203(3) Uani 1 1 d . . . . .
C42 C 0.57238(4) 0.78670(14) 0.54617(6) 0.0218(3) Uani 1 1 d . . . . .
C43 C 0.57487(4) 0.79500(15) 0.60509(6) 0.0219(3) Uani 1 1 d . . . . .
C44 C 0.57128(4) 0.68712(16) 0.63592(7) 0.0261(3) Uani 1 1 d . . . . .
H44 H 0.568782 0.606579 0.619083 0.031 Uiso 1 1 calc R U . . .
C45 C 0.57135(4) 0.69747(17) 0.69101(7) 0.0312(4) Uani 1 1 d . . . . .
H45 H 0.568534 0.624142 0.711610 0.037 Uiso 1 1 calc R U . . .
C46 C 0.57552(4) 0.81439(18) 0.71614(7) 0.0337(4) Uani 1 1 d . . . . .
H46 H 0.575733 0.820892 0.753890 0.040 Uiso 1 1 calc R U . . .
C47 C 0.57935(4) 0.92136(17) 0.68615(7) 0.0316(4) Uani 1 1 d . . . . .
H47 H 0.582310 1.001361 0.703342 0.038 Uiso 1 1 calc R U . . .
C48 C 0.57889(4) 0.91198(15) 0.63096(7) 0.0262(3) Uani 1 1 d . . . . .
H48 H 0.581328 0.985993 0.610547 0.031 Uiso 1 1 calc R U . . .
C49 C 0.55450(4) 0.86298(14) 0.51052(6) 0.0226(3) Uani 1 1 d . . . . .
H49 H 0.543374 0.934187 0.520639 0.027 Uiso 1 1 calc R U . . .
C50 C 0.55445(4) 0.82202(14) 0.45451(6) 0.0202(3) Uani 1 1 d . . . . .
C51 C 0.53786(4) 0.89380(14) 0.40926(6) 0.0202(3) Uani 1 1 d . . . . .
C52 C 0.51662(4) 0.98791(15) 0.41817(7) 0.0264(3) Uani 1 1 d . . . . .
H52 H 0.512650 1.003272 0.453786 0.032 Uiso 1 1 calc R U . . .
C53 C 0.50122(4) 1.05936(16) 0.37630(7) 0.0300(4) Uani 1 1 d . . . . .
H53 H 0.486958 1.122972 0.383338 0.036 Uiso 1 1 calc R U . . .
C54 C 0.50673(4) 1.03753(15) 0.32429(7) 0.0275(3) Uani 1 1 d . . . . .
H54 H 0.496084 1.085523 0.295413 0.033 Uiso 1 1 calc R U . . .
C55 C 0.52776(4) 0.94577(15) 0.31436(7) 0.0255(3) Uani 1 1 d . . . . .
H55 H 0.531787 0.931651 0.278686 0.031 Uiso 1 1 calc R U . . .
C56 C 0.54299(4) 0.87434(15) 0.35629(7) 0.0232(3) Uani 1 1 d . . . . .
H56 H 0.557207 0.810887 0.348870 0.028 Uiso 1 1 calc R U . . .
C57 C 0.57278(4) 0.71595(14) 0.45659(6) 0.0194(3) Uani 1 1 d . . . . .
C58 C 0.58585(4) 0.61894(13) 0.42148(6) 0.0188(3) Uani 1 1 d . . . . .
C59 C 0.56179(4) 0.53376(14) 0.38967(6) 0.0197(3) Uani 1 1 d . . . . .
C60 C 0.53052(4) 0.56737(14) 0.37920(6) 0.0223(3) Uani 1 1 d . . . . .
H60 H 0.523896 0.645515 0.392338 0.027 Uiso 1 1 calc R U . . .
C61 C 0.50894(4) 0.48790(16) 0.34979(7) 0.0281(3) Uani 1 1 d . . . . .
H61 H 0.487836 0.513032 0.342469 0.034 Uiso 1 1 calc R U . . .
C62 C 0.51796(4) 0.37259(16) 0.33111(7) 0.0317(4) Uani 1 1 d . . . . .
H62 H 0.503223 0.318774 0.310800 0.038 Uiso 1 1 calc R U . . .
C63 C 0.54875(4) 0.33662(16) 0.34240(7) 0.0309(4) Uani 1 1 d . . . . .
H63 H 0.555058 0.256770 0.330439 0.037 Uiso 1 1 calc R U . . .
C64 C 0.57045(4) 0.41610(15) 0.37100(7) 0.0242(3) Uani 1 1 d . . . . .
H64 H 0.591520 0.390360 0.378042 0.029 Uiso 1 1 calc R U . . .
C71 C 0.70905(4) 0.14732(15) -0.03516(7) 0.0278(3) Uani 1 1 d . . . . .
H71 H 0.690791 0.105321 -0.051304 0.033 Uiso 1 1 calc R U . . .
C72 C 0.71909(4) 0.15340(15) 0.01974(7) 0.0259(3) Uani 1 1 d . . . . .
C73 C 0.70520(4) 0.08502(15) 0.06124(7) 0.0269(3) Uani 1 1 d . . . . .
C74 C 0.67330(5) 0.06430(18) 0.05530(8) 0.0361(4) Uani 1 1 d . . . . .
H74 H 0.660487 0.095316 0.024267 0.043 Uiso 1 1 calc R U . . .
C75 C 0.66009(6) -0.0008(2) 0.09397(10) 0.0482(5) Uani 1 1 d . . . . .
H75 H 0.638342 -0.014605 0.089173 0.058 Uiso 1 1 calc R U . . .
C76 C 0.67840(6) -0.04589(19) 0.13967(9) 0.0500(6) Uani 1 1 d . . . . .
H76 H 0.669298 -0.089351 0.166548 0.060 Uiso 1 1 calc R U . . .
C77 C 0.71000(6) -0.02696(19) 0.14569(9) 0.0472(5) Uani 1 1 d . . . . .
H77 H 0.722721 -0.057814 0.176864 0.057 Uiso 1 1 calc R U . . .
C78 C 0.72332(5) 0.03655(16) 0.10671(8) 0.0357(4) Uani 1 1 d . . . . .
H78 H 0.745173 0.047210 0.111072 0.043 Uiso 1 1 calc R U . . .
C79 C 0.74683(4) 0.23218(15) 0.02652(7) 0.0249(3) Uani 1 1 d . . . . .
C80 C 0.76941(4) 0.28519(15) 0.06468(7) 0.0259(3) Uani 1 1 d . . . . .
C81 C 0.77260(4) 0.28157(15) 0.12351(7) 0.0251(3) Uani 1 1 d . . . . .
C82 C 0.74704(4) 0.29762(16) 0.15036(7) 0.0284(4) Uani 1 1 d . . . . .
H82 H 0.727365 0.316652 0.130470 0.034 Uiso 1 1 calc R U . . .
C83 C 0.75008(5) 0.28608(17) 0.20571(8) 0.0334(4) Uani 1 1 d . . . . .
H83 H 0.732547 0.296954 0.223708 0.040 Uiso 1 1 calc R U . . .
C84 C 0.77881(5) 0.25856(18) 0.23488(7) 0.0357(4) Uani 1 1 d . . . . .
H84 H 0.780845 0.248327 0.272780 0.043 Uiso 1 1 calc R U . . .
C85 C 0.80450(5) 0.24604(19) 0.20880(8) 0.0376(4) Uani 1 1 d . . . . .
H85 H 0.824192 0.228039 0.228832 0.045 Uiso 1 1 calc R U . . .
C86 C 0.80151(4) 0.25969(17) 0.15374(8) 0.0319(4) Uani 1 1 d . . . . .
H86 H 0.819354 0.254124 0.136205 0.038 Uiso 1 1 calc R U . . .
C91 C 0.5524(2) 0.2393(10) 0.5090(4) 0.092(3) Uani 0.5 1 d . U P A -1
H91A H 0.552453 0.226065 0.470404 0.137 Uiso 0.5 1 calc R U P A -1
H91B H 0.537431 0.181750 0.521787 0.137 Uiso 0.5 1 calc R U P A -1
H91C H 0.573121 0.222477 0.528432 0.137 Uiso 0.5 1 calc R U P A -1
C92 C 0.5442(2) 0.3628(10) 0.5179(4) 0.093(3) Uani 0.5 1 d . U P A -1
H92 H 0.558229 0.421244 0.536940 0.112 Uiso 0.5 1 calc R U P A -1
C93 C 0.5121(2) 0.3979(10) 0.4958(3) 0.084(3) Uani 0.5 1 d . U P A -1
H93A H 0.497572 0.343805 0.512465 0.101 Uiso 0.5 1 calc R U P A -1
H93B H 0.508719 0.380949 0.456622 0.101 Uiso 0.5 1 calc R U P A -1
C96 C 0.4654(3) 0.7205(11) 0.4968(5) 0.116(5) Uani 0.5 1 d . U P A -1
H96A H 0.443261 0.737718 0.486539 0.174 Uiso 0.5 1 calc R U P A -1
H96B H 0.477449 0.777654 0.477059 0.174 Uiso 0.5 1 calc R U P A -1
H96C H 0.471140 0.734097 0.535487 0.174 Uiso 0.5 1 calc R U P A -1
C95 C 0.4724(2) 0.5813(8) 0.4828(3) 0.080(3) Uani 0.5 1 d . U P A -1
H95A H 0.457226 0.525118 0.496804 0.096 Uiso 0.5 1 calc R U P A -1
H95B H 0.469610 0.571624 0.443186 0.096 Uiso 0.5 1 calc R U P A -1
C94 C 0.50437(19) 0.5410(8) 0.5056(2) 0.072(2) Uani 0.5 1 d . U P A -1
H94A H 0.507429 0.556939 0.544777 0.086 Uiso 0.5 1 calc R U P A -1
H94B H 0.519343 0.594497 0.489721 0.086 Uiso 0.5 1 calc R U P A -1

loop_
_atom_site_aniso_label
_atom_site_aniso_U_11
_atom_site_aniso_U_22
_atom_site_aniso_U_33
_atom_site_aniso_U_23
_atom_site_aniso_U_13
_atom_site_aniso_U_12
C1 0.0179(7) 0.0167(7) 0.0189(7) -0.0004(5) 0.0022(6) 0.0007(5)
C2 0.0145(7) 0.0187(7) 0.0257(8) 0.0014(6) 0.0008(6) 0.0008(5)
C3 0.0218(8) 0.0217(7) 0.0254(8) 0.0002(6) -0.0006(6) -0.0016(6)
C4 0.0321(9) 0.0209(8) 0.0347(9) -0.0062(7) 0.0002(7) -0.0026(7)
C5 0.0387(10) 0.0164(7) 0.0447(11) 0.0040(7) -0.0032(8) -0.0045(7)
C6 0.0342(9) 0.0248(8) 0.0312(9) 0.0071(7) -0.0038(7) -0.0067(7)
C7 0.0239(8) 0.0217(7) 0.0247(8) 0.0010(6) -0.0005(6) -0.0024(6)
C8 0.0190(7) 0.0163(6) 0.0219(8) 0.0009(5) 0.0038(6) 0.0006(6)
C9 0.0220(7) 0.0203(7) 0.0205(8) -0.0013(6) 0.0037(6) 0.0002(6)
C10 0.0256(8) 0.0188(7) 0.0204(8) -0.0032(6) 0.0008(6) -0.0002(6)
C11 0.0277(8) 0.0275(8) 0.0239(8) -0.0039(6) 0.0041(7) 0.0019(7)
C12 0.0264(8) 0.0324(9) 0.0307(9) -0.0036(7) -0.0006(7) 0.0052(7)
C13 0.0361(10) 0.0313(9) 0.0282(9) 0.0026(7) -0.0068(7) 0.0053(7)
C14 0.0424(11) 0.0436(10) 0.0243(9) 0.0101(8) 0.0054(8) 0.0050(9)
C15 0.0290(9) 0.0392(9) 0.0266(9) 0.0052(7) 0.0065(7) 0.0062(7)
C16 0.0242(8) 0.0212(7) 0.0220(8) -0.0037(6) 0.0039(6) 0.0005(6)
C17 0.0216(7) 0.0200(7) 0.0218(8) -0.0021(6) 0.0060(6) -0.0004(6)
C18 0.0271(8) 0.0213(7) 0.0223(8) 0.0021(6) 0.0089(6) 0.0035(6)
C19 0.0361(10) 0.0239(8) 0.0330(9) -0.0017(7) 0.0131(8) 0.0001(7)
C20 0.0589(13) 0.0224(8) 0.0481(12) -0.0017(8) 0.0252(10) 0.0071(8)
C21 0.0572(13) 0.0361(10) 0.0467(12) 0.0134(9) 0.0243(10) 0.0265(10)
C22 0.0368(11) 0.0597(13) 0.0296(10) 0.0080(9) 0.0073(8) 0.0219(10)
C23 0.0281(9) 0.0396(9) 0.0274(9) -0.0023(7) 0.0058(7) 0.0076(7)
C24 0.0182(7) 0.0158(6) 0.0228(8) -0.0001(6) 0.0035(6) -0.0008(5)
C25 0.0168(7) 0.0169(6) 0.0243(8) 0.0008(6) 0.0034(6) -0.0012(6)
C26 0.0188(7) 0.0194(7) 0.0215(8) 0.0016(6) 0.0051(6) 0.0017(6)
C27 0.0296(9) 0.0219(7) 0.0280(9) 0.0004(6) 0.0012(7) 0.0004(7)
C28 0.0456(11) 0.0223(8) 0.0368(10) 0.0057(7) 0.0040(8) 0.0073(7)
C29 0.0362(10) 0.0384(10) 0.0313(9) 0.0107(8) -0.0002(8) 0.0157(8)
C30 0.0256(9) 0.0402(10) 0.0320(10) 0.0024(8) -0.0052(7) 0.0008(7)
C31 0.0231(8) 0.0234(7) 0.0299(9) 0.0012(6) 0.0010(7) -0.0001(6)
C32 0.0209(7) 0.0162(6) 0.0207(7) -0.0009(5) 0.0013(6) 0.0008(6)
C33 0.0215(7) 0.0151(6) 0.0209(8) 0.0001(5) 0.0032(6) 0.0015(5)
C34 0.0232(7) 0.0173(7) 0.0205(8) 0.0014(6) 0.0037(6) -0.0001(6)
C35 0.0213(7) 0.0263(8) 0.0199(7) 0.0039(6) 0.0062(6) 0.0024(6)
C36 0.0339(9) 0.0280(8) 0.0283(9) 0.0064(7) 0.0076(7) 0.0054(7)
C37 0.0376(10) 0.0391(10) 0.0387(11) 0.0179(8) 0.0101(8) 0.0142(8)
C38 0.0270(9) 0.0635(13) 0.0295(10) 0.0173(9) 0.0028(7) 0.0079(9)
C39 0.0252(8) 0.0532(11) 0.0227(9) 0.0002(8) 0.0023(7) -0.0011(8)
C40 0.0220(8) 0.0336(8) 0.0234(8) 0.0004(7) 0.0046(6) 0.0020(7)
C41 0.0217(7) 0.0195(7) 0.0200(7) 0.0002(6) 0.0039(6) -0.0010(6)
C42 0.0219(7) 0.0215(7) 0.0224(8) -0.0020(6) 0.0047(6) 0.0002(6)
C43 0.0193(7) 0.0254(7) 0.0211(8) -0.0002(6) 0.0038(6) 0.0046(6)
C44 0.0269(8) 0.0252(8) 0.0262(8) -0.0002(6) 0.0040(7) 0.0020(6)
C45 0.0307(9) 0.0355(9) 0.0278(9) 0.0083(7) 0.0055(7) 0.0011(7)
C46 0.0367(10) 0.0446(10) 0.0194(8) -0.0001(7) 0.0020(7) 0.0020(8)
C47 0.0379(10) 0.0321(9) 0.0240(9) -0.0066(7) 0.0019(7) 0.0032(7)
C48 0.0295(8) 0.0248(8) 0.0240(8) -0.0001(6) 0.0030(7) 0.0026(6)
C49 0.0235(8) 0.0208(7) 0.0237(8) -0.0017(6) 0.0041(6) 0.0038(6)
C50 0.0188(7) 0.0197(7) 0.0224(8) -0.0016(6) 0.0035(6) -0.0002(6)
C51 0.0183(7) 0.0182(7) 0.0234(8) -0.0007(6) 0.0010(6) -0.0011(6)
C52 0.0264(8) 0.0273(8) 0.0255(8) -0.0021(6) 0.0042(7) 0.0062(7)
C53 0.0282(9) 0.0265(8) 0.0342(10) -0.0003(7) 0.0009(7) 0.0089(7)
C54 0.0293(9) 0.0230(7) 0.0279(8) 0.0027(6) -0.0040(7) 0.0032(7)
C55 0.0271(8) 0.0267(8) 0.0216(8) -0.0011(6) 0.0001(6) -0.0001(6)
C56 0.0200(7) 0.0237(7) 0.0254(8) -0.0034(6) 0.0018(6) 0.0021(6)
C57 0.0194(7) 0.0187(7) 0.0204(7) -0.0012(6) 0.0031(6) -0.0011(6)
C58 0.0206(7) 0.0173(7) 0.0185(7) -0.0006(5) 0.0031(6) 0.0005(6)
C59 0.0232(8) 0.0186(7) 0.0175(7) 0.0007(5) 0.0037(6) -0.0033(6)
C60 0.0237(8) 0.0192(7) 0.0240(8) 0.0006(6) 0.0038(6) -0.0006(6)
C61 0.0258(8) 0.0272(8) 0.0302(9) 0.0035(7) 0.0003(7) -0.0029(7)
C62 0.0336(9) 0.0284(8) 0.0318(9) -0.0065(7) 0.0001(7) -0.0102(7)
C63 0.0357(10) 0.0241(8) 0.0339(9) -0.0081(7) 0.0086(8) -0.0031(7)
C64 0.0256(8) 0.0217(7) 0.0262(8) -0.0024(6) 0.0064(6) -0.0010(6)
C71 0.0242(8) 0.0263(8) 0.0323(9) -0.0025(7) 0.0020(7) -0.0017(6)
C72 0.0244(8) 0.0233(7) 0.0301(9) -0.0018(6) 0.0041(7) 0.0027(6)
C73 0.0321(9) 0.0193(7) 0.0298(9) -0.0038(6) 0.0065(7) -0.0006(6)
C74 0.0324(10) 0.0366(9) 0.0397(11) -0.0022(8) 0.0069(8) -0.0011(8)
C75 0.0457(12) 0.0431(11) 0.0613(15) -0.0065(10) 0.0263(11) -0.0095(10)
C76 0.0791(17) 0.0341(10) 0.0422(12) -0.0029(9) 0.0263(12) -0.0154(11)
C77 0.0736(16) 0.0319(10) 0.0344(11) 0.0061(8) 0.0026(10) -0.0119(10)
C78 0.0451(11) 0.0234(8) 0.0370(10) 0.0023(7) 0.0009(8) -0.0026(8)
C79 0.0244(8) 0.0216(7) 0.0290(9) -0.0004(6) 0.0048(7) 0.0029(6)
C80 0.0243(8) 0.0233(7) 0.0301(9) -0.0010(6) 0.0037(7) 0.0035(6)
C81 0.0261(8) 0.0212(7) 0.0277(9) -0.0036(6) 0.0028(7) 0.0000(6)
C82 0.0255(8) 0.0280(8) 0.0316(9) -0.0023(7) 0.0038(7) 0.0000(7)
C83 0.0357(10) 0.0327(9) 0.0338(10) -0.0038(7) 0.0115(8) -0.0003(7)
C84 0.0456(11) 0.0356(9) 0.0254(9) -0.0018(7) 0.0037(8) 0.0002(8)
C85 0.0347(10) 0.0428(10) 0.0330(10) -0.0036(8) -0.0033(8) 0.0059(8)
C86 0.0256(9) 0.0352(9) 0.0346(10) -0.0063(7) 0.0038(7) 0.0008(7)
C91 0.132(8) 0.087(6) 0.051(4) -0.015(4) -0.002(5) -0.044(6)
C92 0.112(6) 0.104(6) 0.060(4) 0.022(4) -0.001(4) -0.039(5)
C93 0.070(5) 0.133(7) 0.049(4) 0.024(4) 0.007(4) -0.054(5)
C96 0.153(10) 0.100(8) 0.111(8) -0.056(7) 0.070(8) -0.070(8)
C95 0.087(5) 0.105(6) 0.051(4) -0.018(4) 0.025(4) -0.069(5)
C94 0.083(5) 0.105(5) 0.028(2) -0.007(3) 0.011(3) -0.071(4)

_geom_special_details            
;
 All esds (except the esd in the dihedral angle between two l.s. planes)
 are estimated using the full covariance matrix.  The cell esds are taken
 into account individually in the estimation of esds in distances, angles
 and torsion angles; correlations between esds in cell parameters are only
 used when they are defined by crystal symmetry.  An approximate (isotropic)
 treatment of cell esds is used for estimating esds involving l.s. planes.
;

loop_
_geom_bond_atom_site_label_1
_geom_bond_atom_site_label_2
_geom_bond_distance
_geom_bond_site_symmetry_2
_geom_bond_publ_flag
C1 C8 1.513(2) . ?
C1 C2 1.5190(19) . ?
C1 C32 1.572(2) . ?
C1 C58 1.675(2) . ?
C2 C3 1.394(2) . ?
C2 C7 1.398(2) . ?
C3 C4 1.395(2) . ?
C3 H3 0.9500 . ?
C4 C5 1.382(3) . ?
C4 H4 0.9500 . ?
C5 C6 1.382(3) . ?
C5 H5 0.9500 . ?
C6 C7 1.387(2) . ?
C6 H6 0.9500 . ?
C7 H7 0.9500 . ?
C8 C9 1.372(2) . ?
C8 C24 1.476(2) . ?
C9 C16 1.467(2) . ?
C9 C10 1.478(2) . ?
C10 C11 1.390(2) . ?
C10 C15 1.400(2) . ?
C11 C12 1.390(2) . ?
C11 H11 0.9500 . ?
C12 C13 1.381(3) . ?
C12 H12 0.9500 . ?
C13 C14 1.385(3) . ?
C13 H13 0.9500 . ?
C14 C15 1.386(3) . ?
C14 H14 0.9500 . ?
C15 H15 0.9500 . ?
C16 C17 1.361(2) . ?
C16 H16 0.9500 . ?
C17 C24 1.463(2) . ?
C17 C18 1.470(2) . ?
C18 C23 1.393(2) . ?
C18 C19 1.399(2) . ?
C19 C20 1.386(3) . ?
C19 H19 0.9500 . ?
C20 C21 1.375(3) . ?
C20 H20 0.9500 . ?
C21 C22 1.380(3) . ?
C21 H21 0.9500 . ?
C22 C23 1.393(3) . ?
C22 H22 0.9500 . ?
C23 H23 0.9500 . ?
C24 C25 1.356(2) . ?
C25 C26 1.472(2) . ?
C25 C32 1.497(2) . ?
C26 C27 1.393(2) . ?
C26 C31 1.396(2) . ?
C27 C28 1.383(2) . ?
C27 H27 0.9500 . ?
C28 C29 1.385(3) . ?
C28 H28 0.9500 . ?
C29 C30 1.384(3) . ?
C29 H29 0.9500 . ?
C30 C31 1.385(2) . ?
C30 H30 0.9500 . ?
C31 H31 0.9500 . ?
C32 C33 1.568(2) . ?
C32 H32 1.0000 . ?
C33 C34 1.499(2) . ?
C33 C58 1.567(2) . ?
C33 H33 1.0000 . ?
C34 C41 1.357(2) . ?
C34 C35 1.471(2) . ?
C35 C36 1.397(2) . ?
C35 C40 1.398(2) . ?
C36 C37 1.386(3) . ?
C36 H36 0.9500 . ?
C37 C38 1.384(3) . ?
C37 H37 0.9500 . ?
C38 C39 1.381(3) . ?
C38 H38 0.9500 . ?
C39 C40 1.391(2) . ?
C39 H39 0.9500 . ?
C40 H40 0.9500 . ?
C41 C42 1.458(2) . ?
C41 C57 1.471(2) . ?
C42 C49 1.364(2) . ?
C42 C43 1.472(2) . ?
C43 C48 1.396(2) . ?
C43 C44 1.400(2) . ?
C44 C45 1.389(2) . ?
C44 H44 0.9500 . ?
C45 C46 1.388(3) . ?
C45 H45 0.9500 . ?
C46 C47 1.383(3) . ?
C46 H46 0.9500 . ?
C47 C48 1.388(2) . ?
C47 H47 0.9500 . ?
C48 H48 0.9500 . ?
C49 C50 1.473(2) . ?
C49 H49 0.9500 . ?
C50 C57 1.374(2) . ?
C50 C51 1.468(2) . ?
C51 C56 1.397(2) . ?
C51 C52 1.399(2) . ?
C52 C53 1.387(2) . ?
C52 H52 0.9500 . ?
C53 C54 1.382(3) . ?
C53 H53 0.9500 . ?
C54 C55 1.382(2) . ?
C54 H54 0.9500 . ?
C55 C56 1.386(2) . ?
C55 H55 0.9500 . ?
C56 H56 0.9500 . ?
C57 C58 1.517(2) . ?
C58 C59 1.519(2) . ?
C59 C60 1.397(2) . ?
C59 C64 1.401(2) . ?
C60 C61 1.392(2) . ?
C60 H60 0.9500 . ?
C61 C62 1.384(2) . ?
C61 H61 0.9500 . ?
C62 C63 1.385(3) . ?
C62 H62 0.9500 . ?
C63 C64 1.386(2) . ?
C63 H63 0.9500 . ?
C64 H64 0.9500 . ?
C71 C72 1.388(2) . ?
C71 C80 1.464(2) 7_655 ?
C71 H71 0.9500 . ?
C72 C79 1.458(2) . ?
C72 C73 1.470(2) . ?
C73 C78 1.390(3) . ?
C73 C74 1.395(3) . ?
C74 C75 1.383(3) . ?
C74 H74 0.9500 . ?
C75 C76 1.386(3) . ?
C75 H75 0.9500 . ?
C76 C77 1.379(4) . ?
C76 H76 0.9500 . ?
C77 C78 1.383(3) . ?
C77 H77 0.9500 . ?
C78 H78 0.9500 . ?
C79 C80 1.390(2) . ?
C79 C79 1.450(3) 7_655 ?
C80 C81 1.465(2) . ?
C81 C86 1.394(2) . ?
C81 C82 1.395(2) . ?
C82 C83 1.384(3) . ?
C82 H82 0.9500 . ?
C83 C84 1.388(3) . ?
C83 H83 0.9500 . ?
C84 C85 1.384(3) . ?
C84 H84 0.9500 . ?
C85 C86 1.379(3) . ?
C85 H85 0.9500 . ?
C86 H86 0.9500 . ?
C91 C92 1.380(15) . ?
C91 H91A 0.9800 . ?
C91 H91B 0.9800 . ?
C91 H91C 0.9800 . ?
C92 C93 1.477(13) . ?
C92 H92 0.9500 . ?
C93 C94 1.577(15) . ?
C93 H93A 0.9900 . ?
C93 H93B 0.9900 . ?
C96 C95 1.553(14) . ?
C96 H96A 0.9800 . ?
C96 H96B 0.9800 . ?
C96 H96C 0.9800 . ?
C95 C94 1.493(14) . ?
C95 H95A 0.9900 . ?
C95 H95B 0.9900 . ?
C94 H94A 0.9900 . ?
C94 H94B 0.9900 . ?

loop_
_geom_angle_atom_site_label_1
_geom_angle_atom_site_label_2
_geom_angle_atom_site_label_3
_geom_angle
_geom_angle_site_symmetry_1
_geom_angle_site_symmetry_3
_geom_angle_publ_flag
C8 C1 C2 115.52(13) . . ?
C8 C1 C32 101.54(11) . . ?
C2 C1 C32 116.01(12) . . ?
C8 C1 C58 116.05(12) . . ?
C2 C1 C58 116.01(12) . . ?
C32 C1 C58 87.49(10) . . ?
C3 C2 C7 117.86(14) . . ?
C3 C2 C1 120.77(14) . . ?
C7 C2 C1 121.37(14) . . ?
C2 C3 C4 120.86(16) . . ?
C2 C3 H3 119.6 . . ?
C4 C3 H3 119.6 . . ?
C5 C4 C3 120.36(16) . . ?
C5 C4 H4 119.8 . . ?
C3 C4 H4 119.8 . . ?
C4 C5 C6 119.36(15) . . ?
C4 C5 H5 120.3 . . ?
C6 C5 H5 120.3 . . ?
C5 C6 C7 120.47(17) . . ?
C5 C6 H6 119.8 . . ?
C7 C6 H6 119.8 . . ?
C6 C7 C2 121.01(16) . . ?
C6 C7 H7 119.5 . . ?
C2 C7 H7 119.5 . . ?
C9 C8 C24 107.46(13) . . ?
C9 C8 C1 142.90(14) . . ?
C24 C8 C1 109.63(13) . . ?
C8 C9 C16 106.92(13) . . ?
C8 C9 C10 133.15(14) . . ?
C16 C9 C10 119.84(14) . . ?
C11 C10 C15 118.00(15) . . ?
C11 C10 C9 123.49(15) . . ?
C15 C10 C9 118.49(15) . . ?
C12 C11 C10 120.50(16) . . ?
C12 C11 H11 119.7 . . ?
C10 C11 H11 119.7 . . ?
C13 C12 C11 121.05(17) . . ?
C13 C12 H12 119.5 . . ?
C11 C12 H12 119.5 . . ?
C12 C13 C14 118.99(16) . . ?
C12 C13 H13 120.5 . . ?
C14 C13 H13 120.5 . . ?
C13 C14 C15 120.32(17) . . ?
C13 C14 H14 119.8 . . ?
C15 C14 H14 119.8 . . ?
C14 C15 C10 121.10(17) . . ?
C14 C15 H15 119.4 . . ?
C10 C15 H15 119.4 . . ?
C17 C16 C9 112.28(14) . . ?
C17 C16 H16 123.9 . . ?
C9 C16 H16 123.9 . . ?
C16 C17 C24 105.04(13) . . ?
C16 C17 C18 125.63(14) . . ?
C24 C17 C18 129.32(15) . . ?
C23 C18 C19 117.96(16) . . ?
C23 C18 C17 122.36(15) . . ?
C19 C18 C17 119.68(16) . . ?
C20 C19 C18 121.07(19) . . ?
C20 C19 H19 119.5 . . ?
C18 C19 H19 119.5 . . ?
C21 C20 C19 120.15(19) . . ?
C21 C20 H20 119.9 . . ?
C19 C20 H20 119.9 . . ?
C20 C21 C22 119.82(17) . . ?
C20 C21 H21 120.1 . . ?
C22 C21 H21 120.1 . . ?
C21 C22 C23 120.4(2) . . ?
C21 C22 H22 119.8 . . ?
C23 C22 H22 119.8 . . ?
C22 C23 C18 120.53(18) . . ?
C22 C23 H23 119.7 . . ?
C18 C23 H23 119.7 . . ?
C25 C24 C17 140.41(14) . . ?
C25 C24 C8 111.27(13) . . ?
C17 C24 C8 108.29(13) . . ?
C24 C25 C26 130.44(14) . . ?
C24 C25 C32 109.40(13) . . ?
C26 C25 C32 119.61(13) . . ?
C27 C26 C31 118.80(15) . . ?
C27 C26 C25 120.27(15) . . ?
C31 C26 C25 120.85(14) . . ?
C28 C27 C26 120.53(16) . . ?
C28 C27 H27 119.7 . . ?
C26 C27 H27 119.7 . . ?
C27 C28 C29 120.22(16) . . ?
C27 C28 H28 119.9 . . ?
C29 C28 H28 119.9 . . ?
C30 C29 C28 119.86(16) . . ?
C30 C29 H29 120.1 . . ?
C28 C29 H29 120.1 . . ?
C29 C30 C31 120.09(17) . . ?
C29 C30 H30 120.0 . . ?
C31 C30 H30 120.0 . . ?
C30 C31 C26 120.46(15) . . ?
C30 C31 H31 119.8 . . ?
C26 C31 H31 119.8 . . ?
C25 C32 C33 112.22(12) . . ?
C25 C32 C1 107.97(12) . . ?
C33 C32 C1 92.03(11) . . ?
C25 C32 H32 114.2 . . ?
C33 C32 H32 114.2 . . ?
C1 C32 H32 114.2 . . ?
C34 C33 C58 108.42(12) . . ?
C34 C33 C32 113.70(12) . . ?
C58 C33 C32 91.52(11) . . ?
C34 C33 H33 113.7 . . ?
C58 C33 H33 113.7 . . ?
C32 C33 H33 113.7 . . ?
C41 C34 C35 130.51(15) . . ?
C41 C34 C33 108.67(13) . . ?
C35 C34 C33 120.23(13) . . ?
C36 C35 C40 118.24(16) . . ?
C36 C35 C34 120.79(15) . . ?
C40 C35 C34 120.82(14) . . ?
C37 C36 C35 120.81(18) . . ?
C37 C36 H36 119.6 . . ?
C35 C36 H36 119.6 . . ?
C38 C37 C36 120.21(18) . . ?
C38 C37 H37 119.9 . . ?
C36 C37 H37 119.9 . . ?
C39 C38 C37 119.89(17) . . ?
C39 C38 H38 120.1 . . ?
C37 C38 H38 120.1 . . ?
C38 C39 C40 120.14(18) . . ?
C38 C39 H39 119.9 . . ?
C40 C39 H39 119.9 . . ?
C39 C40 C35 120.71(17) . . ?
C39 C40 H40 119.6 . . ?
C35 C40 H40 119.6 . . ?
C34 C41 C42 139.46(15) . . ?
C34 C41 C57 111.80(14) . . ?
C42 C41 C57 108.32(13) . . ?
C49 C42 C41 105.20(14) . . ?
C49 C42 C43 125.29(14) . . ?
C41 C42 C43 129.29(14) . . ?
C48 C43 C44 118.70(15) . . ?
C48 C43 C42 120.49(14) . . ?
C44 C43 C42 120.69(14) . . ?
C45 C44 C43 120.22(16) . . ?
C45 C44 H44 119.9 . . ?
C43 C44 H44 119.9 . . ?
C46 C45 C44 120.35(16) . . ?
C46 C45 H45 119.8 . . ?
C44 C45 H45 119.8 . . ?
C47 C46 C45 119.91(16) . . ?
C47 C46 H46 120.0 . . ?
C45 C46 H46 120.0 . . ?
C46 C47 C48 120.06(16) . . ?
C46 C47 H47 120.0 . . ?
C48 C47 H47 120.0 . . ?
C47 C48 C43 120.75(16) . . ?
C47 C48 H48 119.6 . . ?
C43 C48 H48 119.6 . . ?
C42 C49 C50 112.08(14) . . ?
C42 C49 H49 124.0 . . ?
C50 C49 H49 124.0 . . ?
C57 C50 C51 132.11(15) . . ?
C57 C50 C49 106.45(14) . . ?
C51 C50 C49 121.40(13) . . ?
C56 C51 C52 117.28(15) . . ?
C56 C51 C50 122.22(14) . . ?
C52 C51 C50 120.48(15) . . ?
C53 C52 C51 121.65(16) . . ?
C53 C52 H52 119.2 . . ?
C51 C52 H52 119.2 . . ?
C54 C53 C52 119.68(16) . . ?
C54 C53 H53 120.2 . . ?
C52 C53 H53 120.2 . . ?
C53 C54 C55 119.90(15) . . ?
C53 C54 H54 120.0 . . ?
C55 C54 H54 120.0 . . ?
C54 C55 C56 120.19(16) . . ?
C54 C55 H55 119.9 . . ?
C56 C55 H55 119.9 . . ?
C55 C56 C51 121.29(15) . . ?
C55 C56 H56 119.4 . . ?
C51 C56 H56 119.4 . . ?
C50 C57 C41 107.87(13) . . ?
C50 C57 C58 142.68(15) . . ?
C41 C57 C58 109.36(12) . . ?
C57 C58 C59 114.71(13) . . ?
C57 C58 C33 101.29(12) . . ?
C59 C58 C33 115.29(12) . . ?
C57 C58 C1 116.31(12) . . ?
C59 C58 C1 116.84(12) . . ?
C33 C58 C1 88.29(11) . . ?
C60 C59 C64 117.78(14) . . ?
C60 C59 C58 121.96(13) . . ?
C64 C59 C58 120.24(14) . . ?
C61 C60 C59 120.88(15) . . ?
C61 C60 H60 119.6 . . ?
C59 C60 H60 119.6 . . ?
C62 C61 C60 120.56(16) . . ?
C62 C61 H61 119.7 . . ?
C60 C61 H61 119.7 . . ?
C61 C62 C63 119.16(16) . . ?
C61 C62 H62 120.4 . . ?
C63 C62 H62 120.4 . . ?
C62 C63 C64 120.59(16) . . ?
C62 C63 H63 119.7 . . ?
C64 C63 H63 119.7 . . ?
C63 C64 C59 121.00(16) . . ?
C63 C64 H64 119.5 . . ?
C59 C64 H64 119.5 . . ?
C72 C71 C80 110.36(15) . 7_655 ?
C72 C71 H71 124.8 . . ?
C80 C71 H71 124.8 7_655 . ?
C71 C72 C79 106.26(15) . . ?
C71 C72 C73 125.43(16) . . ?
C79 C72 C73 128.17(16) . . ?
C78 C73 C74 118.04(17) . . ?
C78 C73 C72 121.39(17) . . ?
C74 C73 C72 120.55(17) . . ?
C75 C74 C73 120.9(2) . . ?
C75 C74 H74 119.6 . . ?
C73 C74 H74 119.6 . . ?
C74 C75 C76 120.3(2) . . ?
C74 C75 H75 119.8 . . ?
C76 C75 H75 119.8 . . ?
C77 C76 C75 119.2(2) . . ?
C77 C76 H76 120.4 . . ?
C75 C76 H76 120.4 . . ?
C76 C77 C78 120.6(2) . . ?
C76 C77 H77 119.7 . . ?
C78 C77 H77 119.7 . . ?
C77 C78 C73 120.9(2) . . ?
C77 C78 H78 119.5 . . ?
C73 C78 H78 119.5 . . ?
C80 C79 C79 108.63(18) . 7_655 ?
C80 C79 C72 143.54(16) . . ?
C79 C79 C72 107.83(18) 7_655 . ?
C79 C80 C71 106.82(15) . 7_655 ?
C79 C80 C81 129.81(16) . . ?
C71 C80 C81 123.35(15) 7_655 . ?
C86 C81 C82 118.68(16) . . ?
C86 C81 C80 120.05(16) . . ?
C82 C81 C80 121.27(16) . . ?
C83 C82 C81 120.56(17) . . ?
C83 C82 H82 119.7 . . ?
C81 C82 H82 119.7 . . ?
C82 C83 C84 119.84(18) . . ?
C82 C83 H83 120.1 . . ?
C84 C83 H83 120.1 . . ?
C85 C84 C83 120.05(18) . . ?
C85 C84 H84 120.0 . . ?
C83 C84 H84 120.0 . . ?
C86 C85 C84 120.00(18) . . ?
C86 C85 H85 120.0 . . ?
C84 C85 H85 120.0 . . ?
C85 C86 C81 120.75(18) . . ?
C85 C86 H86 119.6 . . ?
C81 C86 H86 119.6 . . ?
C92 C91 H91A 109.5 . . ?
C92 C91 H91B 109.5 . . ?
H91A C91 H91B 109.5 . . ?
C92 C91 H91C 109.5 . . ?
H91A C91 H91C 109.5 . . ?
H91B C91 H91C 109.5 . . ?
C91 C92 C93 115.5(9) . . ?
C91 C92 H92 122.2 . . ?
C93 C92 H92 122.2 . . ?
C92 C93 C94 113.2(9) . . ?
C92 C93 H93A 108.9 . . ?
C94 C93 H93A 108.9 . . ?
C92 C93 H93B 108.9 . . ?
C94 C93 H93B 108.9 . . ?
H93A C93 H93B 107.7 . . ?
C95 C96 H96A 109.5 . . ?
C95 C96 H96B 109.5 . . ?
H96A C96 H96B 109.5 . . ?
C95 C96 H96C 109.5 . . ?
H96A C96 H96C 109.5 . . ?
H96B C96 H96C 109.5 . . ?
C94 C95 C96 112.7(8) . . ?
C94 C95 H95A 109.1 . . ?
C96 C95 H95A 109.1 . . ?
C94 C95 H95B 109.1 . . ?
C96 C95 H95B 109.1 . . ?
H95A C95 H95B 107.8 . . ?
C95 C94 C93 115.0(5) . . ?
C95 C94 H94A 108.5 . . ?
C93 C94 H94A 108.5 . . ?
C95 C94 H94B 108.5 . . ?
C93 C94 H94B 108.5 . . ?
H94A C94 H94B 107.5 . . ?

loop_
_geom_torsion_atom_site_label_1
_geom_torsion_atom_site_label_2
_geom_torsion_atom_site_label_3
_geom_torsion_atom_site_label_4
_geom_torsion
_geom_torsion_site_symmetry_1
_geom_torsion_site_symmetry_2
_geom_torsion_site_symmetry_3
_geom_torsion_site_symmetry_4
_geom_torsion_publ_flag
C8 C1 C2 C3 -164.10(14) . . . . ?
C32 C1 C2 C3 -45.4(2) . . . . ?
C58 C1 C2 C3 55.16(19) . . . . ?
C8 C1 C2 C7 16.0(2) . . . . ?
C32 C1 C2 C7 134.70(15) . . . . ?
C58 C1 C2 C7 -124.69(15) . . . . ?
C7 C2 C3 C4 2.8(2) . . . . ?
C1 C2 C3 C4 -177.09(15) . . . . ?
C2 C3 C4 C5 -0.9(3) . . . . ?
C3 C4 C5 C6 -1.5(3) . . . . ?
C4 C5 C6 C7 1.9(3) . . . . ?
C5 C6 C7 C2 0.1(3) . . . . ?
C3 C2 C7 C6 -2.4(2) . . . . ?
C1 C2 C7 C6 177.46(15) . . . . ?
C2 C1 C8 C9 -56.2(3) . . . . ?
C32 C1 C8 C9 177.4(2) . . . . ?
C58 C1 C8 C9 84.5(2) . . . . ?
C2 C1 C8 C24 122.42(14) . . . . ?
C32 C1 C8 C24 -3.98(15) . . . . ?
C58 C1 C8 C24 -96.85(14) . . . . ?
C24 C8 C9 C16 -0.33(17) . . . . ?
C1 C8 C9 C16 178.35(19) . . . . ?
C24 C8 C9 C10 -176.63(16) . . . . ?
C1 C8 C9 C10 2.0(4) . . . . ?
C8 C9 C10 C11 -47.3(3) . . . . ?
C16 C9 C10 C11 136.79(16) . . . . ?
C8 C9 C10 C15 134.18(19) . . . . ?
C16 C9 C10 C15 -41.7(2) . . . . ?
C15 C10 C11 C12 -1.9(2) . . . . ?
C9 C10 C11 C12 179.55(15) . . . . ?
C10 C11 C12 C13 0.6(3) . . . . ?
C11 C12 C13 C14 0.8(3) . . . . ?
C12 C13 C14 C15 -0.9(3) . . . . ?
C13 C14 C15 C10 -0.5(3) . . . . ?
C11 C10 C15 C14 1.8(3) . . . . ?
C9 C10 C15 C14 -179.54(16) . . . . ?
C8 C9 C16 C17 0.43(19) . . . . ?
C10 C9 C16 C17 177.33(14) . . . . ?
C9 C16 C17 C24 -0.33(18) . . . . ?
C9 C16 C17 C18 179.78(14) . . . . ?
C16 C17 C18 C23 141.36(18) . . . . ?
C24 C17 C18 C23 -38.5(3) . . . . ?
C16 C17 C18 C19 -39.0(2) . . . . ?
C24 C17 C18 C19 141.10(17) . . . . ?
C23 C18 C19 C20 2.0(3) . . . . ?
C17 C18 C19 C20 -177.64(16) . . . . ?
C18 C19 C20 C21 -0.5(3) . . . . ?
C19 C20 C21 C22 -1.2(3) . . . . ?
C20 C21 C22 C23 1.4(3) . . . . ?
C21 C22 C23 C18 0.1(3) . . . . ?
C19 C18 C23 C22 -1.8(3) . . . . ?
C17 C18 C23 C22 177.81(16) . . . . ?
C16 C17 C24 C25 177.97(19) . . . . ?
C18 C17 C24 C25 -2.2(3) . . . . ?
C16 C17 C24 C8 0.12(17) . . . . ?
C18 C17 C24 C8 -179.99(15) . . . . ?
C9 C8 C24 C25 -178.39(13) . . . . ?
C1 C8 C24 C25 2.46(17) . . . . ?
C9 C8 C24 C17 0.14(17) . . . . ?
C1 C8 C24 C17 -179.02(12) . . . . ?
C17 C24 C25 C26 -6.0(3) . . . . ?
C8 C24 C25 C26 171.78(15) . . . . ?
C17 C24 C25 C32 -177.37(18) . . . . ?
C8 C24 C25 C32 0.44(17) . . . . ?
C24 C25 C26 C27 -44.5(2) . . . . ?
C32 C25 C26 C27 126.10(17) . . . . ?
C24 C25 C26 C31 138.77(17) . . . . ?
C32 C25 C26 C31 -50.6(2) . . . . ?
C31 C26 C27 C28 -0.3(3) . . . . ?
C25 C26 C27 C28 -177.06(16) . . . . ?
C26 C27 C28 C29 -1.3(3) . . . . ?
C27 C28 C29 C30 1.2(3) . . . . ?
C28 C29 C30 C31 0.4(3) . . . . ?
C29 C30 C31 C26 -1.9(3) . . . . ?
C27 C26 C31 C30 1.9(3) . . . . ?
C25 C26 C31 C30 178.63(16) . . . . ?
C24 C25 C32 C33 96.91(15) . . . . ?
C26 C25 C32 C33 -75.52(17) . . . . ?
C24 C25 C32 C1 -3.03(17) . . . . ?
C26 C25 C32 C1 -175.46(13) . . . . ?
C8 C1 C32 C25 4.19(15) . . . . ?
C2 C1 C32 C25 -121.89(14) . . . . ?
C58 C1 C32 C25 120.27(12) . . . . ?
C8 C1 C32 C33 -109.97(12) . . . . ?
C2 C1 C32 C33 123.96(13) . . . . ?
C58 C1 C32 C33 6.11(10) . . . . ?
C25 C32 C33 C34 132.21(13) . . . . ?
C1 C32 C33 C34 -117.44(13) . . . . ?
C25 C32 C33 C58 -116.89(13) . . . . ?
C1 C32 C33 C58 -6.53(11) . . . . ?
C58 C33 C34 C41 -1.98(17) . . . . ?
C32 C33 C34 C41 98.20(15) . . . . ?
C58 C33 C34 C35 -174.13(13) . . . . ?
C32 C33 C34 C35 -73.95(17) . . . . ?
C41 C34 C35 C36 151.37(17) . . . . ?
C33 C34 C35 C36 -38.4(2) . . . . ?
C41 C34 C35 C40 -33.1(3) . . . . ?
C33 C34 C35 C40 137.12(15) . . . . ?
C40 C35 C36 C37 0.9(3) . . . . ?
C34 C35 C36 C37 176.53(16) . . . . ?
C35 C36 C37 C38 -1.1(3) . . . . ?
C36 C37 C38 C39 0.5(3) . . . . ?
C37 C38 C39 C40 0.4(3) . . . . ?
C38 C39 C40 C35 -0.6(3) . . . . ?
C36 C35 C40 C39 0.0(2) . . . . ?
C34 C35 C40 C39 -175.66(15) . . . . ?
C35 C34 C41 C42 -2.8(3) . . . . ?
C33 C34 C41 C42 -173.83(18) . . . . ?
C35 C34 C41 C57 168.60(15) . . . . ?
C33 C34 C41 C57 -2.47(18) . . . . ?
C34 C41 C42 C49 169.03(19) . . . . ?
C57 C41 C42 C49 -2.52(17) . . . . ?
C34 C41 C42 C43 -16.2(3) . . . . ?
C57 C41 C42 C43 172.26(15) . . . . ?
C49 C42 C43 C48 -45.9(2) . . . . ?
C41 C42 C43 C48 140.29(17) . . . . ?
C49 C42 C43 C44 130.01(18) . . . . ?
C41 C42 C43 C44 -43.8(2) . . . . ?
C48 C43 C44 C45 0.8(2) . . . . ?
C42 C43 C44 C45 -175.17(16) . . . . ?
C43 C44 C45 C46 -1.1(3) . . . . ?
C44 C45 C46 C47 0.6(3) . . . . ?
C45 C46 C47 C48 0.3(3) . . . . ?
C46 C47 C48 C43 -0.6(3) . . . . ?
C44 C43 C48 C47 0.1(3) . . . . ?
C42 C43 C48 C47 176.05(16) . . . . ?
C41 C42 C49 C50 1.18(18) . . . . ?
C43 C42 C49 C50 -173.87(15) . . . . ?
C42 C49 C50 C57 0.69(19) . . . . ?
C42 C49 C50 C51 -177.19(14) . . . . ?
C57 C50 C51 C56 -12.0(3) . . . . ?
C49 C50 C51 C56 165.29(15) . . . . ?
C57 C50 C51 C52 169.78(17) . . . . ?
C49 C50 C51 C52 -13.0(2) . . . . ?
C56 C51 C52 C53 0.0(2) . . . . ?
C50 C51 C52 C53 178.32(15) . . . . ?
C51 C52 C53 C54 0.2(3) . . . . ?
C52 C53 C54 C55 -0.7(3) . . . . ?
C53 C54 C55 C56 1.0(3) . . . . ?
C54 C55 C56 C51 -0.7(3) . . . . ?
C52 C51 C56 C55 0.3(2) . . . . ?
C50 C51 C56 C55 -178.03(15) . . . . ?
C51 C50 C57 C41 175.33(16) . . . . ?
C49 C50 C57 C41 -2.24(17) . . . . ?
C51 C50 C57 C58 -0.3(3) . . . . ?
C49 C50 C57 C58 -177.90(19) . . . . ?
C34 C41 C57 C50 -171.07(14) . . . . ?
C42 C41 C57 C50 3.03(17) . . . . ?
C34 C41 C57 C58 6.15(18) . . . . ?
C42 C41 C57 C58 -179.76(12) . . . . ?
C50 C57 C58 C59 -66.2(3) . . . . ?
C41 C57 C58 C59 118.19(14) . . . . ?
C50 C57 C58 C33 169.0(2) . . . . ?
C41 C57 C58 C33 -6.66(15) . . . . ?
C50 C57 C58 C1 75.3(3) . . . . ?
C41 C57 C58 C1 -100.37(14) . . . . ?
C34 C33 C58 C57 5.25(15) . . . . ?
C32 C33 C58 C57 -110.38(12) . . . . ?
C34 C33 C58 C59 -119.20(14) . . . . ?
C32 C33 C58 C59 125.17(13) . . . . ?
C34 C33 C58 C1 121.75(12) . . . . ?
C32 C33 C58 C1 6.12(10) . . . . ?
C8 C1 C58 C57 -162.74(13) . . . . ?
C2 C1 C58 C57 -22.20(18) . . . . ?
C32 C1 C58 C57 95.64(13) . . . . ?
C8 C1 C58 C59 -22.13(18) . . . . ?
C2 C1 C58 C59 118.41(14) . . . . ?
C32 C1 C58 C59 -123.75(13) . . . . ?
C8 C1 C58 C33 95.51(13) . . . . ?
C2 C1 C58 C33 -123.96(13) . . . . ?
C32 C1 C58 C33 -6.11(10) . . . . ?
C57 C58 C59 C60 20.4(2) . . . . ?
C33 C58 C59 C60 137.51(15) . . . . ?
C1 C58 C59 C60 -120.83(15) . . . . ?
C57 C58 C59 C64 -157.90(14) . . . . ?
C33 C58 C59 C64 -40.8(2) . . . . ?
C1 C58 C59 C64 60.87(18) . . . . ?
C64 C59 C60 C61 -1.9(2) . . . . ?
C58 C59 C60 C61 179.77(15) . . . . ?
C59 C60 C61 C62 1.2(3) . . . . ?
C60 C61 C62 C63 0.5(3) . . . . ?
C61 C62 C63 C64 -1.4(3) . . . . ?
C62 C63 C64 C59 0.7(3) . . . . ?
C60 C59 C64 C63 0.9(2) . . . . ?
C58 C59 C64 C63 179.32(15) . . . . ?
C80 C71 C72 C79 3.07(19) 7_655 . . . ?
C80 C71 C72 C73 -172.94(15) 7_655 . . . ?
C71 C72 C73 C78 143.45(18) . . . . ?
C79 C72 C73 C78 -31.7(3) . . . . ?
C71 C72 C73 C74 -35.0(3) . . . . ?
C79 C72 C73 C74 149.91(17) . . . . ?
C78 C73 C74 C75 1.0(3) . . . . ?
C72 C73 C74 C75 179.51(17) . . . . ?
C73 C74 C75 C76 0.5(3) . . . . ?
C74 C75 C76 C77 -1.1(3) . . . . ?
C75 C76 C77 C78 0.2(3) . . . . ?
C76 C77 C78 C73 1.4(3) . . . . ?
C74 C73 C78 C77 -1.9(3) . . . . ?
C72 C73 C78 C77 179.60(17) . . . . ?
C71 C72 C79 C80 178.3(2) . . . . ?
C73 C72 C79 C80 -5.8(4) . . . . ?
C71 C72 C79 C79 -2.0(2) . . . 7_655 ?
C73 C72 C79 C79 173.82(17) . . . 7_655 ?
C79 C79 C80 C71 -1.6(2) 7_655 . . 7_655 ?
C72 C79 C80 C71 178.1(2) . . . 7_655 ?
C79 C79 C80 C81 177.23(17) 7_655 . . . ?
C72 C79 C80 C81 -3.1(4) . . . . ?
C79 C80 C81 C86 136.66(19) . . . . ?
C71 C80 C81 C86 -44.7(2) 7_655 . . . ?
C79 C80 C81 C82 -42.3(3) . . . . ?
C71 C80 C81 C82 136.39(17) 7_655 . . . ?
C86 C81 C82 C83 -3.0(2) . . . . ?
C80 C81 C82 C83 175.93(16) . . . . ?
C81 C82 C83 C84 0.1(3) . . . . ?
C82 C83 C84 C85 1.7(3) . . . . ?
C83 C84 C85 C86 -0.6(3) . . . . ?
C84 C85 C86 C81 -2.3(3) . . . . ?
C82 C81 C86 C85 4.1(3) . . . . ?
C80 C81 C86 C85 -174.83(17) . . . . ?
C91 C92 C93 C94 -178.2(7) . . . . ?
C96 C95 C94 C93 176.3(6) . . . . ?
C92 C93 C94 C95 178.7(7) . . . . ?

_refine_diff_density_max         0.216
_refine_diff_density_min         -0.223
_refine_diff_density_rms         0.039

_shelx_res_file                  
;
TITL shelxt_a.res in C2/c
    s21uh10.res
    created by SHELXL-2018/3 at 12:38:27 on 18-Nov-2021
CELL  1.54184  43.6143  10.5720  25.1335   90.000   98.309   90.000
ZERR  4   0.0009   0.0002   0.0007    0.000    0.002    0.000
LATT   7
SYMM  - X,   Y, 1/2 - Z
SFAC  C    H
UNIT 664 492
ACTA
FMAP   2
PLAN  5
BOND $H
CONF
LIST  4
ISOR C91 C92 C93 C94 C95 C96 0.01
L.S.  10
TEMP  -123.00
SIZE   0.02 0.11 0.279
WGHT    0.043200    6.082100
FVAR       1.22579   0.53326
C1    1    0.615245    0.667171    0.390353    11.00000    0.01786    0.01675 =
         0.01888   -0.00036    0.00219    0.00068
C2    1    0.617968    0.809057    0.382727    11.00000    0.01450    0.01867 =
         0.02573    0.00140    0.00082    0.00077
C3    1    0.619880    0.891074    0.426491    11.00000    0.02178    0.02165 =
         0.02545    0.00016   -0.00060   -0.00164
AFIX  43
H3    2    0.620443    0.857560    0.461691    11.00000   -1.20000
AFIX   0
C4    1    0.620976    1.021710    0.419285    11.00000    0.03206    0.02086 =
         0.03471   -0.00616    0.00024   -0.00258
AFIX  43
H4    2    0.621987    1.076383    0.449486    11.00000   -1.20000
AFIX   0
C5    1    0.620599    1.072057    0.368461    11.00000    0.03871    0.01635 =
         0.04470    0.00395   -0.00321   -0.00446
AFIX  43
H5    2    0.620857    1.161106    0.363479    11.00000   -1.20000
AFIX   0
C6    1    0.619845    0.991633    0.324951    11.00000    0.03421    0.02484 =
         0.03119    0.00714   -0.00384   -0.00673
AFIX  43
H6    2    0.620201    1.025599    0.290051    11.00000   -1.20000
AFIX   0
C7    1    0.618570    0.861676    0.331867    11.00000    0.02393    0.02166 =
         0.02469    0.00104   -0.00053   -0.00244
AFIX  43
H7    2    0.618100    0.807595    0.301573    11.00000   -1.20000
AFIX   0
C8    1    0.622022    0.586578    0.343695    11.00000    0.01899    0.01632 =
         0.02195    0.00088    0.00380    0.00055
C9    1    0.613440    0.566767    0.289662    11.00000    0.02198    0.02029 =
         0.02045   -0.00132    0.00371    0.00015
C10   1    0.590813    0.629163    0.248514    11.00000    0.02555    0.01877 =
         0.02042   -0.00319    0.00079   -0.00016
C11   1    0.560549    0.656876    0.255871    11.00000    0.02773    0.02751 =
         0.02387   -0.00390    0.00412    0.00195
AFIX  43
H11   2    0.553505    0.634841    0.288695    11.00000   -1.20000
AFIX   0
C12   1    0.540515    0.716592    0.215557    11.00000    0.02639    0.03243 =
         0.03068   -0.00360   -0.00056    0.00525
AFIX  43
H12   2    0.519966    0.735618    0.221342    11.00000   -1.20000
AFIX   0
C13   1    0.550009    0.748681    0.167249    11.00000    0.03605    0.03132 =
         0.02822    0.00258   -0.00678    0.00529
AFIX  43
H13   2    0.536254    0.790453    0.140090    11.00000   -1.20000
AFIX   0
C14   1    0.579882    0.719057    0.158984    11.00000    0.04237    0.04362 =
         0.02426    0.01010    0.00538    0.00505
AFIX  43
H14   2    0.586614    0.739541    0.125732    11.00000   -1.20000
AFIX   0
C15   1    0.600013    0.659663    0.198989    11.00000    0.02897    0.03919 =
         0.02656    0.00519    0.00652    0.00622
AFIX  43
H15   2    0.620398    0.639316    0.192687    11.00000   -1.20000
AFIX   0
C16   1    0.633425    0.466063    0.273864    11.00000    0.02415    0.02122 =
         0.02202   -0.00367    0.00390    0.00053
AFIX  43
H16   2    0.632300    0.434673    0.238217    11.00000   -1.20000
AFIX   0
C17   1    0.653763    0.422731    0.316100    11.00000    0.02164    0.01999 =
         0.02181   -0.00212    0.00602   -0.00037
C18   1    0.676767    0.322104    0.313617    11.00000    0.02706    0.02130 =
         0.02227    0.00207    0.00891    0.00346
C19   1    0.668963    0.215934    0.281240    11.00000    0.03614    0.02394 =
         0.03296   -0.00169    0.01310    0.00009
AFIX  43
H19   2    0.649100    0.211356    0.260081    11.00000   -1.20000
AFIX   0
C20   1    0.689752    0.117305    0.279539    11.00000    0.05887    0.02240 =
         0.04810   -0.00167    0.02518    0.00711
AFIX  43
H20   2    0.684001    0.045642    0.257541    11.00000   -1.20000
AFIX   0
C21   1    0.718668    0.122977    0.309612    11.00000    0.05723    0.03611 =
         0.04668    0.01338    0.02428    0.02648
AFIX  43
H21   2    0.732750    0.054630    0.308959    11.00000   -1.20000
AFIX   0
C22   1    0.727181    0.228185    0.340743    11.00000    0.03684    0.05973 =
         0.02957    0.00801    0.00726    0.02189
AFIX  43
H22   2    0.747330    0.232871    0.360890    11.00000   -1.20000
AFIX   0
C23   1    0.706430    0.327561    0.342824    11.00000    0.02810    0.03965 =
         0.02739   -0.00227    0.00577    0.00764
AFIX  43
H23   2    0.712547    0.399650    0.364331    11.00000   -1.20000
AFIX   0
C24   1    0.647412    0.497568    0.362234    11.00000    0.01816    0.01582 =
         0.02279   -0.00006    0.00353   -0.00075
C25   1    0.656776    0.508702    0.415888    11.00000    0.01682    0.01694 =
         0.02435    0.00081    0.00341   -0.00121
C26   1    0.678368    0.430786    0.452644    11.00000    0.01880    0.01938 =
         0.02146    0.00158    0.00505    0.00169
C27   1    0.676761    0.299261    0.449884    11.00000    0.02956    0.02194 =
         0.02804    0.00037    0.00123    0.00037
AFIX  43
H27   2    0.662306    0.259887    0.423058    11.00000   -1.20000
AFIX   0
C28   1    0.696039    0.225600    0.485879    11.00000    0.04563    0.02225 =
         0.03681    0.00569    0.00401    0.00726
AFIX  43
H28   2    0.694477    0.136024    0.484130    11.00000   -1.20000
AFIX   0
C29   1    0.717619    0.281987    0.524478    11.00000    0.03620    0.03840 =
         0.03129    0.01067   -0.00023    0.01566
AFIX  43
H29   2    0.731116    0.231169    0.548712    11.00000   -1.20000
AFIX   0
C30   1    0.719480    0.412564    0.527669    11.00000    0.02558    0.04021 =
         0.03195    0.00240   -0.00524    0.00077
AFIX  43
H30   2    0.734348    0.451366    0.553992    11.00000   -1.20000
AFIX   0
C31   1    0.699691    0.486721    0.492529    11.00000    0.02306    0.02336 =
         0.02987    0.00118    0.00102   -0.00007
AFIX  43
H31   2    0.700634    0.576247    0.495587    11.00000   -1.20000
AFIX   0
C32   1    0.637781    0.607946    0.438352    11.00000    0.02088    0.01620 =
         0.02069   -0.00089    0.00131    0.00082
AFIX  13
H32   2    0.650236    0.671534    0.461730    11.00000   -1.20000
AFIX   0
C33   1    0.610126    0.549764    0.463674    11.00000    0.02155    0.01513 =
         0.02086    0.00015    0.00317    0.00146
AFIX  13
H33   2    0.608974    0.455418    0.461328    11.00000   -1.20000
AFIX   0
C34   1    0.607287    0.600702    0.518420    11.00000    0.02322    0.01730 =
         0.02047    0.00136    0.00371   -0.00013
C35   1    0.629366    0.561406    0.565377    11.00000    0.02130    0.02626 =
         0.01993    0.00388    0.00624    0.00242
C36   1    0.640047    0.436799    0.570569    11.00000    0.03387    0.02800 =
         0.02833    0.00644    0.00763    0.00542
AFIX  43
H36   2    0.632102    0.375638    0.544478    11.00000   -1.20000
AFIX   0
C37   1    0.662090    0.401323    0.613309    11.00000    0.03764    0.03909 =
         0.03867    0.01790    0.01006    0.01419
AFIX  43
H37   2    0.668868    0.315921    0.616680    11.00000   -1.20000
AFIX   0
C38   1    0.674259    0.489913    0.651096    11.00000    0.02704    0.06353 =
         0.02950    0.01726    0.00283    0.00792
AFIX  43
H38   2    0.689486    0.465505    0.680207    11.00000   -1.20000
AFIX   0
C39   1    0.664234    0.613830    0.646420    11.00000    0.02519    0.05324 =
         0.02267    0.00023    0.00228   -0.00108
AFIX  43
H39   2    0.672668    0.674793    0.672229    11.00000   -1.20000
AFIX   0
C40   1    0.641815    0.649583    0.604006    11.00000    0.02196    0.03364 =
         0.02336    0.00037    0.00456    0.00201
AFIX  43
H40   2    0.634886    0.734842    0.601256    11.00000   -1.20000
AFIX   0
C41   1    0.585368    0.692744    0.513254    11.00000    0.02169    0.01946 =
         0.01996    0.00025    0.00391   -0.00100
C42   1    0.572383    0.786698    0.546168    11.00000    0.02185    0.02151 =
         0.02240   -0.00197    0.00466    0.00018
C43   1    0.574867    0.795001    0.605086    11.00000    0.01926    0.02544 =
         0.02111   -0.00024    0.00376    0.00461
C44   1    0.571277    0.687118    0.635916    11.00000    0.02691    0.02522 =
         0.02623   -0.00018    0.00398    0.00199
AFIX  43
H44   2    0.568782    0.606579    0.619083    11.00000   -1.20000
AFIX   0
C45   1    0.571350    0.697468    0.691008    11.00000    0.03071    0.03547 =
         0.02777    0.00830    0.00553    0.00112
AFIX  43
H45   2    0.568534    0.624142    0.711610    11.00000   -1.20000
AFIX   0
C46   1    0.575517    0.814386    0.716139    11.00000    0.03671    0.04457 =
         0.01935   -0.00005    0.00202    0.00203
AFIX  43
H46   2    0.575733    0.820892    0.753890    11.00000   -1.20000
AFIX   0
C47   1    0.579353    0.921361    0.686152    11.00000    0.03791    0.03206 =
         0.02395   -0.00661    0.00191    0.00324
AFIX  43
H47   2    0.582310    1.001361    0.703342    11.00000   -1.20000
AFIX   0
C48   1    0.578886    0.911984    0.630957    11.00000    0.02948    0.02483 =
         0.02398   -0.00011    0.00299    0.00264
AFIX  43
H48   2    0.581328    0.985993    0.610547    11.00000   -1.20000
AFIX   0
C49   1    0.554500    0.862975    0.510524    11.00000    0.02354    0.02083 =
         0.02369   -0.00171    0.00412    0.00384
AFIX  43
H49   2    0.543374    0.934187    0.520639    11.00000   -1.20000
AFIX   0
C50   1    0.554453    0.822021    0.454508    11.00000    0.01877    0.01966 =
         0.02239   -0.00156    0.00346   -0.00023
C51   1    0.537857    0.893800    0.409260    11.00000    0.01832    0.01824 =
         0.02341   -0.00070    0.00100   -0.00107
C52   1    0.516623    0.987909    0.418170    11.00000    0.02637    0.02731 =
         0.02552   -0.00213    0.00423    0.00616
AFIX  43
H52   2    0.512650    1.003272    0.453786    11.00000   -1.20000
AFIX   0
C53   1    0.501222    1.059356    0.376297    11.00000    0.02822    0.02649 =
         0.03417   -0.00026    0.00085    0.00885
AFIX  43
H53   2    0.486958    1.122972    0.383338    11.00000   -1.20000
AFIX   0
C54   1    0.506733    1.037534    0.324292    11.00000    0.02925    0.02297 =
         0.02785    0.00266   -0.00398    0.00323
AFIX  43
H54   2    0.496084    1.085523    0.295413    11.00000   -1.20000
AFIX   0
C55   1    0.527764    0.945774    0.314361    11.00000    0.02705    0.02675 =
         0.02162   -0.00109    0.00011   -0.00007
AFIX  43
H55   2    0.531787    0.931651    0.278686    11.00000   -1.20000
AFIX   0
C56   1    0.542994    0.874340    0.356291    11.00000    0.02004    0.02366 =
         0.02540   -0.00338    0.00183    0.00207
AFIX  43
H56   2    0.557207    0.810887    0.348870    11.00000   -1.20000
AFIX   0
C57   1    0.572779    0.715951    0.456592    11.00000    0.01937    0.01869 =
         0.02035   -0.00121    0.00311   -0.00106
C58   1    0.585846    0.618942    0.421481    11.00000    0.02059    0.01733 =
         0.01847   -0.00061    0.00313    0.00050
C59   1    0.561792    0.533763    0.389666    11.00000    0.02317    0.01858 =
         0.01752    0.00071    0.00375   -0.00331
C60   1    0.530519    0.567372    0.379201    11.00000    0.02366    0.01924 =
         0.02398    0.00064    0.00378   -0.00060
AFIX  43
H60   2    0.523896    0.645515    0.392338    11.00000   -1.20000
AFIX   0
C61   1    0.508938    0.487898    0.349785    11.00000    0.02582    0.02715 =
         0.03016    0.00347    0.00030   -0.00291
AFIX  43
H61   2    0.487836    0.513032    0.342469    11.00000   -1.20000
AFIX   0
C62   1    0.517960    0.372587    0.331108    11.00000    0.03357    0.02836 =
         0.03181   -0.00648    0.00012   -0.01022
AFIX  43
H62   2    0.503223    0.318774    0.310800    11.00000   -1.20000
AFIX   0
C63   1    0.548753    0.336620    0.342400    11.00000    0.03566    0.02415 =
         0.03394   -0.00812    0.00864   -0.00306
AFIX  43
H63   2    0.555058    0.256770    0.330439    11.00000   -1.20000
AFIX   0
C64   1    0.570454    0.416099    0.370999    11.00000    0.02557    0.02174 =
         0.02621   -0.00240    0.00645   -0.00101
AFIX  43
H64   2    0.591520    0.390360    0.378042    11.00000   -1.20000
AFIX   0
C71   1    0.709050    0.147321   -0.035163    11.00000    0.02418    0.02630 =
         0.03233   -0.00251    0.00200   -0.00166
AFIX  43
H71   2    0.690791    0.105321   -0.051304    11.00000   -1.20000
AFIX   0
C72   1    0.719093    0.153398    0.019741    11.00000    0.02437    0.02331 =
         0.03006   -0.00184    0.00409    0.00266
C73   1    0.705198    0.085016    0.061245    11.00000    0.03214    0.01935 =
         0.02978   -0.00385    0.00648   -0.00062
C74   1    0.673305    0.064299    0.055303    11.00000    0.03241    0.03656 =
         0.03968   -0.00219    0.00688   -0.00107
AFIX  43
H74   2    0.660487    0.095316    0.024267    11.00000   -1.20000
AFIX   0
C75   1    0.660089   -0.000766    0.093968    11.00000    0.04567    0.04313 =
         0.06126   -0.00654    0.02633   -0.00950
AFIX  43
H75   2    0.638342   -0.014605    0.089173    11.00000   -1.20000
AFIX   0
C76   1    0.678402   -0.045891    0.139673    11.00000    0.07907    0.03405 =
         0.04219   -0.00289    0.02627   -0.01538
AFIX  43
H76   2    0.669298   -0.089351    0.166548    11.00000   -1.20000
AFIX   0
C77   1    0.710001   -0.026965    0.145688    11.00000    0.07363    0.03187 =
         0.03444    0.00611    0.00256   -0.01193
AFIX  43
H77   2    0.722721   -0.057814    0.176864    11.00000   -1.20000
AFIX   0
C78   1    0.723325    0.036553    0.106711    11.00000    0.04509    0.02344 =
         0.03701    0.00228    0.00090   -0.00264
AFIX  43
H78   2    0.745173    0.047210    0.111072    11.00000   -1.20000
AFIX   0
C79   1    0.746830    0.232177    0.026523    11.00000    0.02438    0.02161 =
         0.02895   -0.00045    0.00475    0.00289
C80   1    0.769414    0.285190    0.064684    11.00000    0.02431    0.02330 =
         0.03010   -0.00099    0.00371    0.00353
C81   1    0.772604    0.281569    0.123513    11.00000    0.02607    0.02124 =
         0.02770   -0.00364    0.00285    0.00002
C82   1    0.747038    0.297625    0.150356    11.00000    0.02550    0.02805 =
         0.03157   -0.00227    0.00377    0.00002
AFIX  43
H82   2    0.727365    0.316652    0.130470    11.00000   -1.20000
AFIX   0
C83   1    0.750079    0.286079    0.205710    11.00000    0.03567    0.03266 =
         0.03381   -0.00378    0.01151   -0.00034
AFIX  43
H83   2    0.732547    0.296954    0.223708    11.00000   -1.20000
AFIX   0
C84   1    0.778815    0.258565    0.234881    11.00000    0.04561    0.03556 =
         0.02539   -0.00177    0.00374    0.00022
AFIX  43
H84   2    0.780845    0.248327    0.272780    11.00000   -1.20000
AFIX   0
C85   1    0.804498    0.246042    0.208800    11.00000    0.03465    0.04275 =
         0.03297   -0.00356   -0.00326    0.00590
AFIX  43
H85   2    0.824192    0.228039    0.228832    11.00000   -1.20000
AFIX   0
C86   1    0.801512    0.259691    0.153743    11.00000    0.02563    0.03519 =
         0.03462   -0.00628    0.00380    0.00084
AFIX  43
H86   2    0.819354    0.254124    0.136205    11.00000   -1.20000
AFIX   0
PART -1
C91   1    0.552391    0.239317    0.508980    10.50000    0.13183    0.08739 =
         0.05107   -0.01533   -0.00186   -0.04401
AFIX 137
H91A  2    0.552453    0.226065    0.470404    10.50000   -1.50000
H91B  2    0.537431    0.181750    0.521787    10.50000   -1.50000
H91C  2    0.573121    0.222477    0.528432    10.50000   -1.50000
AFIX   0
C92   1    0.544177    0.362770    0.517875    10.50000    0.11166    0.10413 =
         0.05961    0.02160   -0.00088   -0.03875
AFIX  43
H92   2    0.558229    0.421244    0.536940    10.50000   -1.20000
AFIX   0
C93   1    0.512078    0.397901    0.495771    10.50000    0.07032    0.13268 =
         0.04874    0.02441    0.00721   -0.05449
AFIX  23
H93A  2    0.497572    0.343805    0.512465    10.50000   -1.20000
H93B  2    0.508719    0.380949    0.456622    10.50000   -1.20000
AFIX   0
C96   1    0.465410    0.720542    0.496753    10.50000    0.15299    0.10012 =
         0.11062   -0.05650    0.06957   -0.06979
AFIX 137
H96A  2    0.443261    0.737718    0.486539    10.50000   -1.50000
H96B  2    0.477449    0.777654    0.477059    10.50000   -1.50000
H96C  2    0.471140    0.734097    0.535487    10.50000   -1.50000
AFIX   0
C95   1    0.472353    0.581325    0.482768    10.50000    0.08750    0.10496 =
         0.05127   -0.01803    0.02538   -0.06862
AFIX  23
H95A  2    0.457226    0.525118    0.496804    10.50000   -1.20000
H95B  2    0.469610    0.571624    0.443186    10.50000   -1.20000
AFIX   0
C94   1    0.504366    0.540992    0.505552    10.50000    0.08299    0.10472 =
         0.02792   -0.00748    0.01067   -0.07062
AFIX  23
H94A  2    0.507429    0.556939    0.544777    10.50000   -1.20000
H94B  2    0.519343    0.594497    0.489721    10.50000   -1.20000
PART 0
AFIX   0
HKLF    4


REM  shelxt_a.res in C2/c
REM wR2 = 0.1093, GooF = S = 1.012, Restrained GooF = 1.024 for all data
REM R1 = 0.0449 for 8627 Fo > 4sig(Fo) and 0.0655 for all 11373 data
REM 778 parameters refined using 36 restraints

END

WGHT      0.0432      6.0814

REM Highest difference peak  0.216,  deepest hole -0.223,  1-sigma level  0.039
Q1    1   0.5961  0.5766  0.4435  11.00000  0.05    0.22
Q2    1   0.6288  0.6457  0.4164  11.00000  0.05    0.21
Q3    1   0.5751  0.5806  0.4029  11.00000  0.05    0.21
Q4    1   0.4544  0.6090  0.4300  11.00000  0.05    0.20
Q5    1   0.6094  0.5748  0.4924  11.00000  0.05    0.20
;
_shelx_res_checksum              5501

_shelx_hkl_file                  
;
   0   0   3 77.2711 95.0319   4
   0   0   4 127518. 1274.72   6
   0   0   4 128264. 1489.23   4
   0   0   5-34.0107 120.219   6
   0   0   5 90.3806 152.053   4
   0   0   6 251606. 2574.24   4
   0   0   6 251504. 2224.36   6
   0   0   7 91.5932 153.173   6
   0   0   7-4.68302 179.924   4
   0   0   8 3910.13 350.705   6
   0   0   8 3896.06 422.500   4
   0   0   9 127.593 160.139   6
   0   0   9-86.7000 193.827   4
   0   0  10 17454.9 933.897   4
   0   0  10 18409.7 803.714   6
   0   0  11 174.073 186.130   6
   0   0  11 178.400 245.283   4
   0   0  12 8306.96 743.916   4
   0   0  12 7834.50 609.331   6
   0   0  13-65.5567 250.454   4
   0   0  13 212.778 234.715   6
   0   0  14 7781.81 651.157   6
   0   0  14 8161.71 802.921   4
   0   0 -15-53.6809 340.373   7
   0   0  15-126.460 208.020   6
   0   0  15 429.946 327.471   4
   0   0 -16 644.066 432.629   7
   0   0 -17-166.045 381.935   7
   0   0 -18 1309.89 532.644   7
   0   0  18 1281.40 461.316   5
   0   0  19 469.074 355.262   5
   0   0 -19-295.912 422.373   7
   0   0  19-39.9708 202.464  16
   0   0  20-197.002 229.877  16
   0   0  20 51.7372 212.403  36
   0   0  20-70.1436 198.698  27
   0   0  21-183.171 244.316  16
   0   0  21-422.114 305.502  36
   0   0  21-65.3987 215.403  27
   0   0  22 2950.80 435.109  16
   0   0  22 3162.58 453.522  36
   0   0  22 3874.32 460.905  27
   0   0  23-71.4693 234.009  16
   0   0  23 453.092 299.327  36
   0   0  23 52.8192 202.443  27
   0   0  24 530.426 255.871  36
   0   0  24 1028.26 294.010  27
   0   0  25-102.722 236.183  36
   0   0  25-328.874 218.504  27
   0   0  26 307.954 249.951  36
   0   0  26 188.641 209.415  27
   0   0  27 125.558 182.816  27
   0   0  27-24.8592 205.352  36
   0   0  28 395.358 204.090  36
   0   0  28 807.622 214.511  27
   0   0  29 299.133 176.544  36
   0   0  30 10201.2 489.072  36
   0  -2   0 416.810 105.159   4
   0   2   0 406.741 164.167   5
   0   2   0 443.139 158.678   1
   0  -2   1 7678.93 269.935   3
   0   2   1 7868.21 399.491   1
   0  -2  -1 7817.15 245.792   4
   0   2  -1 7301.28 378.884   1
   0   2   1 7900.88 259.892   8
   0  -2   1 7894.69 344.109   4
   0   2   2 28716.4 778.310   1
   0   2   2 28477.9 780.684   2
   0   2  -2 27340.8 777.587   2
   0   2  -2 27618.2 377.367   7
   0  -2   2 27888.5 720.600   4
   0   2   2 27615.9 602.588   8
   0   2   3 9577.65 477.951   2
   0  -2   3 9067.52 473.625   4
   0   2  -3 9635.28 480.355   2
   0   2   3 9921.75 439.420   8
   0   2   4 201600. 2166.95   8
   0   2  -4 196633. 2063.48   2
   0  -2   4 196543. 2294.48   4
   0   2   5 185494. 1965.63   2
   0   2  -5 173948. 1943.03   2
   0   2   5 184107. 2269.41   8
   0  -2   5 177919. 2356.18   4
   0   2  -6 36371.0 889.155   2
   0  -2   6 35925.2 1157.03   4
   0   2   7 36311.1 1157.62   5
   0   2   7 38598.1 880.355   2
   0  -2   7 36568.3 1237.84   4
   0   2  -7 36708.4 884.632   2
   0  -2   8 3212.66 439.001   4
   0   2   8 3373.89 421.095   5
   0   2  -8 3454.61 284.410   2
   0  -2   9-112.441 261.217   4
   0   2   9 34.5071 216.958   5
   0  -2  10 1983.84 405.994   6
   0  -2  10 2124.50 437.940   4
   0   2  10 2025.74 396.460   5
   0  -2  11 47328.9 1752.94   4
   0   2  11 46703.5 1632.30   5
   0  -2  11 47927.8 1641.58   6
   0  -2  12 16811.1 1028.82   6
   0  -2  12 16371.8 1106.55   4
   0   2  12 16339.6 1040.96   5
   0   2  13 14.5059 278.123   5
   0   2 -13-16.1264 295.942   7
   0  -2  13-222.829 313.764   4
   0  -2  13-210.911 293.337   6
   0  -2  14 3759.84 611.934   4
   0   2  14 3890.19 615.601   5
   0   2 -14 4024.09 692.084   7
   0  -2  14 4341.64 598.338   6
   0   2 -15 2234.10 622.193   7
   0   2  15 1252.47 389.107   5
   0  -2  15 1836.00 503.465   4
   0  -2 -15 1058.29 510.954   7
   0  -2  15 1638.90 432.270   6
   0  -2 -16 15530.0 1511.54   7
   0   2 -16 18199.3 1504.62   7
   0  -2  16 17895.9 1213.17   6
   0  -2  16 15951.6 1289.70   4
   0   2  16 17110.8 1280.44   5
   0  -2  17 1405.42 416.718   6
   0   2  17 1004.33 415.574   5
   0   2 -17 1235.72 437.950   7
   0  -2  17 1303.97 420.073   4
   0  -2 -17 808.100 457.074   7
   0  -2  18 7070.54 820.021   6
   0   2 -18 7167.02 1033.46   7
   0  -2 -18 8717.47 1281.43   7
   0   2  18 7717.13 954.417   5
   0   2  19 5284.77 470.875  16
   0  -2  19 5674.13 552.271  16
   0   2 -19 4601.60 932.207   7
   0   2  19 4915.66 809.601   5
   0  -2  19 4397.93 481.023  36
   0   2  19 5173.09 510.661  36
   0   2 -19 5081.56 477.357  22
   0   2 -19 5108.39 523.033  18
   0  -2  20 3488.62 457.589  16
   0   2 -20 3849.44 462.924  18
   0   2  20 4557.21 489.175  16
   0   2  20 4469.78 501.925  36
   0  -2  20 4383.28 506.035  36
   0   2 -20 4032.76 462.299  22
   0  -2  20 3852.34 446.450  27
   0   2  21 3940.46 443.851  16
   0   2  21 4487.71 522.114  36
   0  -2  21 3791.03 495.273  36
   0   2 -21 4061.36 482.073  18
   0  -2  21 3973.98 496.343  27
   0   2  22 11731.1 721.637  16
   0  -2  22 12196.7 788.669  27
   0   2  22 11618.0 798.149  36
   0  -2  22 10532.5 772.015  36
   0   2 -22 11860.4 760.540  18
   0   2  23 7037.88 589.742  16
   0   2  23 6721.03 605.403  36
   0  -2  23 6779.93 655.608  27
   0  -2  23 6876.58 614.399  36
   0   2 -23 7325.78 619.360  18
   0   2  24 152.262 232.492  16
   0  -2  24 569.804 256.834  36
   0   2  24 584.370 283.413  36
   0  -2  24 199.171 219.269  27
   0  -2  25 8.27329 205.600  36
   0   2  25-115.525 229.631  36
   0  -2  25-106.307 218.147  27
   0   2  26 383.124 221.577  36
   0  -2  26 55.1018 192.639  36
   0  -2  26-1.91335 198.682  27
   0   2  27 864.614 263.478  36
   0  -2  27 770.169 230.073  36
   0  -2  27 807.147 245.926  27
   0  -2  28 3700.95 361.876  36
   0   2  28 3557.26 372.475  36
   0  -2  28 3054.35 342.608  27
   0   2  29 284.542 163.722  36
   0  -2  29 397.580 167.457  36
   0  -2  29 6.76344 131.109  27
   0   2  30 45.9723 113.741  36
   0   2 -30 355.517 132.670  35
   0   4   0 19741.5 870.653   1
   0  -4   0 19687.4 644.008   4
   0  -4   0 18637.5 655.922   3
   0   4   0 17475.7 912.343   2
   0   4   1 35147.6 1274.53   2
   0   4   1 36165.9 1242.56   5
   0  -4  -1 36424.9 766.083   4
   0   4  -1 36240.4 1294.20   2
   0   4  -1 34286.3 1139.74   1
   0   4   1 35300.4 1170.12   1
   0  -4   1 35547.7 958.141   4
   0  -4   1 36649.1 831.418   3
   0   4  -2 2039.37 339.142   1
   0   4   2 2243.16 391.425   2
   0  -4   2 1877.20 271.698   4
   0   4  -2 1646.58 337.147   2
   0   4   2 1595.81 346.183   5
   0   4   2 1810.78 325.106   1
   0  -4  -2 1797.71 165.324   4
   0  -4  -2 1593.79 165.257   7
   0  -4  -3 87225.1 1450.47   7
   0   4  -3 84601.5 1987.50   2
   0  -4   3 88464.7 1758.43   4
   0   4  -3 88478.3 1830.76   1
   0   4   3 88346.4 2004.76   5
   0   4   3 88274.0 2016.50   2
   0   4   3 87633.8 1882.91   1
   0  -4   4 3364.44 394.428   4
   0   4   4 3246.68 434.464   2
   0   4  -4 3309.15 411.266   1
   0   4   4 3456.40 453.219   5
   0   4  -4 3679.18 485.880   2
   0  -4  -4 3230.40 350.353   7
   0   4   4 3332.43 412.580   1
   0   4  -5 28097.1 1092.52   1
   0   4   5 28722.9 1161.68   2
   0  -4  -5 27842.5 1063.52   7
   0   4   5 28375.6 1165.19   1
   0  -4   5 29289.0 1158.69   4
   0   4   5 29477.3 1241.19   5
   0   4  -5 28519.0 1173.75   2
   0  -4   6 1178.90 322.838   4
   0   4  -6 1736.06 377.954   2
   0   4  -6 1655.28 340.194   1
   0   4   6 1787.20 353.989   2
   0   4   6 1753.96 406.929   5
   0  -4  -6 1202.64 333.238   7
   0   4   7 2632.10 461.182   5
   0   4   7 2621.36 406.359   2
   0  -4  -7 1975.45 442.402   7
   0  -4   7 1410.03 362.478   4
   0   4  -7 1591.04 323.836   2
   0   4  -8 59.7709 204.864   2
   0  -4  -8 175.683 271.581   7
   0   4   8 174.630 238.927   2
   0   4   8 155.315 283.497   5
   0  -4   8 101.616 275.420   4
   0  -4   9-305.156 309.411   4
   0   4   9 96.5490 266.458   5
   0   4  -9 371.435 231.610   2
   0  -4  -9-229.746 305.445   7
   0   4   9 342.005 252.214   2
   0   4  10 348.390 346.156   5
   0  -4 -10-97.7165 288.593   7
   0  -4  10 76.7431 276.486   4
   0  -4 -11-427.689 353.618   7
   0  -4  11-21.6295 233.307   6
   0  -4  11-0.44004 251.814   4
   0   4  11 102.881 270.771   5
   0   4  12-3.64522 249.565   5
   0  -4  12 173.445 331.035   6
   0  -4 -12-174.533 358.358   7
   0  -4  12 162.815 284.345   4
   0   4  13 7815.20 863.561   5
   0  -4  13 8946.64 906.240   6
   0  -4  13 8120.10 918.439   4
   0  -4 -13 7498.34 954.812   7
   0   4  14 7160.44 894.760   5
   0  -4  14 7735.91 938.966   4
   0  -4  14 7522.05 889.432   6
   0  -4 -14 8121.50 1047.22   7
   0  -4  15 11007.8 1136.37   4
   0  -4 -15 11179.9 1292.01   7
   0  -4  15 11006.2 1073.40   6
   0   4  15 12191.8 1159.02   5
   0  -4  16 14610.4 1255.75   6
   0  -4  16 12997.2 1309.73   4
   0   4  16 15260.9 1340.33   5
   0  -4 -16 15440.0 1553.93   7
   0   4 -17 744.719 279.946  18
   0   4  17 754.997 266.517  36
   0  -4  17 609.508 395.688   4
   0  -4 -17 889.396 578.406   7
   0   4  17 1257.87 496.045   5
   0  -4  17 591.722 413.639   6
   0   4 -18 2538.34 415.693  18
   0   4  18 2668.37 390.987  36
   0   4 -19 455.396 277.804  18
   0   4  19 512.436 230.541  36
   0   4 -20 62.8269 260.315  18
   0   4  20 242.024 220.341  36
   0  -4  20 93.0610 197.476  27
   0   4 -21 718.437 310.702  18
   0   4  21 359.270 225.098  36
   0  -4  21 585.844 260.927  27
   0   4 -22 2144.98 418.454  18
   0   4  22 2053.43 331.532  16
   0   4  22 1972.32 362.212  36
   0  -4  22 2291.04 400.416  27
   0   4  23 2948.64 361.116  16
   0   4  23 3135.30 410.289  36
   0   4 -23 3058.91 429.129  18
   0  -4  23 2954.43 449.784  27
   0   4  24 1213.50 272.769  36
   0   4  24 691.442 229.150  24
   0  -4  24 951.284 302.173  27
   0   4 -24 752.260 289.194  18
   0   4  25 138.404 181.570  36
   0   4 -25 182.249 222.464  35
   0   4  25 169.238 181.842  24
   0  -4  25 389.965 235.354  27
   0   4 -26 1771.21 287.441  35
   0   4  26 1649.03 282.690  36
   0  -4  26 1128.84 264.693  27
   0   4  26 1186.30 213.791  24
   0   4  27 1432.50 240.757  36
   0   4 -27 1491.55 242.905  35
   0  -4  27 1191.82 256.897  27
   0   4  28 83.9109 134.024  11
   0   4  28 116.622 125.577  36
   0  -4  28 195.669 157.924  27
   0   4 -28 34.9414 132.452  35
   0   4  29 593.292 152.926  11
   0   4 -29 860.631 153.899  35
   0  -4  29 672.593 160.324  27
   0   6   0 11740.7 849.246   1
   0   6   0 10890.5 940.652   2
   0   6  -1-22.6990 260.103   2
   0   6   1-209.040 316.670   2
   0   6   1 108.806 252.033   1
   0   6  -1 18.4367 234.422   1
   0   6  -2 2186.45 421.390   1
   0   6   2 2754.49 532.488   2
   0   6   2 2303.24 425.759   1
   0   6  -2 2609.97 502.872   2
   0   6   3 17307.2 1170.44   2
   0   6  -3 14382.9 1089.46   2
   0   6   3 15568.8 1024.53   1
   0   6  -3 14960.4 956.863   1
   0   6   4 3990.29 601.725   2
   0   6   4 3357.10 531.898   1
   0   6  -4 4113.07 544.167   1
   0   6   4 3115.17 524.922   5
   0   6  -4 3136.06 548.782   2
   0   6   5 362.262 312.598   2
   0   6   5 763.700 386.798   5
   0   6  -5 414.916 257.772   1
   0   6  -5 392.503 330.759   2
   0   6  -6-37.0976 280.468   2
   0   6   6 37.5401 257.002   5
   0   6   6-7.11601 248.380   2
   0   6   7-28.0650 231.852   2
   0   6  -7 9.08216 232.712   2
   0   6   7 240.123 268.658   5
   0   6   8 2697.95 562.587   5
   0   6   8 3013.62 521.318   2
   0  -6   8 2615.61 501.590   4
   0   6  -8 3283.39 611.310   2
   0  -6   9-181.239 332.649   6
   0  -6   9-74.9181 292.387   4
   0   6  -9-31.9442 235.037   2
   0   6   9-185.173 293.883   5
   0  -6  10 3259.33 601.864   4
   0   6  10 3575.19 633.687   5
   0  -6  10 4180.75 678.313   6
   0   6  11 3770.13 665.945   5
   0  -6  11 2304.51 547.042   4
   0  -6  11 3007.16 623.798   6
   0  -6  12 12203.6 1175.80   4
   0   6  12 12982.4 1197.14   5
   0  -6  12 11836.8 1159.98   6
   0   6  13 7736.48 537.454  10
   0  -6  13 6151.21 877.114   6
   0  -6  13 5706.17 906.901   4
   0   6  13 6137.11 903.402   5
   0   6  13 6895.43 546.126  30
   0   6 -13 6612.14 513.805  35
   0   6  13 6006.35 515.879  24
   0   6  13 6278.03 520.855  20
   0   6  13 8279.06 513.278  25
   0   6 -13 5726.43 555.581  18
   0   6 -14 3047.37 454.078  18
   0  -6  14 2004.79 655.914   4
   0   6 -14 2388.21 365.717  35
   0   6  14 3285.61 406.801  30
   0   6  14 2707.53 373.444  20
   0   6  14 2409.97 369.703  24
   0   6 -15 1670.63 382.128  18
   0   6 -15 1811.45 336.356  35
   0   6  15 1668.40 325.175  30
   0   6  15 1677.07 324.830  20
   0   6  15 1425.77 314.625  24
   0   6 -16 5886.28 513.270  35
   0   6  16 5677.15 505.779  30
   0   6  16 5502.23 538.076  24
   0   6 -16 5683.15 585.168  18
   0   6  16 5698.56 498.003  20
   0   6  17 28130.1 1047.39  30
   0  -6  17 29020.5 1135.29  27
   0   6 -17 29139.2 1064.52  35
   0   6  17 28843.0 1132.82  24
   0   6 -17 29505.3 1253.72  18
   0   6  17 29915.3 1101.95  20
   0   6 -18 1063.06 302.899  18
   0   6 -18 1248.45 268.574  28
   0   6  18 1401.45 314.679  30
   0   6 -18 1323.24 326.299  35
   0   6  18 1020.99 277.161  20
   0   6  18 748.342 277.468  24
   0  -6  18 1422.74 325.930  27
   0   6 -19 224.563 282.414  18
   0   6 -19 78.9080 254.360  35
   0   6  19 202.852 216.766  30
   0  -6  19 335.257 252.680  27
   0   6  19 67.2246 196.405  24
   0   6  19 182.983 212.633  20
   0  -6  20 7075.83 587.212  27
   0   6 -20 7980.40 583.349  35
   0   6  20 7436.18 588.428  24
   0   6 -20 7378.83 646.413  18
   0   6  20 7938.45 546.422  20
   0   6  21 2026.08 356.702  11
   0   6 -21 1992.84 356.277  18
   0   6 -21 1832.66 329.034  35
   0   6  21 1829.10 321.691  24
   0  -6  21 1195.01 303.850  27
   0   6  22 906.528 245.122  11
   0   6 -22 1462.53 298.064  35
   0   6  22 609.571 225.561  24
   0   6 -22 1074.37 312.208  18
   0  -6  22 975.226 262.122  27
   0   6  23 6050.03 487.764  11
   0   6 -23 7294.22 498.596  35
   0  -6  23 6146.42 495.489  27
   0   6  23 5587.11 454.966  24
   0   6 -23 6640.00 556.029  18
   0   6  24-33.2115 165.664  11
   0   6 -24 234.087 188.567  35
   0   6  24-25.8571 146.981  24
   0  -6  24 29.6463 167.953  27
   0   6 -24 62.3971 208.059  18
   0   6  25 22.2977 143.356  11
   0   6 -25 40.4672 156.594  35
   0   6  25-53.6813 130.291  24
   0  -6  25 184.228 159.997  27
   0   6  26 1153.90 195.244  11
   0  -6  26 1071.60 207.819  27
   0   6 -26 1299.26 207.291  35
   0   6  26 912.425 160.605  24
   0   6 -27 2524.02 215.158  35
   0   8   0 210.920 331.064   2
   0   8   1 2774.23 644.651   2
   0   8  -1 2415.27 626.208   2
   0   8   2 738.752 463.527   2
   0   8  -2 265.310 352.734   2
   0   8   2 322.095 260.546  33
   0   8  -2 370.858 257.425  35
   0   8   2 350.533 233.236  26
   0   8  -3 678.025 291.981  14
   0   8  -3 110.719 336.657   2
   0   8  -3-73.7002 221.880  35
   0   8   3 156.323 243.907  33
   0   8  -3-143.987 189.633  26
   0   8   3 41.8700 186.020  24
   0   8   3-224.877 182.291  26
   0   8   4 569.500 219.217  10
   0   8   4 488.757 199.099  14
   0   8   4 824.624 248.042  13
   0   8  -4 500.516 225.019  35
   0   8   4 494.602 277.817  33
   0   8   4 552.884 262.548  30
   0   8   4 442.606 242.934  24
   0   8   4 297.040 228.437  20
   0   8  -4 843.632 260.971  26
   0   8   4 602.068 230.915  26
   0   8   5-62.9804 180.373  13
   0   8   5 290.104 201.578  10
   0   8   5-107.447 223.812  14
   0   8  -5 259.366 203.018  35
   0   8   5 159.865 208.129  30
   0   8   5 195.996 266.313  33
   0   8  -5-174.178 244.282  31
   0   8  -5 42.7181 184.160  26
   0   8   5-199.103 163.831  20
   0   8   5 482.894 236.480  26
   0   8   5-3.42761 199.802  24
   0   8   6-64.9898 212.267  10
   0   8   6-90.7821 184.219  13
   0   8  -6 34.9777 229.616  31
   0   8   6-165.358 197.469  34
   0   8   6 344.521 275.595  33
   0   8  -6 13.7616 215.220  35
   0   8   6-534.651 258.086  30
   0   8   6-32.5830 190.709  20
   0   8   6-715.013 252.391  26
   0   8   6 172.416 241.177  19
   0   8  -6-281.109 219.319  26
   0   8   6 110.098 198.371  24
   0   8   7 14310.9 723.756  13
   0   8   7 14938.0 687.446  10
   0   8   7 14156.6 741.423  33
   0   8   7 14205.5 629.142  34
   0   8   7 13657.5 783.238  30
   0   8  -7 14583.8 749.172  35
   0   8   7 12797.2 690.777  26
   0   8   7 14336.1 765.729  19
   0   8   7 14408.8 782.591  20
   0   8   7 13802.8 626.426  25
   0   8   7 13522.2 737.068  24
   0   8  -7 14445.7 742.836  26
   0   8   8 943.937 241.458  10
   0   8   8 890.337 238.282  13
   0   8   8 1167.33 224.676  34
   0   8   8 947.634 314.555  30
   0   8  -8 1069.27 317.931  35
   0   8   8 1604.30 341.987  33
   0   8   8 1074.81 295.488  20
   0   8   8 1366.36 319.941  24
   0   8   8 651.237 230.560  26
   0   8  -8 1115.47 273.396  26
   0   8   8 627.006 187.513  25
   0   8   9 5694.08 452.647  10
   0   8   9 5677.19 529.200  30
   0   8  -9 5202.97 494.592  35
   0   8   9 5303.97 409.755  34
   0   8   9 4669.73 430.233  31
   0   8   9 5138.71 498.698  24
   0   8   9 5050.82 499.928  20
   0   8   9 5970.01 429.301  25
   0   8   9 6051.68 474.640  26
   0   8  10 366.562 245.992  10
   0   8  10-80.5548 261.753  31
   0   8  10 256.242 211.012  34
   0   8  10 87.4615 201.365  30
   0   8 -10 333.189 229.529  35
   0   8  10-19.8262 182.441  25
   0   8  10-62.6138 190.088  26
   0   8  10 243.416 249.142  24
   0   8  10-48.1942 213.419  20
   0   8  11 1345.40 291.604  34
   0   8  11 743.512 296.254  30
   0   8 -11 1010.52 277.669  35
   0   8  11 208.168 222.647  31
   0   8  11 928.679 256.787  25
   0   8  11 791.688 300.078  20
   0   8  11 906.345 247.671  26
   0   8  11 617.005 252.896  24
   0   8  12 49412.3 1289.22  10
   0   8  12 46327.6 1324.81  11
   0   8  12 51925.1 1499.09  30
   0   8  12 50359.4 1223.88  34
   0   8 -12 47455.4 1358.96  35
   0   8  12 51264.0 1224.73  25
   0   8 -12 43334.3 1412.09  18
   0   8  12 49979.6 1474.43  20
   0   8  12 47951.6 1420.13  24
   0   8  13 1331.01 276.202  11
   0   8 -13 1619.27 391.706  18
   0   8  13 2944.25 429.039  10
   0   8  13 1272.52 312.706  30
   0   8 -13 1548.10 327.001  35
   0   8  13 1076.46 283.593  24
   0   8  13 2358.35 367.697  25
   0   8  13 1775.76 354.109  20
   0   8  14 3094.33 385.496  11
   0   8 -14 2997.50 437.391  18
   0   8  14 3190.86 455.074  30
   0   8 -14 3337.84 431.315  28
   0   8 -14 3108.36 402.133  35
   0   8  14 3275.76 424.800  24
   0   8  14 3800.65 456.483  20
   0   8  15 2062.74 325.242  11
   0   8 -15 2656.71 424.571  18
   0   8  15 2286.39 385.501  30
   0   8 -15 2194.81 364.589  28
   0   8 -15 1775.88 343.169  35
   0   8  15 1864.61 334.675  20
   0   8  15 2785.89 412.210  24
   0   8  16 11254.4 654.431  11
   0   8 -16 11648.4 712.024  28
   0   8 -16 12164.7 696.688  35
   0   8  16 12579.1 726.846  30
   0   8  16 12378.1 727.143  24
   0   8  16 12897.2 745.575  20
   0   8 -16 11492.3 742.674  18
   0   8  17 9129.64 580.210  11
   0   8  17 10517.4 650.938  30
   0   8 -17 9334.67 600.579  35
   0   8 -17 9676.56 606.511  28
   0   8  17 10004.5 650.854  20
   0   8  17 9488.63 633.139  24
   0   8 -17 9222.40 671.766  18
   0   8  18 3072.31 357.114  11
   0   8 -18 2944.35 406.981  18
   0   8 -18 3147.54 389.170  35
   0   8 -18 2682.46 340.910  28
   0   8  18 2454.69 336.879  30
   0   8  18 2779.57 363.630  20
   0   8  18 2394.99 346.632  24
   0   8  19-69.6074 163.694  11
   0   8 -19 60.9299 170.992  28
   0   8 -19 40.6744 199.337  35
   0   8 -19 457.027 251.424  18
   0   8  19 215.371 200.461  24
   0   8  20 151.909 157.536  11
   0   8 -20 72.3709 138.972  28
   0   8 -20 181.959 208.947  35
   0   8  20 27.5462 168.664  24
   0   8 -20 205.963 220.476  18
   0   8  21 508.299 183.488  11
   0   8 -21 212.086 183.695  35
   0   8 -21 371.957 205.631  18
   0   8  21 343.422 169.016  24
   0   8  22 486.797 153.572  11
   0   8 -22 440.698 179.937  35
   0   8 -22 595.547 213.495  18
   0   8  22 174.956 130.999  24
   0   8  23 57.5533 117.048  11
   0   8  23 39.7796 124.729  13
   0   8 -23 189.941 136.928  35
   0   8  23 124.103 114.362  24
   0   8  24 348.351 126.679  13
   0   8 -24 582.332 138.773  35
   0  10   0 5927.98 528.075  14
   0  10   0 4926.23 405.010  10
   0  10   0 4222.89 438.634  31
   0  10   0 5432.43 491.562  26
   0  10   1-32.6665 160.945  10
   0  10  -1-481.400 274.482  31
   0  10   1-236.466 255.985  31
   0  10  -1-274.465 235.986  26
   0  10   1-75.8532 234.744  26
   0  10   2 3796.80 452.039  14
   0  10   2 3447.09 400.048  13
   0  10   2 2878.19 325.772  10
   0  10   2 2756.59 372.631  31
   0  10  -2 2715.18 363.468  28
   0  10  -2 2204.46 348.269  31
   0  10   2 3903.08 437.194  24
   0  10   2 3056.87 379.078  26
   0  10  -2 3252.81 407.497  26
   0  10   3 324.610 271.934  14
   0  10   3 340.961 215.326  13
   0  10   3-205.412 229.269  10
   0  10  -3 129.542 202.484  28
   0  10   3 266.605 215.267  30
   0  10   3-217.437 268.039  31
   0  10  -3-205.788 244.580  31
   0  10   3 358.983 268.742  24
   0  10   3-212.196 262.767  26
   0  10  -3 78.5396 190.744  26
   0  10   4 3207.77 338.162  10
   0  10   4 2973.76 392.460  14
   0  10   4 2897.36 372.145  13
   0  10   4 2658.57 379.531  31
   0  10  -4 2632.18 356.011  28
   0  10   4 2347.65 288.235  34
   0  10  -4 2740.36 354.032  31
   0  10   4 2783.56 384.231  30
   0  10   4 2838.44 358.573  26
   0  10  -4 2976.67 377.051  26
   0  10   4 3646.03 420.941  24
   0  10   5 6259.94 493.161  13
   0  10   5 6619.16 468.923  10
   0  10   5 6322.03 492.159  14
   0  10  -5 6152.51 528.347  28
   0  10  -5 5625.38 464.839  31
   0  10   5 6049.55 514.753  30
   0  10   5 5491.19 491.528  31
   0  10   5 5796.20 419.209  34
   0  10   5 6145.79 494.110  26
   0  10   5 4486.19 377.461  25
   0  10   5 7176.77 550.805  24
   0  10  -5 5409.19 482.398  26
   0  10   6 960.879 272.840  14
   0  10   6 1025.58 253.958  13
   0  10   6 806.915 230.570  10
   0  10  -6 646.948 215.560  31
   0  10   6 55.2616 240.313  31
   0  10   6 688.660 244.599  30
   0  10  -6 654.265 228.615  28
   0  10   6 647.880 202.212  34
   0  10   6 550.859 218.821  24
   0  10   6 359.592 186.312  25
   0  10   6 566.470 217.908  26
   0  10  -6 867.163 251.686  26
   0  10   7 3383.96 354.049  10
   0  10   7 3107.76 376.266  14
   0  10   7 3474.01 393.832  13
   0  10   7 2996.88 406.692  30
   0  10   7 2788.64 380.218  31
   0  10  -7 2492.66 384.711  28
   0  10   7 2851.09 321.393  34
   0  10  -7 3349.65 413.149  35
   0  10   7 2947.88 324.156  25
   0  10   7 3402.47 403.526  24
   0  10   7 2984.92 379.637  26
   0  10  -7 3296.99 371.043  26
   0  10   8 323.442 186.915  13
   0  10   8 588.120 223.967  14
   0  10   8 332.072 223.555  10
   0  10  -8 82.9647 204.375  28
   0  10   8 80.4149 207.704  31
   0  10   8 820.968 286.722  30
   0  10   8 420.540 184.983  34
   0  10  -8 470.538 244.459  35
   0  10   8 208.223 206.406  26
   0  10   8 365.209 225.954  24
   0  10   8 323.221 199.606  25
   0  10  -8-93.7747 212.814  26
   0  10   9 949.916 266.780  10
   0  10   9 173.538 197.797  14
   0  10   9 727.790 243.311  13
   0  10   9 433.020 213.222  34
   0  10   9 611.674 283.508  30
   0  10  -9 673.633 301.099  35
   0  10  -9 24.4536 193.141  28
   0  10   9 192.664 206.572  31
   0  10   9 576.297 212.363  25
   0  10   9 309.193 226.502  24
   0  10  -9 73.9977 184.374  26
   0  10   9 254.471 205.826  26
   0  10  10 1142.42 294.922  10
   0  10  10-159.322 207.732  14
   0  10  10 250.891 218.068  13
   0  10  10-50.9644 216.522  30
   0  10 -10 209.240 227.137  35
   0  10  10 107.106 203.912  31
   0  10 -10-99.3599 207.592  28
   0  10  10 733.869 231.276  34
   0  10  10 142.990 198.784  24
   0  10  10 341.019 204.193  26
   0  10  10 397.105 197.459  25
   0  10  11 150.541 175.643  14
   0  10  11 970.544 253.553  13
   0  10  11 747.064 291.573  30
   0  10 -11 1486.80 320.097  35
   0  10  11 352.929 203.552  31
   0  10 -11 531.576 230.911  28
   0  10  11 891.893 255.147  24
   0  10  11 1142.31 269.296  25
   0  10  11 977.702 242.998  26
   0  10  12-268.658 199.143  14
   0  10  12 75.4086 192.970  13
   0  10  12 59.2038 214.162  30
   0  10  12 574.620 209.269  31
   0  10 -12 233.775 204.505  28
   0  10 -12-3.95587 228.680  35
   0  10  12 688.452 217.985  26
   0  10  12 106.447 187.706  24
   0  10  13 3824.22 343.731  14
   0  10  13 4793.63 409.606  13
   0  10 -13 6063.00 475.225  35
   0  10 -13 4671.45 445.157  28
   0  10  13 5737.65 509.253  30
   0  10  13 4331.63 416.236  24
   0  10  14 6761.56 418.465  14
   0  10  14 7025.40 461.229  13
   0  10 -14 7809.89 490.877  35
   0  10 -14 7210.96 503.934  28
   0  10  14 7885.52 552.918  30
   0  10  14 7099.61 499.955  24
   0  10  15 434.074 179.376  14
   0  10  15 251.260 168.060  13
   0  10 -15 315.265 213.923  35
   0  10 -15 633.387 212.637  28
   0  10  15 382.328 193.153  24
   0  10  16-194.834 152.864  13
   0  10  16-70.1048 136.140  14
   0  10 -16-19.5563 143.722  28
   0  10 -16-11.1437 164.680  35
   0  10  16-246.205 171.347  24
   0  10  17 204.157 138.256  13
   0  10 -17 185.210 153.800  35
   0  10 -17 474.705 162.620  28
   0  10  17 268.973 147.779  24
   0  10  18 573.400 148.530  13
   0  10 -18 842.269 175.227  35
   0  10 -18 403.266 140.949  28
   0  10  18 570.701 168.995  24
   0  10  19 473.300 133.112  13
   0  10 -19 520.007 144.011  35
   0  10 -19 556.711 125.491  28
   0  10  19 552.599 142.635  24
   0  12   0-31.0180 137.810  34
   0  12   0 153.221 148.474  25
   0  12   0-49.0381 138.680  26
   0  12   1 2127.68 216.943  34
   0  12   1 3101.39 317.999  31
   0  12  -1 1535.62 187.632  34
   0  12  -1 2864.30 302.144  31
   0  12  -1 2292.58 276.929  26
   0  12   1 1748.64 218.092  25
   0  12  -1 1516.79 204.800  25
   0  12   1 2389.37 288.023  26
   0  12  -2 518.495 199.675  31
   0  12   2 358.557 132.806  34
   0  12   2 472.846 211.463  31
   0  12  -2-227.368 146.957  34
   0  12   2-163.750 156.515  25
   0  12   2-31.4763 142.736  26
   0  12  -2 300.672 158.628  26
   0  12   3 276.993 206.920  31
   0  12   3-10.6899 116.365  34
   0  12  -3-140.748 148.395  34
   0  12  -3 296.586 159.609  26
   0  12   3 33.8575 139.396  25
   0  12   3 447.714 195.433  26
   0  12  -4 2573.33 275.761  31
   0  12   4 1978.90 206.781  34
   0  12   4 2530.57 301.081  31
   0  12   4 2284.82 262.243  26
   0  12   4 1819.29 216.058  25
   0  12  -4 1833.37 234.984  26
   0  12   5 200.699 194.440  31
   0  12  -5 165.182 130.824  28
   0  12   5 606.757 160.718  34
   0  12   5 63.1108 129.303  25
   0  12   5 550.305 185.225  26
   0  12  -5 469.847 153.392  26
   0  12   6 2125.87 266.584  31
   0  12  -6 1512.44 203.733  28
   0  12   6 2169.23 256.573  26
   0  12  -6 1659.31 207.477  26
   0  12   6 1983.36 223.038  25
   0  12   7 2371.83 272.322  31
   0  12  -7 961.247 178.663  28
   0  12  -7 1151.80 175.235  26
   0  12   7 1980.20 224.401  25
   0  12   7 1871.49 216.603  26
   0  12  -8 200.938 121.744  28
   0  12   8 493.455 159.886  26
   0  12  -9 6373.43 351.686  28
   0  12 -10 219.866 117.365  28
   0  12 -11 2421.49 214.896  28
   0  12 -12 618.116 124.700  28
  -1   1  30 424.353 160.075  36
  -1  -1  30-63.7809 126.668  36
  -1  -1  29 4569.14 362.331  27
  -1   1  29 4190.28 371.880  36
  -1  -1  29 4394.92 376.371  36
  -1  -1  28-40.0852 154.644  27
  -1   1  28 93.5353 188.163  36
  -1  -1  28 200.799 201.074  36
  -1   1  27-126.061 206.184  36
  -1  -1  27 35.2738 183.989  36
  -1   1  27 74.5709 164.352  27
  -1  -1  27-238.485 196.777  27
  -1   1  26 200.253 219.669  36
  -1   1  26 221.230 216.089  27
  -1  -1  26 191.686 214.027  36
  -1  -1  26 424.564 234.441  27
  -1  -1  25 16.3289 204.620  36
  -1   1  25 12.7042 202.843  36
  -1   1  25-2.25063 176.426  27
  -1  -1  25 147.650 239.042  27
  -1   1  24 6750.10 591.527  16
  -1   1  24 6922.83 618.297  36
  -1   1  24 6717.97 540.891  27
  -1  -1  24 6360.22 582.226  36
  -1  -1  24 7264.34 608.909  27
  -1   1  23 23951.1 1052.47  16
  -1   1  23 24904.9 1139.58  36
  -1   1  23 24724.9 1026.46  27
  -1  -1  23 22579.0 1096.61  36
  -1  -1  23 23971.7 1078.89  27
   1   1 -23 26468.4 1049.85  18
  -1   1  22 23122.1 1017.16  16
  -1  -1  22 21974.7 1010.94  16
  -1   1  22 22763.2 1086.33  36
  -1  -1  22 21305.8 1030.06  27
  -1  -1  22 20801.4 1047.46  36
  -1   1  22 21022.7 975.305  27
   1   1 -22 23056.8 1002.97  18
  -1  -1  21 288.716 270.266  16
  -1   1  21 150.591 220.232  16
  -1   1  21-195.120 254.041  36
  -1  -1  21 86.3109 227.954  36
  -1   1  21 181.187 219.240  27
   1   1 -21-105.107 203.799  18
  -1  -1  21-118.535 233.431  27
  -1  -1  20 5361.98 527.036  16
  -1   1  20 5899.33 533.156  16
  -1   1  20 4964.44 495.658  27
  -1  -1  20 4824.06 556.528  27
  -1   1  20 5772.77 574.909  36
   1   1 -20 4997.59 514.531  18
  -1   1  19 1204.32 455.183   5
   1  -1 -19 1610.20 630.378   7
   1   1 -19 187.924 432.645   7
  -1   1  19 722.277 264.707  16
  -1  -1  19 458.947 231.629  16
   1  -1 -18 6480.41 1067.54   7
   1   1 -18 5702.03 988.154   7
  -1   1  18 5290.52 809.569   5
   1   1 -17 4219.79 889.573   7
   1  -1 -17 3580.91 797.932   7
  -1  -1  17 3715.86 653.926   4
  -1   1  17 2951.26 595.598   5
   1  -1 -16 164.392 333.025   7
  -1  -1  16 1105.58 416.993   4
   1   1 -16 372.033 397.424   7
  -1   1  16 667.486 334.241   5
  -1  -1  16 1037.44 360.093   6
  -1  -1  15 703.850 364.200   4
  -1   1  15 142.915 269.422   5
  -1  -1  15 551.591 243.860   6
  -1   1  14 6739.73 737.178   5
  -1  -1  14 6688.27 645.240   6
  -1  -1  14 6198.75 725.135   4
  -1  -1  13 264.996 247.093   6
  -1   1  13 208.927 261.969   4
  -1  -1  13-118.977 259.523   4
  -1  -1  12 270.043 258.133   6
  -1  -1  12 346.151 289.844   4
  -1   1  12 343.307 264.859   4
  -1   1  12 242.153 176.195   6
  -1   1  11 44450.8 1464.36   4
  -1  -1  11 42584.0 1415.99   6
  -1  -1  11 42401.4 1572.59   4
  -1   1  11 43164.1 1121.19   6
  -1  -1  10 15282.6 902.464   4
  -1  -1  10 15196.2 813.735   6
  -1   1  10 16060.1 832.168   4
  -1   1  10 15244.9 634.965   6
  -1   1   9 5969.88 493.277   4
  -1   1   9 6287.92 386.505   6
  -1  -1   9 6518.45 513.841   6
  -1  -1   9 6076.84 574.368   4
  -1  -1   8 33308.7 1165.94   4
  -1   1   8 34145.0 793.320   6
  -1   1   8 33280.0 1217.97   8
  -1   1   8 32662.3 1021.48   4
  -1   1   7 20935.8 754.115   4
  -1   1   7 21146.9 566.490   6
   1   1  -7 20803.3 446.887   2
   1   1  -6 15984.1 423.568   2
  -1   1   6 17461.1 460.331   6
  -1   1   6 17139.9 615.054   4
   1   1  -5 3056.16 205.523   2
  -1   1   5 3770.23 278.019   4
  -1   1   5 3166.04 181.848   6
  -1   1   4 1961.08 170.453   2
  -1   1   4 1880.82 181.816   4
  -1   1   4 2036.34 251.362   8
   1   1  -4 1729.12 167.646   2
  -1   1   4 1765.51 115.667   6
  -1  -1   3 1761.79 187.537   8
  -1   1   3 1924.90 165.476   2
  -1   1   3 1679.93 135.772   4
  -1   1   3 1800.96 208.704   8
  -1  -1   2 3908.35 242.570   4
  -1   1   2 4037.12 231.533   8
  -1  -1   2 3904.42 193.418   8
  -1   1   2 4277.25 223.220   2
  -1  -1   1 150039. 1184.54   4
   1   1  -1 149092. 1030.88   1
  -1   1   1 151735. 1055.66   8
  -1  -1   1 147685. 996.095   3
  -1   1   1 153536. 1231.57   5
  -1  -1   0 75860.7 704.227   4
  -1   1   0 77597.3 619.326   8
   1   1   0 77789.5 768.150   1
  -1   1   0 78230.2 823.694   5
   1  -1   0 77147.9 593.852   4
  -1   1  -1 48141.6 473.445   7
   1   1   1 48512.6 689.529   1
   1  -1   1 47754.7 655.687   4
  -1   1  -1 47902.9 714.890   2
  -1  -1  -1 46074.1 655.037   7
  -1   1  -2 37961.5 651.078   2
  -1   1  -2 39520.3 637.202   7
   1  -1   2 40417.1 735.519   4
   1  -1   3-1.42235 121.132   4
   1   1   3 191.210 108.166   2
  -1   1  -3 100.214 89.8943   2
  -1   1  -4 53283.7 749.481   2
   1   1   4 55547.0 738.583   6
   1   1   4 54515.0 756.026   2
  -1   1  -5 99384.1 1001.91   2
   1   1   5 101013. 1115.11   6
   1   1   5 102426. 1014.94   2
   1   1   6 239.085 89.7378   2
   1   1   6 126.843 110.221   6
   1   1   7 375.763 145.119   6
   1   1   7 64.7686 159.573   4
   1  -1   7 142.472 184.592   6
   1   1   8 34257.2 1075.25   4
   1  -1   8 31701.4 1154.48   4
   1   1   8 31798.9 832.523   6
   1  -1   8 32361.9 1066.37   6
   1  -1   9 5331.94 542.764   4
   1  -1   9 5407.57 484.540   6
   1   1   9 5147.83 376.157   6
   1  -1  10 1849.55 355.222   6
   1  -1  10 1421.33 358.161   4
   1   1  10 1486.40 245.102   6
   1  -1  11 27.4956 258.517   4
   1   1  11-128.202 161.579   6
   1   1  11 227.822 266.569   5
   1  -1  11 214.108 229.472   6
   1  -1  12 1198.50 339.028   6
   1  -1  12 1962.59 456.274   4
   1   1  12 1605.42 388.821   5
   1   1  12 1393.09 286.550   6
   1   1  13 1375.12 375.338   5
   1  -1  13 1547.81 352.867   6
   1   1  13 1317.08 287.580   6
   1  -1  13 1747.01 403.962   4
  -1   1 -13 1432.71 468.764   7
  -1  -1 -14 130.379 316.251   7
   1  -1  14 110.957 239.148   6
   1   1  14 120.956 253.907   5
   1  -1  14 231.918 320.342   4
  -1   1 -14-109.020 332.689   7
   1   1  15 764.964 334.165   5
  -1  -1 -15 1129.97 563.216   7
  -1   1 -15 1368.85 473.527   7
   1  -1  15 917.255 409.278   4
   1  -1  15 1163.21 306.948   6
   1  -1  16 2933.52 510.472   6
  -1  -1 -16 2793.88 682.734   7
  -1   1 -16 3101.93 694.255   7
   1  -1  16 3448.11 652.673   4
   1   1  16 3284.00 590.048   5
   1  -1  17 2349.58 481.595   6
   1   1  17 1635.75 475.585   5
  -1   1 -17 1923.86 567.832   7
  -1  -1 -17 3391.29 838.789   7
  -1  -1 -18 316.598 461.881   7
  -1   1 -18 205.211 424.322   7
   1   1  18 458.275 306.315   5
   1  -1  19 2755.87 406.189  16
   1   1  19 2999.35 392.166  16
  -1   1 -19 3748.95 866.246   7
   1   1  19 2530.87 587.282   5
  -1  -1 -19 3108.46 833.741   7
   1  -1  19 3139.84 624.617   5
   1  -1  19 2828.65 409.383  36
   1   1  19 2910.45 425.293  36
   1  -1  19 2616.74 389.960  27
   1  -1  20 2526.67 410.960  16
   1   1  20 2284.35 375.637  16
   1   1  20 2992.54 430.582  36
   1  -1  20 3087.97 456.621  36
   1   1  20 2760.50 385.848  27
  -1   1 -20 2308.72 367.008  18
   1  -1  20 3122.24 435.274  27
   1   1  21 984.381 303.458  16
   1  -1  21 1022.50 316.604  16
   1  -1  21 1101.12 298.059  36
   1   1  21 677.955 290.547  36
  -1   1 -21 1193.02 296.149  18
   1  -1  21 687.590 300.749  27
   1   1  21 696.769 265.417  27
   1   1  22 3477.00 451.111  16
   1   1  22 3006.34 459.879  36
   1  -1  22 3495.07 467.593  36
   1   1  22 3153.80 425.401  27
   1  -1  22 3211.83 446.756  27
  -1   1 -22 3112.13 435.779  18
   1   1  23 4773.28 506.699  16
   1   1  23 4143.96 522.682  36
   1  -1  23 4530.88 519.303  27
   1  -1  23 4361.83 520.629  36
   1   1  23 4145.25 452.210  27
   1  -1  24 1589.55 362.262  36
   1   1  24 2041.80 399.469  36
   1  -1  24 2275.35 385.039  27
   1   1  24 2040.01 333.636  27
   1   1  25 274.200 217.998  36
   1  -1  25 105.762 201.456  36
   1  -1  25 30.9227 219.978  27
   1   1  25 135.557 197.610  27
   1   1  26 2866.65 415.327  36
   1  -1  26 2278.21 377.971  36
   1   1  26 3386.32 378.306  27
   1  -1  26 2723.49 381.420  27
   1  -1  27 31.2018 179.928  36
   1   1  27-120.829 214.290  36
   1   1  27 311.510 183.347  27
   1  -1  27 120.862 205.718  27
   1   1  28 1234.84 270.680  36
   1  -1  28 997.767 256.818  36
   1  -1  28 710.062 202.400  27
   1  -1  29 1271.22 222.994  36
   1   1  29 1242.39 238.503  36
   1  -1  29 938.892 206.802  27
   1  -1  30 135.099 120.888  36
   1   1  30 142.445 130.035  36
  -1  -3  30 112.670 104.512  27
   1   3 -29 930.310 167.482  35
  -1  -3  29 461.399 177.122  27
  -1   3  29 1066.51 199.196  36
  -1   3  28 702.457 219.992  36
  -1  -3  28 439.835 149.399  36
   1   3 -28 381.531 162.176  35
  -1  -3  28 356.596 185.523  27
  -1  -3  27 1303.70 256.345  36
  -1   3  27 890.150 230.571  36
  -1  -3  27 1120.32 262.499  27
  -1  -3  26 654.981 232.863  36
  -1   3  26 966.425 259.841  36
  -1   3  26 735.539 217.144  24
  -1  -3  26 754.057 263.549  27
  -1  -3  25 5340.90 529.603  27
  -1   3  25 5857.56 536.451  36
  -1  -3  25 4062.71 446.321  36
  -1   3  24 583.918 242.383  16
  -1  -3  24 156.681 195.254  36
  -1   3  24 722.256 262.208  36
   1   3 -24 824.686 304.451  18
  -1  -3  24 394.424 256.821  27
  -1   3  23 2702.84 385.029  16
  -1   3  23 2389.94 413.345  36
  -1  -3  23 2014.23 371.699  36
  -1  -3  23 2640.60 422.386  27
   1   3 -23 2095.00 356.372  18
   1   3 -22-155.967 254.378  18
  -1   3  22 121.173 210.771  16
  -1   3  22 310.236 246.608  36
  -1  -3  22-9.43047 240.034  36
  -1  -3  22-32.4704 251.701  27
   1   3 -21-191.088 290.513  18
  -1   3  21 145.680 214.751  16
  -1   3  21 239.352 227.119  36
  -1  -3  21 42.4641 207.530  36
  -1  -3  21 171.208 263.950  27
   1   3 -20 490.746 260.638  18
  -1   3  20 156.030 194.710  16
  -1  -3  20 288.707 212.014  36
  -1   3  20 437.445 259.589  36
  -1   3  19 349.892 196.248  16
   1   3 -19 90.3898 232.153  18
  -1   3  19 144.000 220.215  36
  -1  -3  19 105.883 209.282  36
   1   3 -19 106.038 242.899  22
  -1  -3  18 8924.22 617.920  16
  -1   3  18 7625.47 557.809  16
   1  -3 -18 8413.76 1219.69   7
  -1   3  18 7921.86 998.438   5
  -1  -3  18 7636.58 932.150   6
  -1  -3  18 8823.36 1116.93   4
  -1   3  18 8141.35 623.710  36
   1   3 -18 8590.48 612.825  22
   1   3 -18 8246.27 635.047  18
  -1  -3  17-96.2396 308.672   6
   1  -3 -17 96.6395 411.354   7
  -1   3  17 198.553 305.887   5
  -1  -3  17 543.648 442.398   4
  -1   3  16 14443.2 1228.81   5
  -1  -3  16 14456.9 1298.29   4
   1  -3 -16 15201.4 1499.92   7
  -1  -3  16 15763.2 1215.72   6
   1   3 -15-101.806 318.303   7
   1  -3 -15 62.7092 379.717   7
  -1   3  15 81.3576 277.933   5
  -1  -3  15 231.506 293.049   4
  -1  -3  15 286.904 266.207   6
  -1  -3  14 5786.88 720.060   6
  -1   3  14 6529.28 785.479   5
   1   3 -14 6822.31 839.229   7
  -1  -3  14 8421.45 935.395   4
   1  -3 -14 6949.14 962.048   7
   1   3 -13 18348.7 1246.56   7
  -1  -3  13 19558.2 1230.42   6
  -1   3  13 17780.4 1214.19   5
  -1  -3  13 18966.9 1299.97   4
  -1   3  12 16793.6 1113.44   5
   1   3 -12 17512.7 1182.82   7
  -1  -3  12 16683.1 1109.92   6
  -1  -3  12 17061.2 1181.04   4
  -1  -3  11 4112.28 592.775   4
   1   3 -11 4576.62 582.503   7
  -1   3  11 4294.55 596.629   5
  -1   3  10 54789.1 1808.61   5
  -1  -3  10 55538.4 1917.95   4
  -1   3   9 56356.0 1748.37   5
  -1  -3   9 54976.8 1804.03   4
   1   3  -9 56677.7 1369.86   2
   1   3  -8 22251.2 886.768   2
  -1  -3   8 22287.2 1104.98   4
  -1   3   8 23025.7 1086.50   5
   1   3  -7 11503.7 638.872   2
  -1   3   7 11588.1 751.132   5
  -1  -3   7 11187.8 772.549   4
  -1   3   7 11922.3 650.659   2
  -1   3   6 601.555 244.373   5
  -1   3   6 802.890 234.478   2
  -1   3   6 529.495 199.208   8
   1   3  -6 472.226 205.810   2
  -1  -3   6 444.439 223.468   4
  -1  -3   5 10026.1 632.489   4
  -1   3   5 9275.45 628.480   5
   1   3  -5 8783.83 567.174   2
  -1   3   5 10082.9 606.236   2
  -1   3   5 10921.9 660.711   1
  -1   3   5 10292.7 573.466   8
  -1   3   4 7956.15 463.329   8
  -1   3   4 7193.81 511.508   2
  -1   3   4 7384.06 531.062   1
   1   3  -4 7336.28 313.918   7
   1   3  -4 7693.45 537.982   2
  -1   3   4 7541.46 539.696   5
  -1  -3   4 7375.90 517.021   4
   1   3  -4 8010.82 490.792   1
  -1  -3   3 60711.9 1330.08   4
  -1   3   3 62206.6 1451.97   5
  -1   3   3 62357.1 1417.05   1
  -1   3   3 62762.2 1452.02   2
   1   3  -3 58057.2 1412.89   2
  -1   3   3 64003.5 1124.81   8
   1   3  -3 61234.9 1276.32   1
   1   3  -2 25845.5 816.224   1
  -1   3   2 26047.2 634.695   8
  -1  -3   2 26116.7 811.514   4
  -1   3   2 27029.1 942.082   2
   1  -3  -2 26724.6 399.517   4
   1   3  -2 25222.2 944.474   2
  -1   3   2 27524.9 949.451   5
  -1  -3   2 26117.0 633.858   3
  -1   3   2 25886.5 903.955   1
  -1   3   1 751.154 213.892   1
   1  -3  -1 817.925 119.968   7
  -1   3   1 370.941 176.213   5
  -1  -3   1 722.793 169.756   4
  -1  -3   1 719.323 158.863   3
  -1   3   1 703.247 111.475   8
   1  -3  -1 638.168 107.768   4
   1   3  -1 609.039 180.290   1
   1  -3   0 37123.2 738.960   4
  -1   3   0 38368.0 1060.47   5
  -1   3   0 36536.9 1028.57   1
  -1  -3   0 38357.9 815.080   4
   1   3   0 38018.2 987.695   1
   1   3   0 38115.9 1097.13   5
  -1   3   0 38317.6 495.130   8
  -1  -3  -1 10916.9 347.355   7
   1   3   1 11637.3 632.018   5
   1   3   1 11659.4 570.783   1
  -1   3  -1 11091.7 252.140   8
   1  -3   1 11117.9 354.869   3
  -1   3  -1 10379.5 552.602   1
   1  -3   1 10910.8 468.746   4
  -1  -3  -1 11200.5 404.762   4
   1   3   2 225553. 2707.76   2
   1   3   2 218946. 2488.64   1
  -1   3  -2 224122. 2548.66   1
  -1  -3  -2 227087. 1676.90   4
  -1   3  -2 217234. 2680.53   2
  -1  -3  -2 221267. 2032.72   7
   1  -3   2 221428. 2262.43   4
   1   3   3 14690.6 721.737   2
   1   3   3 14797.4 730.737   5
  -1   3  -3 14207.0 702.102   2
   1  -3   3 15067.6 669.009   4
  -1  -3  -3 13744.0 604.069   7
   1   3   3 14299.7 673.756   1
  -1   3  -3 14251.8 664.008   1
  -1   3  -4 118.971 94.9166   7
   1   3   4 0.60489 187.637   5
   1  -3   4 31.4903 165.494   4
  -1  -3  -4-170.808 153.603   7
   1   3   4 66.4430 170.176   2
  -1   3  -4 105.550 170.939   2
   1   3   4 111.599 193.607   1
   1  -3   5 33821.9 1139.70   4
   1   3   5 34540.1 1185.09   5
  -1   3  -5 34153.7 1080.63   2
   1   3   5 35493.7 1089.08   2
  -1   3  -5 34401.7 846.436   7
   1   3   6 7017.77 508.529   2
  -1   3  -6 6164.75 484.340   2
   1  -3   6 5880.38 523.740   4
  -1   3  -6 6223.71 447.505   7
   1   3   6 6050.09 529.562   5
  -1   3  -7 8910.70 555.538   2
   1  -3   7 9004.31 682.106   4
   1   3   7 9704.77 576.495   2
   1   3   7 8293.77 660.232   5
  -1   3  -7 9740.30 604.884   7
   1   3   8 3773.50 498.725   5
  -1   3  -8 3125.39 415.672   7
   1   3   8 4046.39 376.344   2
  -1   3  -8 3854.41 392.031   2
   1  -3   8 3555.55 493.717   4
   1   3   9-19.9486 267.888   5
   1  -3   9-90.2633 272.185   4
  -1   3  -9 95.9786 222.975   7
   1   3   9 108.608 168.339   2
   1   3  10 14768.4 967.843   5
  -1  -3 -10 14325.8 1098.05   7
   1  -3  10 16572.9 1077.31   4
  -1   3 -10 15435.1 984.925   7
   1  -3  10 16237.2 1015.87   6
   1   3  11 16526.5 1081.74   5
  -1  -3 -11 16832.8 1262.95   7
   1  -3  11 15972.4 1100.71   4
   1  -3  11 17204.5 1090.90   6
  -1   3 -11 17247.1 1084.08   7
   1  -3  12 12115.9 957.241   6
   1   3  12 11840.0 949.417   5
  -1  -3 -12 12743.4 1173.29   7
  -1   3 -12 11293.2 945.763   7
   1  -3  12 11074.6 962.757   4
  -1   3 -13 2366.31 524.696   7
  -1  -3 -13 2244.74 565.435   7
   1  -3  13 2473.19 493.289   6
   1  -3  13 1872.28 459.421   4
   1   3  13 1773.77 445.106   5
   1  -3  14 7812.02 837.208   6
   1   3  14 7329.79 832.741   5
   1  -3  14 6987.99 856.902   4
  -1  -3 -14 8033.85 1033.37   7
  -1   3 -14 7820.17 898.795   7
   1  -3  15 3280.71 602.517   6
   1  -3  15 3086.63 639.634   4
  -1  -3 -15 2563.22 667.406   7
   1   3  15 2671.29 526.145   5
   1  -3  16 136.923 280.895   4
  -1  -3 -16 658.273 520.757   7
   1   3  16 333.153 328.126   5
   1  -3  16 0.50499 261.696   6
   1   3  17 201.133 355.954   5
   1  -3  17-99.3043 330.392   6
  -1  -3 -17 346.951 386.331   7
   1  -3  17-139.261 321.797   4
   1   3  18 852.128 253.517  16
  -1   3 -18 1170.56 343.484  18
   1   3  18 777.421 507.987   5
   1  -3  18 555.465 390.691   6
  -1  -3 -18 242.929 418.424   7
   1   3  18 957.078 300.222  36
  -1   3 -18 466.895 230.662  22
   1   3  19 15221.7 777.519  16
   1  -3  19 15949.3 862.331  36
   1  -3  19 17050.2 900.996  27
   1   3  19 15561.3 858.945  36
  -1   3 -19 15787.1 879.949  18
  -1   3 -20-319.772 292.908  18
   1   3  20 29.5670 216.540  16
   1   3  20-33.8247 220.970  36
   1  -3  20-55.7123 211.305  36
   1  -3  20 229.867 240.024  27
   1   3  21 4447.53 464.453  16
   1   3  21 5087.90 538.470  36
   1  -3  21 4695.02 510.086  36
   1  -3  21 4769.39 524.176  27
  -1   3 -21 5805.88 578.738  18
   1   3  22 1841.70 336.932  16
   1  -3  22 1392.25 323.787  36
   1   3  22 1283.04 336.985  36
   1  -3  22 1363.23 358.654  27
  -1   3 -22 1803.67 377.065  18
   1   3  23 68.6898 193.748  16
   1  -3  23-73.4863 218.880  36
   1   3  23 74.3073 240.549  36
  -1   3 -23 569.907 283.436  18
   1  -3  23 128.905 228.926  27
   1   3  24 436.989 238.876  36
   1  -3  24 88.4973 200.789  36
  -1   3 -24 241.190 252.805  18
   1  -3  24-13.2421 222.297  27
   1   3  25 351.854 223.143  36
   1  -3  25 493.686 208.150  36
   1  -3  25 597.740 243.031  27
   1   3  25 567.031 208.248  24
   1  -3  26 754.003 231.027  36
   1   3  26 375.071 194.819  36
   1  -3  26 66.0467 216.258  27
   1  -3  27 9.39449 141.732  36
   1   3  27 216.045 179.766  36
   1  -3  27-169.276 197.637  27
   1   3  28 354.033 175.336  36
   1  -3  28 241.936 193.966  27
  -1   3 -28 448.445 173.208  35
   1   3  29 2019.41 230.660  36
   1  -3  29 1731.04 231.832  27
  -1   3 -29 1680.22 207.539  35
  -1   5  28 489.193 146.504  11
   1   5 -28 786.275 153.915  35
  -1  -5  28 550.641 156.593  27
  -1   5  27 63.0607 127.593  11
   1   5 -27-95.8693 137.554  35
  -1  -5  27-21.7048 139.626  27
  -1   5  27-224.148 129.159  24
  -1   5  26 2064.24 300.598  11
   1   5 -26 2059.50 262.544  35
  -1   5  26 2193.45 258.948  24
  -1  -5  26 1866.28 298.747  27
   1   5 -25 477.196 209.931  35
   1   5 -25 215.672 200.785  18
  -1   5  25 457.631 187.746  24
  -1  -5  25 185.376 181.955  27
   1   5 -24 2027.59 316.578  35
  -1  -5  24 1848.01 334.889  27
   1   5 -24 2010.99 354.447  18
  -1   5  24 2087.51 314.412  24
   1   5 -23 2620.52 363.421  35
  -1   5  23 2020.72 328.058  24
   1   5 -23 2556.64 401.491  18
  -1  -5  23 2402.03 375.242  27
   1   5 -22 1120.49 339.493  18
   1   5 -22 1814.20 316.508  35
  -1   5  22 954.536 274.691  24
  -1  -5  22 883.504 288.212  27
   1   5 -21 455.544 308.812  18
   1   5 -21 669.672 261.988  35
  -1  -5  21 732.761 280.760  27
  -1   5  21 534.729 250.949  24
   1   5 -20 10089.6 660.280  35
   1   5 -20 11526.0 805.990  18
  -1  -5  19 5371.32 559.073  27
  -1   5  19 4814.88 456.719  20
   1   5 -18-326.601 309.846  18
  -1   5  18 97.7645 195.832  20
   1   5 -17 733.785 302.290  18
  -1   5  17 855.433 258.930  30
  -1   5  17 765.363 228.996  20
   1   5 -16 203.449 252.678  18
  -1   5  16 182.224 179.593  30
  -1   5  16 232.502 179.983  20
  -1  -5  15 11400.7 1167.84   6
  -1  -5  15 10227.6 1149.17   4
  -1   5  15 10897.5 1179.22   5
   1   5 -15 11142.6 744.105  18
  -1  -5  14 205.928 322.160   6
  -1   5  14-217.374 402.641   5
  -1  -5  14 204.095 331.557   4
  -1   5  13 905.458 444.244   5
  -1  -5  13 427.342 365.134   4
  -1  -5  13 981.054 424.288   6
  -1   5  12 6174.78 842.977   5
  -1  -5  12 5142.90 758.429   4
  -1  -5  12 6719.60 851.196   6
  -1  -5  11 3188.67 622.798   4
  -1  -5  11 2721.84 536.427   6
  -1   5  11 2603.03 533.254   5
  -1  -5  10 3466.31 594.083   4
  -1   5  10 4286.45 643.619   5
   1   5  -9 391.455 270.682   2
  -1  -5   9 451.025 269.952   4
  -1   5   9 575.266 322.663   5
  -1   5   8 6028.84 638.123   2
   1   5  -8 6102.50 618.296   1
   1   5  -8 7068.55 693.040   2
  -1  -5   8 6201.39 702.713   4
  -1   5   8 7359.17 777.680   5
   1   5  -7 3883.42 520.787   2
  -1   5   7 4750.56 627.155   5
   1   5  -7 4844.53 547.733   1
  -1   5   7 5082.82 595.954   2
  -1  -5   7 3695.36 527.727   4
   1   5  -6 18920.9 988.993   1
  -1   5   6 19791.8 1158.74   5
   1   5  -6 19357.7 1123.58   2
  -1   5   6 19685.0 1106.13   2
  -1  -5   6 19534.1 1084.99   4
   1   5  -5 8199.97 755.246   2
  -1   5   5 9153.14 754.269   1
  -1   5   5 9135.09 775.907   2
  -1   5   5 9305.09 805.289   5
  -1  -5   5 8654.04 716.005   4
   1   5  -5 8335.53 649.745   1
  -1   5   4 18574.8 1031.47   1
   1   5  -4 17981.5 940.074   1
  -1   5   4 20197.5 1124.27   2
  -1   5   4 21369.5 1152.19   5
   1   5  -4 18699.4 1101.78   2
  -1  -5   4 18421.7 955.404   4
   1   5  -3 10063.3 841.558   2
   1   5  -3 10907.4 725.921   1
  -1   5   3 10414.4 772.887   1
  -1  -5   3 10651.8 686.485   4
  -1   5   3 9444.65 773.680   5
  -1   5   3 11332.9 859.101   2
  -1   5   2 1633.37 407.553   1
   1   5  -2 1352.44 339.742   1
   1   5  -2 1071.70 350.586   2
  -1   5   2 1614.78 397.613   5
  -1  -5   2 1094.42 277.135   4
  -1   5   2 1068.91 352.224   2
  -1   5   1 11105.1 775.022   1
   1   5  -1 11285.3 868.293   2
  -1   5   1 11377.0 875.458   2
   1   5  -1 11034.6 738.388   1
   1   5   0 43.9434 225.141   1
   1   5   0 222.483 316.554   2
  -1   5   0 361.017 249.071   1
  -1   5   0 43.8510 265.377   2
  -1   5  -1 9423.99 791.618   2
   1   5   1 10395.0 725.474   1
  -1   5  -1 10100.7 728.449   1
   1   5   1 9069.46 783.070   2
  -1  -5  -1 9113.43 580.448   3
   1   5   2 10126.2 725.193   1
   1   5   2 10195.6 809.655   5
   1   5   2 11639.3 871.521   2
  -1   5  -2 10065.9 816.697   2
  -1   5  -2 9157.06 710.778   1
   1  -5   2 10285.0 612.584   4
   1   5   3 2284.48 419.915   1
   1   5   3 2034.67 431.374   5
   1   5   3 1995.69 405.487   2
  -1   5  -3 2228.56 381.704   1
   1  -5   3 2119.60 354.953   4
  -1   5  -3 2482.85 466.243   2
   1  -5   4 6825.62 582.244   4
  -1   5  -4 6169.65 599.015   1
   1   5   4 6578.72 621.339   1
   1   5   4 6262.59 668.639   5
   1   5   4 5599.82 632.565   2
  -1   5  -4 6224.91 654.113   2
  -1   5  -5 15470.7 1007.06   2
   1   5   5 17668.4 1049.21   2
   1  -5   5 16044.2 928.766   4
  -1   5  -5 15629.4 939.317   1
   1   5   5 18219.0 1102.92   5
   1  -5   6 9124.45 743.403   4
   1   5   6 8177.93 785.389   5
  -1   5  -6 8072.74 728.236   2
   1   5   6 8681.19 758.690   2
  -1   5  -6 7873.79 690.074   1
  -1   5  -7 43233.1 1638.20   2
   1   5   7 44627.1 1777.36   5
  -1   5  -7 43508.8 1607.69   1
   1  -5   7 41853.4 1639.06   4
   1   5   7 45157.0 1654.75   2
  -1   5  -8 488.280 264.738   1
  -1   5  -8 213.667 280.862   2
   1  -5   8 268.157 258.576   4
   1   5   8 142.528 223.872   2
   1   5   8 191.000 279.091   5
  -1   5  -9-241.024 262.571   1
   1  -5   9 128.913 266.515   4
   1   5   9-25.5427 297.300   5
   1   5   9 84.3017 242.046   2
  -1   5  -9 172.819 251.743   2
   1  -5   9 22.5125 249.451   6
   1  -5  10 1444.40 390.470   4
   1   5  10 1206.23 394.953   5
  -1   5 -10 1252.02 364.123   1
   1  -5  10 1341.66 406.600   6
   1  -5  11 1621.57 450.056   4
   1   5  11 2028.47 507.211   5
   1  -5  11 2270.06 498.885   6
   1  -5  12 4769.94 743.104   4
   1  -5  12 3759.15 661.212   6
   1   5  12 4402.38 682.458   5
   1  -5  13 7179.31 925.814   4
   1   5  13 7044.91 887.366   5
   1  -5  13 7560.75 925.634   6
   1  -5  14 10848.5 1110.59   6
   1   5  14 11457.3 1145.58   5
   1  -5  14 11491.0 1190.01   4
   1   5  15 4656.27 773.360   5
   1  -5  15 5312.64 884.418   4
   1  -5  15 4593.46 792.018   6
  -1   5 -15 3904.82 486.323  18
  -1   5 -16 59.2958 222.593  18
   1   5  16 125.932 170.518  30
   1   5  16 161.677 174.138  20
  -1   5 -17 5357.36 574.950  18
   1   5  17 6098.02 500.288  30
   1   5  17 7002.03 533.110  20
   1  -5  18 6185.72 607.958  27
  -1   5 -18 6821.67 624.661  18
  -1   5 -19 238.015 265.949  18
   1  -5  19-94.7949 228.570  27
   1   5  19 60.7381 219.167  24
  -1   5 -20 50.3692 248.748  18
   1   5  20-138.661 236.956  24
   1  -5  20 309.300 272.044  27
  -1   5 -21 315.103 255.295  18
  -1   5 -21 370.629 254.466  35
   1  -5  21 387.281 263.570  27
   1   5  21 217.754 218.499  24
  -1   5 -22 2987.18 396.856  35
   1  -5  22 2851.06 419.401  27
   1   5  22 3159.36 397.208  24
  -1   5 -22 3411.48 467.400  18
  -1   5 -23 175.558 233.203  35
   1  -5  23 148.341 205.106  27
  -1   5 -23 285.622 258.783  18
   1   5  23-115.205 170.225  24
  -1   5 -24 570.674 241.463  35
   1   5  24 399.009 175.361  24
   1  -5  24 472.610 241.540  27
  -1   5 -24 994.633 278.487  18
   1  -5  25 1182.93 273.380  27
   1   5  25 1058.85 222.182  24
   1   5  26 339.200 195.070  11
  -1   5 -26 467.062 208.296  35
   1   5  26 390.430 162.250  24
   1  -5  26-44.4556 161.847  27
   1   5  27 395.512 172.591  11
   1  -5  27 471.185 164.524  27
  -1   5 -27 693.019 174.955  35
   1   5  28 23.7039 106.899  11
   1  -5  28 142.862 136.411  27
  -1   5 -28 140.327 113.101  35
  -1   7  26 1.75885 104.984  13
  -1   7  25 192.371 128.121  11
   1   7 -25 309.942 148.346  35
  -1   7  25 57.8563 107.723  24
  -1   7  24 113.675 133.057  11
   1   7 -24 102.334 141.806  35
  -1  -7  24-62.0244 133.070  27
  -1   7  24 166.987 137.183  24
  -1   7  23 76.7451 153.777  11
   1   7 -23 40.2170 183.205  35
  -1  -7  23-127.897 163.780  27
   1   7 -23-73.6073 192.863  18
  -1   7  23 344.050 175.625  24
  -1   7  22 22.0574 153.927  11
   1   7 -22 63.1949 195.185  35
  -1  -7  22-153.320 157.837  27
   1   7 -22 204.024 233.159  18
  -1   7  22 77.1072 186.413  24
   1   7 -21 1835.68 346.706  18
  -1   7  21 1625.96 296.196  11
   1   7 -21 1616.74 291.577  35
  -1   7  21 1482.61 292.061  24
  -1  -7  21 858.374 244.887  27
  -1   7  21 1925.52 278.667  20
  -1   7  20 545.050 252.056  11
   1   7 -20 457.929 281.630  18
   1   7 -20 154.149 222.751  35
  -1   7  20 961.120 265.692  30
   1   7 -20 262.572 168.264  28
  -1  -7  20 570.984 229.316  27
  -1   7  20 391.162 211.710  20
  -1   7  20 583.369 245.201  24
  -1   7  19-32.7854 229.452  11
   1   7 -19-146.755 242.419  18
  -1   7  19-19.4124 203.108  30
   1   7 -19-43.7219 177.400  28
   1   7 -19-405.134 253.069  35
  -1   7  19 259.962 206.085  20
  -1   7  19-155.126 232.292  24
  -1   7  18 7302.81 565.816  11
  -1   7  18 7129.00 550.342  30
   1   7 -18 7282.67 553.701  35
   1   7 -18 6646.07 533.177  28
  -1   7  18 7255.74 560.717  20
   1   7 -18 6066.88 582.928  18
  -1   7  18 7493.78 595.649  24
  -1   7  17 2149.89 342.448  11
   1   7 -17 1492.30 358.575  18
  -1   7  17 3091.29 418.086  30
   1   7 -17 2373.33 374.693  35
  -1   7  17 1976.32 361.221  20
  -1   7  17 2007.08 349.588  24
  -1   7  16 5828.40 522.318  11
  -1   7  16 7061.11 582.156  30
   1   7 -16 7521.67 569.627  35
  -1   7  16 6083.20 548.919  24
   1   7 -16 7130.49 648.949  18
  -1   7  16 7772.53 595.779  20
  -1   7  15 17246.3 843.648  11
  -1   7  15 17362.5 865.285  30
   1   7 -15 17833.2 848.351  35
   1   7 -15 15880.3 932.712  18
  -1   7  15 17418.9 889.936  24
  -1   7  15 17305.3 874.211  20
  -1   7  14 15519.0 791.379  11
   1   7 -14 15841.2 804.315  35
  -1   7  14 14482.7 802.113  30
  -1   7  14 16262.5 852.478  24
   1   7 -14 15873.2 906.263  18
  -1   7  14 16451.6 862.503  20
  -1   7  13 17602.5 823.036  11
  -1   7  13 21139.0 871.257  10
  -1   7  13 18670.2 897.884  30
   1   7 -13 18674.1 855.593  35
   1   7 -13 17988.2 931.905  18
  -1   7  13 20789.5 806.011  25
  -1   7  13 18720.1 891.583  24
  -1   7  13 18018.3 884.962  20
   1   7 -12 452.346 261.345  18
  -1   7  12 332.120 248.708  10
  -1   7  12 447.449 228.781  11
   1   7 -12 519.492 269.608  35
  -1   7  12 545.428 280.145  30
  -1   7  12 980.668 266.242  34
  -1   7  12-8.13563 208.050  20
  -1   7  12 757.576 257.900  25
  -1   7  12 569.359 235.938  24
  -1   7  11 20930.2 822.031  10
  -1   7  11 19274.7 844.154  11
  -1   7  11 19880.9 750.124  34
  -1   7  11 18904.5 884.040  30
   1   7 -11 19539.4 862.277  35
  -1   7  11 20442.1 754.366  25
  -1   7  11 19769.2 906.386  24
   1   7 -11 18107.9 917.313  18
  -1   7  11 20694.6 937.319  19
  -1   7  11 19874.8 903.795  20
  -1   7  10 5832.20 448.526  10
  -1  -7  10 6845.28 897.401   6
  -1   7  10 4718.74 770.522   5
   1   7 -10 6422.67 506.064  35
  -1   7  10 5675.85 521.344  30
  -1   7  10 6647.70 452.406  34
  -1   7  10 5946.46 507.889  24
  -1   7  10 6146.90 509.941  20
  -1   7  10 6108.25 523.635  19
  -1   7  10 6287.85 415.910  25
  -1   7   9 13640.3 1260.86   5
  -1  -7   9 12567.0 1192.10   6
  -1   7   8 10423.6 1051.67   5
   1   7  -8 10611.7 1049.23   2
  -1  -7   8 8806.43 1008.89   6
  -1   7   7-31.0268 266.707   5
   1   7  -7 329.170 358.098   2
  -1   7   6 2058.29 494.487   5
   1   7  -6 1437.62 422.043   2
   1   7  -5 161.152 281.479   2
  -1   7   5 1077.10 454.588   2
  -1   7   4 4241.14 696.566   2
   1   7  -4 4547.56 705.627   2
   1   7  -3 966.246 428.568   2
  -1   7   3 653.246 385.740   2
  -1   7   3 981.023 370.780   1
  -1   7   2 11789.5 961.448   1
   1   7  -2 11641.6 1102.42   2
  -1   7   2 12332.6 1108.27   2
   1   7  -1 6557.35 830.147   2
  -1   7   1 7081.18 853.036   2
  -1   7   1 8809.78 845.482   1
   1   7  -1 8796.16 797.524   1
   1   7   0 218.936 223.856   1
  -1   7   0 317.632 243.026   1
  -1   7   0 488.993 325.300   2
   1   7   0 422.157 402.099   2
  -1   7  -1 1818.88 498.686   2
   1   7   1 2105.55 415.404   1
  -1   7  -1 2539.79 467.699   1
   1   7   1 1616.82 476.385   2
   1   7   2 3150.18 608.576   2
  -1   7  -2 3245.86 528.827   1
   1   7   2 3545.08 551.432   1
  -1   7  -2 2893.55 600.345   2
   1   7   3 1570.38 464.154   2
  -1   7  -3 1701.78 410.146   1
   1  -7   3 1442.91 412.626   6
  -1   7  -3 1731.42 502.796   2
   1  -7   4 2969.27 518.458   6
   1   7   4 3157.22 600.076   2
  -1   7  -4 2855.82 594.392   2
   1   7   5 76.8324 327.991   2
  -1   7  -5 658.136 456.700   2
   1  -7   5 976.726 390.468   6
   1   7   6 14372.2 1205.07   5
   1   7   6 15126.5 1215.93   2
   1  -7   6 13451.9 1146.92   6
  -1   7  -6 11858.4 1105.70   2
   1  -7   7 917.476 392.887   6
   1   7   7 477.729 361.563   2
   1   7   7 884.327 443.333   5
   1   7   8 406.208 364.902   5
   1  -7   8 418.068 374.856   6
   1   7   9 2950.91 650.439   5
   1  -7   9 3183.93 630.800   6
   1   7  10 1121.45 269.434  11
   1   7  10 1534.12 288.679  10
   1   7  10 715.540 402.338   5
   1  -7  10 1066.54 431.814   6
   1   7  10 1646.96 333.874  30
  -1   7 -10 1745.42 321.666  35
   1   7  10 1724.17 263.552  34
   1   7  10 1798.73 263.562  25
   1   7  10 1260.66 271.670  20
   1   7  10 1405.77 293.692  24
  -1   7 -11 2219.20 367.327  18
   1   7  11 2475.24 361.514  11
   1   7  11 2604.15 339.347  10
  -1   7 -11 2612.83 378.966  35
   1   7  11 2656.46 324.309  34
   1   7  11 2782.53 390.501  30
   1   7  11 2697.64 365.125  20
   1   7  11 2553.46 363.932  24
   1   7  11 2747.05 326.238  25
   1   7  12-358.862 225.304  11
  -1   7 -12 349.136 254.723  18
   1   7  12 535.917 281.916  10
   1   7  12 543.225 266.884  34
   1   7  12 30.2862 196.096  30
  -1   7 -12 29.2788 217.833  35
   1   7  12 615.499 242.282  25
   1   7  12 299.568 208.851  20
   1   7  12 17.5173 201.217  24
   1   7  13 11283.6 659.518  10
   1   7  13 10440.0 661.085  11
   1   7  13 11147.3 707.278  30
  -1   7 -13 9872.49 646.109  35
   1   7  13 9662.90 665.200  24
   1   7  13 12550.0 632.165  25
  -1   7 -13 9366.63 702.600  18
   1   7  13 11147.3 700.917  20
  -1   7 -14 1686.18 372.856  18
   1   7  14 1591.22 336.400  11
   1   7  14 1896.10 386.029  30
  -1   7 -14 2434.27 392.409  35
   1   7  14 1449.21 300.585  24
   1   7  14 1968.54 358.134  20
  -1   7 -15 327.727 281.506  18
   1   7  15 270.630 202.864  11
   1   7  15 647.800 306.617  30
  -1   7 -15 465.878 255.548  35
   1   7  15 298.815 225.215  24
   1   7  15 273.170 226.732  20
   1   7  16 19330.2 899.665  11
   1   7  16 20742.2 930.024  30
  -1   7 -16 19332.4 884.347  35
  -1   7 -16 17674.2 859.221  28
   1   7  16 19034.1 916.809  24
  -1   7 -16 19172.4 996.362  18
   1   7  16 19779.9 919.551  20
   1   7  17 844.658 236.905  11
  -1   7 -17 1169.64 328.883  18
  -1   7 -17 315.905 233.250  35
  -1   7 -17 770.428 266.240  28
   1   7  17 659.376 243.497  30
   1   7  17 1419.00 314.437  20
   1   7  17 1038.81 299.520  24
   1   7  18 2519.82 370.191  11
  -1   7 -18 3228.81 450.147  18
  -1   7 -18 3417.33 418.599  35
  -1   7 -18 2399.09 344.947  28
   1   7  18 3206.65 392.363  30
   1   7  18 2739.15 378.035  20
   1   7  18 2625.39 376.234  24
   1   7  19 1645.08 308.616  11
  -1   7 -19 2151.75 385.161  18
  -1   7 -19 1650.92 281.133  28
   1   7  19 1802.52 309.545  30
  -1   7 -19 2047.75 355.388  35
   1   7  19 2311.41 340.499  20
   1   7  19 1658.28 314.921  24
   1   7  20 7095.98 529.553  11
  -1   7 -20 6768.26 526.550  35
   1   7  20 6683.06 478.561  20
   1   7  20 7472.80 552.819  24
  -1   7 -20 7353.70 608.639  18
   1   7  21 331.631 188.924  11
  -1   7 -21 136.011 198.171  35
  -1   7 -21 481.589 253.967  18
   1   7  21 441.746 203.200  24
   1   7  22-127.883 187.019  11
  -1   7 -22 255.789 203.099  35
  -1   7 -22 284.144 239.835  18
   1   7  22 90.1548 165.478  24
   1  -7  22-178.648 170.278  27
   1   7  23 277.525 158.233  11
  -1   7 -23 364.817 193.544  35
   1   7  23 311.505 165.089  24
  -1   7 -23 677.091 224.930  18
   1   7  24 1851.65 232.624  11
  -1   7 -24 2553.98 262.318  35
   1   7  24 2041.00 231.227  24
   1   7  25 67.5791 110.621  11
  -1   7 -25-63.3091 121.231  35
   1   7  25 59.1371 99.7040  24
   1   7  26-1.42709 95.6077  13
  -1   9  22 530.784 135.291  13
  -1   9  22 529.361 140.487  24
  -1   9  21 689.970 157.489  13
   1   9 -21 578.343 164.899  35
  -1   9  21 534.974 161.495  24
  -1   9  20 1070.40 202.379  13
   1   9 -20 1770.84 230.756  35
   1   9 -20 1372.58 196.061  28
   1   9 -20 1440.69 225.820  18
  -1   9  20 1071.67 212.785  24
  -1   9  19 3093.66 300.618  13
   1   9 -19 3493.49 314.910  28
   1   9 -19 3724.82 335.929  35
   1   9 -19 3067.44 337.025  18
  -1   9  19 2794.48 312.149  24
  -1   9  18 24.2930 155.981  13
  -1   9  18-126.164 159.052  14
   1   9 -18 353.796 194.554  35
   1   9 -18 196.291 150.400  28
  -1   9  18 117.482 187.839  24
   1   9 -18 273.896 188.727  18
  -1   9  17 3075.04 341.294  13
   1   9 -17 3368.02 353.396  28
  -1   9  17 3466.84 385.422  30
   1   9 -17 3451.58 356.577  35
  -1   9  17 3196.83 353.930  24
   1   9 -17 4152.70 423.643  18
   1   9 -16 209.588 211.274  18
  -1   9  16-157.750 184.329  13
  -1   9  16 250.012 241.202  30
   1   9 -16 230.648 236.483  35
   1   9 -16 280.091 200.773  28
  -1   9  16-51.3792 205.292  24
  -1   9  15 10793.7 613.783  13
   1   9 -15 11863.1 647.082  35
  -1   9  15 10632.0 677.433  30
   1   9 -15 9982.00 631.906  28
   1   9 -15 9810.46 632.048  18
  -1   9  15 10863.4 668.247  20
  -1   9  15 9665.73 619.333  24
   1   9 -14 1791.14 330.240  18
  -1   9  14 1393.72 269.567  13
   1   9 -14 1902.86 324.161  28
  -1   9  14 1806.66 352.807  30
   1   9 -14 1838.59 323.784  35
  -1   9  14 1677.09 303.498  24
  -1   9  14 2224.75 358.110  20
  -1   9  13 5267.99 467.300  13
  -1   9  13 5803.82 531.139  30
   1   9 -13 5918.66 494.909  35
   1   9 -13 5631.56 517.955  28
  -1   9  13 5928.20 539.492  20
  -1   9  13 5550.91 492.444  24
  -1   9  12 1545.64 354.865  10
  -1   9  12 402.473 243.077  13
   1   9 -12 33.3720 223.603  35
  -1   9  12-204.538 187.486  31
  -1   9  12 244.597 265.176  30
   1   9 -12 452.737 228.781  28
  -1   9  12 73.9923 223.825  20
  -1   9  12 373.395 217.067  26
  -1   9  12-314.647 278.304  24
  -1   9  12 1054.16 277.294  25
  -1   9  11 974.862 294.454  10
  -1   9  11 207.905 210.312  14
  -1   9  11 306.390 195.888  13
  -1   9  11 459.913 229.872  31
  -1   9  11 612.799 253.997  34
  -1   9  11 250.221 243.523  30
   1   9 -11-105.003 237.417  28
   1   9 -11 624.296 265.050  35
  -1   9  11 668.493 268.553  25
  -1   9  11 272.649 205.171  26
  -1   9  11 383.078 212.892  20
  -1   9  11 26.6149 221.066  24
  -1   9  10 209.770 195.765  13
  -1   9  10-247.165 246.459  14
  -1   9  10 536.866 261.622  10
  -1   9  10-183.037 220.063  30
   1   9 -10 43.4831 251.063  35
  -1   9  10-153.356 233.212  31
   1   9 -10-455.683 259.903  28
  -1   9  10 100.801 212.107  34
  -1   9  10 45.8642 227.246  20
  -1   9  10-35.8174 176.515  25
  -1   9  10 332.264 208.943  26
  -1   9  10 13.2518 217.060  24
  -1   9   9 554.395 247.481  10
  -1   9   9 963.583 252.234  13
  -1   9   9 340.684 213.805  14
  -1   9   9 473.474 284.825  30
  -1   9   9 520.253 219.160  34
  -1   9   9 268.478 204.471  31
   1   9  -9 500.709 263.973  35
  -1   9   9 127.305 218.648  24
  -1   9   9 726.626 214.675  25
  -1   9   9 777.998 306.758  20
   1   9  -9 202.063 204.116  26
  -1   9   9 621.955 239.052  26
  -1   9   8 238.802 211.222  14
  -1   9   8 519.948 220.688  10
  -1   9   8 784.721 246.627  13
  -1   9   8 123.865 255.566  31
   1   9  -8 858.414 299.426  35
  -1   9   8 459.063 196.931  34
  -1   9   8 534.686 285.387  30
  -1   9   8 1008.66 333.636  20
   1   9  -8 500.877 247.035  26
  -1   9   8 298.653 217.045  26
  -1   9   8 308.427 196.611  25
  -1   9   8 225.295 196.787  24
  -1   9   7-133.353 254.623  14
  -1   9   7 181.489 213.294  13
  -1   9   7-192.658 235.352  10
  -1   9   7 169.939 218.828  30
   1   9  -7 338.753 260.646  35
  -1   9   7-82.7149 229.222  31
  -1   9   7-322.046 217.041  34
   1   9  -7 9.94958 189.502  26
  -1   9   7-285.065 233.949  25
  -1   9   7 287.522 205.664  24
  -1   9   7-128.346 226.023  20
  -1   9   7 125.498 206.478  26
  -1   9   6 9846.30 609.091  13
  -1   9   6 8097.03 564.399  14
  -1   9   6 8880.30 547.935  10
   1   9  -6 9894.85 656.311  35
   1   9  -6 8691.69 555.540  31
  -1   9   6 8143.19 637.899  30
  -1   9   6 8362.20 584.922  31
  -1   9   6 9103.87 519.143  34
  -1   9   6 9172.39 601.272  26
  -1   9   6 10500.2 688.678  20
   1   9  -6 8753.46 597.378  26
  -1   9   6 8120.22 503.656  25
  -1   9   6 8971.13 611.592  24
  -1   9   5 163.455 221.811  14
  -1   9   5 144.361 188.989  10
  -1   9   5 560.375 237.883  13
   1   9  -5 107.843 201.868  31
   1   9  -5 368.865 210.223  28
  -1   9   5 309.031 234.620  30
   1   9  -5 305.855 235.736  35
  -1   9   5-236.702 230.741  34
  -1   9   5-199.498 282.878  31
  -1   9   5 370.742 234.535  24
   1   9  -5 516.376 243.175  26
  -1   9   5 107.382 231.631  26
  -1   9   4 7173.15 523.465  13
  -1   9   4 6935.52 493.133  10
  -1   9   4 7008.57 528.370  14
   1   9  -4 5079.16 459.479  31
  -1   9   4 5604.68 513.323  30
   1   9  -4 5620.34 515.319  28
  -1   9   4 5873.19 502.602  31
   1   9  -4 6845.97 553.746  35
  -1   9   4 6853.55 536.020  24
   1   9  -4 7050.22 551.197  26
  -1   9   4 6168.99 516.738  26
  -1   9   3 2291.67 332.695  10
  -1   9   3 2047.18 327.249  13
  -1   9   3 1943.41 334.214  14
   1   9  -3 1554.30 298.880  28
   1   9  -3 1308.27 263.941  31
  -1   9   3 1476.90 312.508  31
  -1   9   3 2125.08 350.539  30
  -1   9   3 1510.04 301.564  26
  -1   9   3 2102.20 321.753  24
   1   9  -3 1878.50 348.078  26
  -1   9   2 7147.09 542.621  14
  -1   9   2 6024.71 472.543  10
   1   9  -2 7992.41 604.092  14
  -1   9   2 6801.10 520.359  13
   1   9  -2 5862.52 496.400  28
   1   9  -2 6072.23 484.722  31
  -1   9   2 5499.05 492.493  31
  -1   9   2 6279.26 550.306  26
  -1   9   2 7357.95 554.860  24
   1   9  -2 6251.56 530.589  26
  -1   9   1 5146.08 448.912  13
   1   9  -1 6325.02 511.778  13
   1   9  -1 6893.55 561.010  14
  -1   9   1 5635.93 494.502  14
  -1   9   1 5755.18 454.478  10
  -1   9   1 4063.20 430.058  31
  -1   9   1 5513.21 515.855  26
   1   9  -1 5910.70 527.543  26
  -1   9   1 6124.22 505.919  24
  -1   9   0 689.053 292.714  14
   1   9   0 795.656 285.549  13
  -1   9   0 883.185 236.007  10
   1   9   0 1082.54 304.996  14
  -1   9   0 314.703 212.872  31
  -1   9   0 830.583 291.002  26
  -1   9   0 852.891 276.189  24
   1   9   0 679.892 263.276  26
   1   9   0 833.013 281.122  24
   1   9   1 5482.42 440.739  10
   1   9   1 5886.01 493.571  13
  -1   9  -1 6827.83 551.235  14
  -1   9  -1 5177.38 429.387  10
   1   9   1 6183.73 510.536  14
  -1   9  -1 4339.42 439.611  31
  -1   9  -1 4924.88 444.908  28
  -1   9  -1 6328.39 549.825  26
   1   9   1 6319.59 525.098  24
   1   9   1 5847.08 504.060  26
  -1   9  -2 6546.26 474.221  10
   1   9   2 7816.07 560.041  14
   1   9   2 7681.38 518.591  10
   1   9   2 7810.84 564.505  13
  -1   9  -2 5834.51 495.207  31
  -1   9  -2 6247.03 534.870  28
   1   9   2 7691.64 590.915  26
  -1   9  -2 7585.61 574.399  26
   1   9   2 7133.25 555.209  24
   1   9   3 406.028 215.089  10
   1   9   3 577.492 231.286  13
   1   9   3 180.833 220.547  14
  -1   9  -3 569.140 277.322  35
   1   9   3 408.184 226.030  30
  -1   9  -3 296.951 204.797  28
  -1   9  -3 26.9390 270.006  31
   1   9   3 443.153 228.454  24
  -1   9  -3 511.841 239.043  26
   1   9   3 227.417 209.578  26
   1   9   4 11033.0 651.105  14
   1   9   4 10788.6 641.237  13
   1   9   4 10268.4 570.344  10
   1   9   4 10905.2 690.430  30
  -1   9  -4 9958.22 667.742  28
  -1   9  -4 11084.9 675.591  35
  -1   9  -4 9279.63 589.465  31
   1   9   4 10624.4 665.280  24
   1   9   4 10274.0 653.971  26
  -1   9  -4 9977.24 637.326  26
   1   9   5 289.337 190.590  13
   1   9   5-188.548 223.286  10
   1   9   5-237.640 268.844  14
  -1   9  -5-634.858 284.646  31
   1   9   5 1.07124 208.937  30
   1   9   5-68.8552 184.827  34
  -1   9  -5 287.561 274.841  35
  -1   9  -5-102.987 200.912  28
  -1   9  -5-155.724 200.528  26
   1   9   5 169.145 221.278  24
   1   9   5-82.8516 259.126  26
   1   9   6 777.096 233.374  14
   1   9   6 1309.82 261.128  10
   1   9   6 860.850 271.098  13
  -1   9  -6 745.980 246.694  31
  -1   9  -6 947.369 298.988  35
   1   9   6 461.111 237.501  31
   1   9   6 655.243 192.661  34
  -1   9  -6 704.438 266.451  28
   1   9   6 724.627 278.594  30
   1   9   6 640.370 231.347  24
   1   9   6 622.623 204.806  26
  -1   9  -6 1132.12 287.262  26
   1   9   6 455.985 184.419  25
   1   9   7 329.099 212.378  13
   1   9   7 37.7039 212.594  10
   1   9   7-228.602 256.764  14
   1   9   7 361.025 254.941  30
   1   9   7-104.449 255.515  31
  -1   9  -7 577.334 288.968  35
  -1   9  -7-101.409 232.231  28
   1   9   7-1.24541 181.244  34
   1   9   7 21.9200 217.500  24
  -1   9  -7 517.098 246.676  26
   1   9   7-328.034 233.101  25
   1   9   7 79.4386 193.601  26
   1   9   8 274.386 209.376  13
   1   9   8-35.7568 267.565  14
   1   9   8 276.927 217.336  10
  -1   9  -8 430.048 246.413  35
   1   9   8-227.469 254.911  31
   1   9   8-3.87185 165.142  34
  -1   9  -8-309.484 266.995  28
   1   9   8 267.814 265.764  30
  -1   9  -8 192.724 192.201  26
   1   9   8 155.661 180.879  25
   1   9   8 269.982 202.414  24
   1   9   8 46.2346 183.554  26
   1   9   9 429.053 201.330  13
   1   9   9 305.486 219.185  14
   1   9   9 615.913 270.538  10
   1   9   9 214.273 221.826  31
   1   9   9 200.013 211.799  30
   1   9   9 486.978 207.097  34
  -1   9  -9 592.600 293.172  35
  -1   9  -9 170.165 229.329  28
   1   9   9 24.3653 225.575  24
   1   9   9 191.989 180.090  25
   1   9   9 227.514 212.400  26
   1   9   9 367.051 251.036  20
   1   9  10 8187.57 583.594  13
   1   9  10 8721.07 569.417  10
  -1   9 -10 7748.67 600.220  28
   1   9  10 7631.21 537.754  31
   1   9  10 8541.79 525.065  34
   1   9  10 8826.95 672.683  30
  -1   9 -10 8338.08 595.791  35
   1   9  10 7812.49 585.866  24
   1   9  10 8121.53 532.422  26
   1   9  10 9237.32 658.510  20
   1   9  10 8854.12 530.766  25
   1   9  11 4.74875 223.813  13
   1   9  11 824.095 318.264  10
   1   9  11 924.050 265.138  34
  -1   9 -11 132.421 198.711  28
  -1   9 -11-30.2790 268.419  35
   1   9  11-230.945 204.790  31
   1   9  11 230.635 248.156  30
   1   9  11 753.840 249.957  25
   1   9  11 294.230 258.634  20
   1   9  11 33.7390 226.132  24
   1   9  11 65.9110 178.139  26
   1   9  12 246.354 202.809  13
   1   9  12 282.449 267.636  30
   1   9  12 367.371 198.075  31
  -1   9 -12 371.831 228.470  28
  -1   9 -12 291.867 227.231  35
   1   9  12 139.520 230.904  24
   1   9  12 1064.48 293.372  25
   1   9  12 579.663 297.078  20
   1   9  13 2867.11 361.889  13
  -1   9 -13 3208.76 412.990  35
   1   9  13 3331.07 431.387  30
  -1   9 -13 2408.01 357.836  28
   1   9  13 2571.75 366.503  24
   1   9  14 1091.05 247.315  11
   1   9  14 799.842 236.022  13
  -1   9 -14 1208.32 292.659  35
  -1   9 -14 961.903 275.944  28
   1   9  14 836.034 275.596  30
   1   9  14 761.350 218.217  24
   1   9  15 1053.71 234.712  11
   1   9  15 781.985 218.718  13
  -1   9 -15 984.581 258.894  18
  -1   9 -15 1366.28 296.846  35
   1   9  15 1558.02 338.693  30
  -1   9 -15 1164.07 280.617  28
   1   9  15 953.647 248.667  24
   1   9  16 205.177 163.755  11
   1   9  16 81.2718 171.025  13
  -1   9 -16-65.1277 166.960  28
  -1   9 -16-90.9398 222.870  35
   1   9  16 473.913 239.050  30
  -1   9 -16 453.994 221.151  18
   1   9  16 20.0683 201.712  24
   1   9  17 4082.98 362.831  11
   1   9  17 4100.23 380.489  13
  -1   9 -17 5047.95 422.891  35
  -1   9 -17 4080.66 393.957  28
  -1   9 -17 4416.75 414.076  18
   1   9  17 4616.10 416.985  24
   1   9  18-2.62239 146.620  11
   1   9  18 378.610 175.580  13
  -1   9 -18-181.518 196.395  35
  -1   9 -18-41.0777 144.975  28
  -1   9 -18-97.9229 168.032  18
   1   9  18-146.917 182.436  24
   1   9  19 26.5679 145.522  13
   1   9  19 51.3437 141.010  14
  -1   9 -19 288.002 195.884  35
  -1   9 -19 42.9347 128.230  28
   1   9  19-227.918 177.420  24
  -1   9 -19-94.7930 153.345  18
   1   9  20 3035.54 289.936  13
  -1   9 -20 3153.98 260.019  28
  -1   9 -20 3750.91 306.624  35
   1   9  20 3416.93 301.820  24
   1   9  21-10.8917 113.439  13
  -1   9 -21-173.927 136.873  35
   1   9  21 13.1140 116.614  24
   1   9  22-11.6665 104.153  13
  -1   9 -22-56.2905 105.841  35
   1   9  22 111.605 102.452  24
   1  11 -16 90.9591 111.706  28
  -1  11  16 282.525 122.267  24
  -1  11  15 1243.42 168.898  13
   1  11 -15 1524.18 210.519  28
  -1  11  15 1244.56 195.696  24
  -1  11  14 797.462 159.039  13
   1  11 -14 1062.94 195.702  28
  -1  11  13 897.847 174.635  13
   1  11 -13 573.864 181.150  28
  -1  11  13 1187.14 222.241  24
  -1  11  12 2298.82 254.070  13
   1  11 -12 2626.03 306.510  28
  -1  11  12 2746.49 294.898  24
  -1  11  11 184.671 176.481  14
  -1  11  11 336.281 179.615  13
   1  11 -11 8.16573 174.613  28
  -1  11  11 280.684 191.587  24
  -1  11  10 2151.02 257.226  13
  -1  11  10 2508.98 282.271  14
   1  11 -10 1853.46 290.029  28
  -1  11  10 2212.36 287.378  31
  -1  11  10 2690.69 305.759  24
  -1  11  10 2610.07 287.230  26
  -1  11   9 2698.61 286.115  13
  -1  11   9 3550.34 331.151  14
  -1  11   9 3803.24 373.131  31
   1  11  -9 2412.95 319.265  28
  -1  11   9 3507.94 376.694  30
  -1  11   9 3617.35 370.961  24
  -1  11   9 3717.39 334.947  26
   1  11  -9 2596.68 265.258  26
  -1  11   9 3963.18 340.787  25
  -1  11   8 1771.25 269.268  13
  -1  11   8 2090.77 278.668  14
  -1  11   8 2670.91 319.348  10
  -1  11   8 2189.52 309.040  31
  -1  11   8 2108.74 308.561  30
  -1  11   8 2190.89 273.424  34
   1  11  -8 1716.46 287.529  28
  -1  11   8 1998.54 292.601  26
  -1  11   8 2089.03 273.034  25
   1  11  -8 1076.18 208.634  26
  -1  11   8 2364.98 322.456  24
  -1  11   7 700.853 200.650  13
  -1  11   7 673.467 222.193  10
  -1  11   7 610.982 233.179  14
  -1  11   7 320.105 223.692  31
  -1  11   7 589.614 189.758  34
   1  11  -7-43.2872 187.503  28
  -1  11   7 209.861 198.405  30
  -1  11   7 486.213 202.059  26
  -1  11   7 956.060 255.016  24
  -1  11   7 512.718 190.785  25
   1  11  -7-147.043 185.950  26
  -1  11   6 8916.84 525.914  14
  -1  11   6 7910.88 459.537  10
  -1  11   6 7933.37 480.617  13
  -1  11   6 7282.45 440.602  34
  -1  11   6 6809.45 496.816  30
   1  11  -6 7812.34 532.181  28
   1  11  -6 7749.62 456.441  31
  -1  11   6 7326.55 509.021  31
   1  11  -6 6735.15 464.796  26
  -1  11   6 8011.73 451.740  25
  -1  11   6 8465.44 521.862  26
  -1  11   5 4395.53 416.954  14
  -1  11   5 3241.53 322.520  10
   1  11  -5 3509.30 377.926  28
  -1  11   5 4420.33 402.653  30
  -1  11   5 3541.88 327.155  34
  -1  11   5 3272.95 374.143  31
   1  11  -5 3962.81 364.506  31
   1  11  -5 2899.98 320.849  26
  -1  11   5 2895.22 290.335  25
  -1  11   5 3429.85 357.873  26
  -1  11   4 144.514 154.811  10
   1  11  -4 323.427 181.996  28
  -1  11   4 204.016 200.006  31
  -1  11   4 139.178 150.862  34
   1  11  -4 102.056 181.839  31
  -1  11   4-79.2541 203.902  25
  -1  11   4 622.743 227.707  26
   1  11  -4 141.075 193.901  26
  -1  11   3 1913.26 259.930  10
   1  11  -3 1549.03 256.712  28
  -1  11   3 1536.52 232.970  34
   1  11  -3 2002.25 316.620  31
  -1  11   3 1457.53 290.968  31
  -1  11   3 1075.73 202.724  25
   1  11  -3 1499.24 280.918  26
  -1  11   3 1307.42 262.607  26
  -1  11   2 2102.03 266.804  10
  -1  11   2 1774.82 247.720  34
  -1  11   2 2710.95 369.176  31
   1  11  -2 2286.52 318.360  31
   1  11  -2 2421.66 313.393  26
  -1  11   2 2650.30 341.897  26
  -1  11   1-426.242 208.124  10
   1  11  -1 45.5928 203.420  31
  -1  11   1-223.354 201.118  34
  -1  11   1-172.353 218.397  26
   1  11  -1-237.746 237.813  26
  -1  11   0 255.653 234.965  31
   1  11   0 302.757 225.638  31
  -1  11   0 561.623 225.295  26
   1  11   0 413.113 224.567  26
   1  11   1 210.176 177.592  34
  -1  11  -1 791.094 231.574  31
   1  11   1 645.494 231.628  31
   1  11   1 406.442 211.023  26
  -1  11  -1 459.062 213.346  26
  -1  11  -2 3083.90 360.972  31
   1  11   2 3331.93 391.335  31
   1  11   2 2448.67 276.634  34
   1  11   2 3450.86 385.589  26
   1  11   2 2175.29 264.565  25
  -1  11  -2 2833.28 349.982  26
   1  11   3 6427.51 410.490  34
  -1  11  -3 6836.86 479.446  31
  -1  11  -3 6931.40 478.845  28
   1  11   3 5859.17 477.838  31
  -1  11  -3 6947.43 492.245  26
   1  11   3 6098.95 400.074  25
   1  11   3 6829.63 494.883  26
   1  11   4 4531.49 366.088  10
   1  11   4 5488.44 450.053  14
   1  11   4 3933.54 333.130  34
  -1  11  -4 4222.36 394.793  28
  -1  11  -4 3741.50 366.406  31
   1  11   4 3640.37 398.001  31
   1  11   4 4559.81 421.251  26
  -1  11  -4 4105.79 374.338  26
   1  11   4 3335.46 331.248  25
   1  11   5 2128.96 281.957  10
   1  11   5 3350.33 382.203  14
  -1  11  -5 2647.90 316.098  28
   1  11   5 2352.26 346.598  31
  -1  11  -5 3023.15 336.659  31
   1  11   5 2117.04 258.975  34
   1  11   5 2448.40 278.739  25
  -1  11  -5 2048.06 284.061  26
   1  11   5 2246.17 320.490  26
   1  11   6 12449.3 615.037  14
   1  11   6 11682.5 592.291  13
   1  11   6 11373.2 542.596  10
  -1  11  -6 11156.0 624.444  28
  -1  11  -6 12730.4 568.960  31
   1  11   6 10577.5 595.035  31
   1  11   6 11298.5 522.647  34
  -1  11  -6 10922.9 567.690  26
   1  11   6 11441.6 543.589  25
   1  11   6 12621.2 622.711  26
   1  11   7 1800.10 274.842  13
   1  11   7 1628.34 277.454  14
   1  11   7 2499.86 299.900  10
   1  11   7 1731.53 281.170  31
  -1  11  -7 2039.10 301.812  28
   1  11   7 1672.82 240.630  34
   1  11   7 1811.16 279.600  26
  -1  11  -7 1147.37 221.580  26
   1  11   7 1946.46 324.655  24
   1  11   7 1886.66 257.213  25
   1  11   8 1087.74 231.002  13
   1  11   8 774.933 231.202  14
   1  11   8 1286.44 225.869  34
  -1  11  -8 823.613 232.168  28
   1  11   8 977.618 250.595  31
  -1  11  -8 664.451 161.601  26
   1  11   8 471.498 193.549  25
   1  11   8 1059.34 228.529  26
   1  11   8 947.612 241.263  24
   1  11   9 874.952 203.582  13
   1  11   9 1430.34 252.329  14
  -1  11  -9 1411.98 270.304  28
   1  11   9 1247.34 247.901  31
   1  11   9 1471.58 245.077  25
   1  11   9 1627.60 247.181  26
   1  11   9 1090.87 255.646  24
   1  11  10 2853.57 296.400  14
   1  11  10 2497.18 286.793  13
   1  11  10 2265.10 286.894  31
  -1  11 -10 1953.33 276.595  28
   1  11  10 3119.68 322.942  25
   1  11  10 2398.70 297.943  24
   1  11  10 2558.52 274.974  26
   1  11  11 4709.78 340.431  14
   1  11  11 4689.14 352.479  13
  -1  11 -11 4851.09 399.187  28
   1  11  11 5571.34 362.093  31
   1  11  11 4764.21 383.524  24
   1  11  11 4992.28 334.156  26
   1  11  12 307.475 143.413  13
   1  11  12 597.020 175.156  14
  -1  11 -12 353.127 181.478  28
   1  11  12 701.968 166.731  31
   1  11  12 615.784 200.851  24
   1  11  13 231.867 137.955  13
   1  11  13 511.014 163.565  14
  -1  11 -13 58.7245 128.720  28
   1  11  13 70.5278 160.353  24
   1  11  14 1303.65 183.190  14
   1  11  14 1083.37 175.866  13
  -1  11 -14 1092.22 197.531  28
   1  11  14 1355.38 209.367  24
   1  11  15 1372.76 182.195  13
  -1  11 -15 1296.41 189.823  28
   1  11  15 1867.73 225.649  24
  -1  11 -16 1261.80 168.901  28
   1  11  16 1528.12 186.763  24
  -1  13   3 1991.99 179.970  26
   1  13  -3 1802.02 151.058  25
  -1  13   2 1913.91 190.740  26
   1  13  -2 1221.18 135.608  25
  -1  13   2 1785.53 155.757  25
   1  13  -2 1259.85 152.622  26
   1  13  -1 637.422 131.514  26
  -1  13   1 742.716 123.016  25
   1  13  -1 445.249 100.710  25
  -1  13   1 646.947 140.780  26
   1  13   0 438.923 116.084  26
   1  13   0 414.259 110.520  25
  -1  13   0 401.916 103.251  25
  -1  13   0 605.318 131.728  26
   1  13   1 237.879 108.701  26
  -1  13  -1 44.0335 87.5326  25
  -1  13  -1 105.262 105.581  26
   1  13   1 254.067 105.480  25
   1  13   2 394.414 113.386  25
   1  13   2 606.566 133.734  26
   1  13   3 992.841 133.977  25
   1  13   3 766.002 133.472  26
  -2   0  30 3545.59 314.662  36
  -2   0  29 68.1482 164.632  36
  -2   0  29-73.9805 127.811  27
  -2   0  28 4067.57 422.001  36
  -2   0  28 3595.54 347.435  27
  -2   0  27-187.923 213.101  36
  -2   0  27 224.097 174.237  27
  -2   0  26 2752.37 415.910  36
  -2   0  26 2935.27 392.233  27
  -2   0  25-105.382 261.276  36
  -2   0  25 278.109 207.735  27
  -2   0  24 20266.8 985.489  16
  -2   0  24 21233.1 986.109  27
  -2   0  24 20591.7 1048.56  36
  -2   0  23 368.556 289.065  16
  -2   0  23 167.302 240.153  36
  -2   0  23 165.860 186.022  27
  -2   0  22 45017.8 1469.97  16
  -2   0  22 47567.3 1452.07  27
  -2   0  22 44322.4 1504.54  36
  -2   0  21-75.8457 240.481  16
  -2   0  21 74.3054 192.020  36
  -2   0  21 225.723 270.447  27
  -2   0  20 2657.52 418.538  16
  -2   0  20 2281.71 382.190  27
   2   0 -19-165.427 424.890   7
  -2   0  19 110.011 347.441   5
   2   0 -18 1833.21 632.195   7
   2   0 -17-292.447 480.431   7
  -2   0  16 52906.3 2132.04   4
  -2   0  15 81.4009 294.436   4
  -2   0  14 4688.04 612.326   4
  -2   0  14 4498.02 504.913   6
  -2   0  13-124.757 270.526   4
  -2   0  13 104.249 185.732   6
  -2   0  12 76385.1 2098.97   4
  -2   0  12 70718.6 1680.53   6
  -2   0  11 132.829 212.607   6
  -2   0  11 12.2014 234.735   4
  -2   0  10 50245.3 1273.50   6
  -2   0  10 49580.9 1515.03   4
  -2   0   9 274.324 218.829   4
  -2   0   9-18.9934 160.390   6
  -2   0   8 25820.2 811.995   6
  -2   0   8 26225.3 1059.61   8
  -2   0   8 24441.4 943.408   4
  -2   0   7 63.1235 167.266   4
  -2   0   6 7798.51 472.371   4
  -2   0   5 97.7329 158.752   4
  -2   0   4 3830.97 281.448   4
  -2   0   3 34.1472 83.0783   4
   2   0   3-32.9058 83.8815   6
   2   0   4 39538.3 774.335   6
   2   0   4 39810.8 879.815   4
   2   0   5 65.7121 135.046   6
   2   0   6 42542.7 964.889   6
   2   0   7-69.6471 140.597   6
   2   0   7 85.3204 179.666   4
   2   0   8 3250.45 402.545   4
   2   0   8 3304.59 356.065   6
   2   0   9 35.7252 190.201   4
   2   0   9-36.8711 159.351   6
   2   0  10 10094.3 735.719   4
   2   0  10 9399.27 601.116   6
   2   0  11 127.654 246.432   6
   2   0  11 476.381 295.566   4
   2   0  12 1165.22 279.695   6
   2   0  12 1348.83 377.261   4
   2   0  13 14.7030 186.962   6
  -2   0 -13 122.210 352.115   7
  -2   0 -14 7570.50 945.870   7
   2   0  14 7223.16 632.161   6
  -2   0 -15 312.871 341.105   7
   2   0  15 416.106 238.326   6
   2   0  16 271.189 287.500   5
  -2   0 -16-138.778 334.240   7
  -2   0 -17-100.366 349.402   7
   2   0  17-227.551 285.984   5
   2   0  18 733.820 362.215   5
  -2   0 -18 491.188 502.038   7
   2   0  19 142.367 198.905  16
  -2   0 -19 132.309 398.370   7
   2   0  19-47.8000 286.462   5
   2   0  19-18.3936 190.266  36
   2   0  19-180.401 235.752  27
   2   0  20 7824.83 606.482  16
   2   0  20 8519.66 674.924  36
   2   0  20 9427.59 688.708  27
   2   0  21-34.6115 210.907  16
   2   0  21 168.059 234.856  36
   2   0  21-149.455 210.764  27
   2   0  22 4755.42 527.076  16
   2   0  22 4640.52 567.284  36
   2   0  22 4785.34 499.082  27
   2   0  23-294.887 275.982  36
   2   0  23 145.640 219.667  27
   2   0  24 12909.9 830.664  36
   2   0  24 14644.0 805.935  27
   2   0  25-26.4449 210.138  36
   2   0  25-31.7030 235.866  27
   2   0  26 1167.76 314.238  36
   2   0  26 1749.98 319.544  27
   2   0  27 139.822 203.509  27
   2   0  27-7.53285 197.125  36
   2   0  28 6340.21 440.701  27
   2   0  28 6749.50 510.363  36
   2   0  29 219.490 165.352  36
   2   0  30 129.811 128.054  36
  -2   2  30 1591.78 213.850  36
   2   2 -30 1360.62 176.583  35
  -2  -2  30 1255.93 186.832  27
  -2  -2  30 1295.95 182.381  36
  -2   2  29 6479.58 435.859  36
  -2  -2  29 6046.95 399.413  36
  -2  -2  29 6225.29 416.547  27
  -2   2  28 715.453 219.637  36
  -2  -2  28 922.929 219.786  36
  -2  -2  28 1088.22 244.249  27
  -2   2  27 213.371 192.360  36
  -2  -2  27 258.533 177.303  36
  -2  -2  27 32.0647 192.574  27
  -2  -2  26 168.753 190.665  36
  -2   2  26-109.223 227.554  36
  -2  -2  26-199.270 207.373  27
  -2   2  25 347.204 221.328  16
  -2  -2  25-175.440 215.536  36
  -2   2  25 1.72073 229.771  36
  -2  -2  25 197.840 238.902  27
  -2   2  24 1996.50 348.079  16
  -2  -2  24 2061.71 387.448  36
  -2   2  24 2245.60 410.736  36
  -2  -2  24 2598.93 417.084  27
   2   2 -24 2657.93 380.911  18
  -2   2  23 4810.69 502.054  16
  -2  -2  23 5158.15 574.026  27
  -2  -2  23 4526.28 538.185  36
  -2   2  23 5822.41 592.795  36
   2   2 -23 6176.91 561.392  18
  -2   2  22-203.842 235.711  16
  -2   2  22 5.32941 238.908  36
  -2  -2  22-42.6653 219.833  36
  -2  -2  22 219.862 252.785  27
   2   2 -22 24.2111 241.531  18
  -2   2  21-107.864 250.665  16
  -2  -2  21 32.5135 221.590  16
   2   2 -21-56.4028 261.069  18
  -2  -2  21 269.935 236.867  36
  -2   2  21 38.8348 204.871  36
  -2  -2  21 103.300 259.684  27
   2   2 -21-63.7502 245.511  22
  -2   2  20 3485.86 429.942  16
   2   2 -20 3504.47 468.122  18
  -2  -2  20 2781.29 412.903  16
  -2   2  20 2722.37 433.193  36
   2   2 -20 3450.44 423.454  22
  -2  -2  19-2.06479 330.235   4
   2   2 -19-193.017 452.336   7
  -2   2  19 265.096 331.500   5
   2  -2 -19-269.249 402.327   7
   2   2 -19-95.3000 242.709  18
  -2   2  19-49.9741 192.228  16
  -2  -2  19 377.135 224.200  16
   2   2 -19-23.1098 225.331  22
  -2   2  18 2931.15 707.551   5
  -2  -2  18 2971.32 609.431   6
   2   2 -18 1823.30 602.506   7
   2  -2 -18 2747.73 778.341   7
  -2  -2  18 2255.25 577.385   4
  -2   2  17 4400.01 734.962   5
  -2  -2  17 4881.92 683.562   6
  -2  -2  17 5370.42 798.006   4
   2  -2 -17 3504.84 767.509   7
   2   2 -17 4456.60 850.882   7
  -2  -2  16 709.594 361.503   6
  -2   2  16 269.819 287.830   5
  -2  -2  16 1049.89 433.922   4
   2   2 -16 293.165 332.172   7
  -2  -2  15 3541.39 555.904   6
  -2  -2  15 3236.80 604.585   4
  -2   2  15 3260.47 592.698   5
  -2  -2  14 2054.51 497.543   4
  -2   2  14 1994.70 447.790   5
  -2  -2  14 1977.46 429.157   6
  -2  -2  13 2027.39 495.726   4
  -2   2  13 1377.61 359.771   5
  -2  -2  13 1514.73 394.294   6
  -2  -2  12 11488.4 923.054   4
  -2  -2  12 13240.5 900.776   6
  -2   2  12 11767.4 885.903   5
  -2  -2  11 1946.27 448.147   4
  -2   2  11 1760.25 399.299   5
  -2  -2  10-52.3810 252.863   4
  -2   2  10-65.2312 246.365   5
  -2   2   9 41066.6 1352.41   5
  -2   2   9 39456.1 1437.04   8
   2   2  -9 41341.7 928.013   2
  -2  -2   9 38791.2 1425.41   4
  -2   2   8 5665.53 543.971   8
   2   2  -8 4664.51 339.960   2
  -2   2   8 4567.41 466.950   5
  -2  -2   8 4828.09 506.178   4
  -2   2   7 7260.32 532.064   5
  -2  -2   7 6985.73 566.581   4
  -2   2   7 7174.33 571.892   8
   2   2  -7 6942.70 408.071   2
   2   2  -6 231.844 145.380   2
  -2  -2   6 284.404 215.221   4
  -2   2   6 116.314 183.287   8
  -2   2   5 14223.9 658.853   8
  -2  -2   5 14231.5 692.544   4
   2   2  -5 14071.3 581.869   2
  -2   2   5 15617.1 604.102   2
   2   2  -4 2840.34 288.269   2
  -2   2   4 3493.98 329.532   8
  -2  -2   4 3019.80 333.423   4
  -2   2   4 3409.63 305.998   2
  -2   2   3 67.1383 144.226   8
  -2   2   3-143.093 166.046   2
  -2  -2   3-60.7296 157.604   4
  -2   2   3 38.0996 162.575   5
  -2   2   2 28042.0 800.054   2
  -2   2   2 28780.0 777.185   5
   2   2  -2 27334.9 636.720   1
  -2  -2   2 27634.4 616.762   3
  -2   2   2 28192.0 655.296   8
  -2  -2   2 28038.1 742.696   4
   2   2  -1 5992.40 313.875   1
  -2   2   1 6477.11 278.120   8
   2  -2  -1 6405.52 170.395   4
  -2  -2   1 6408.46 335.630   4
  -2   2   1 6186.98 372.859   5
  -2  -2   1 5956.69 303.386   3
   2   2   0 56551.9 934.147   1
   2  -2   0 58481.0 730.470   4
  -2  -2   0 57603.1 881.711   4
  -2   2   0 58511.1 751.480   8
  -2  -2   0 59242.3 663.901   7
  -2   2   0 57061.4 1091.63   1
  -2   2   0 58216.0 1008.77   5
  -2   2  -1 55540.2 1080.51   1
   2  -2   1 55033.6 869.279   4
   2   2   1 55490.2 977.282   1
  -2  -2  -1 54776.0 843.258   7
   2   2   2 829.745 187.128   1
  -2  -2  -2 799.385 178.812   7
   2   2   2 836.486 195.470   2
   2  -2   2 667.933 160.247   4
  -2   2  -2 943.760 115.417   7
  -2   2  -2 1103.27 210.513   2
   2   2   3 8301.33 450.120   2
   2  -2   3 8716.31 467.418   4
  -2   2  -3 8998.54 368.960   7
  -2  -2  -3 8311.87 480.518   7
  -2   2  -3 9026.79 469.290   2
   2  -2   4 20698.7 771.172   4
  -2  -2  -4 19552.4 799.918   7
   2   2   4 22017.7 707.918   2
  -2   2  -4 20375.7 656.156   7
  -2   2  -4 20240.5 677.206   2
  -2   2  -5 5511.28 374.868   2
   2  -2   5 5408.18 450.015   4
   2   2   5 5499.88 367.424   2
  -2   2  -5 5737.23 428.714   7
   2   2   6 11261.6 629.299   5
   2  -2   6 11750.7 681.870   4
   2   2   6 11967.2 519.311   2
  -2   2  -6 11779.7 635.479   7
  -2   2  -6 11882.8 525.277   2
  -2   2  -7 18396.1 867.353   7
   2   2   7 19075.5 642.264   2
   2   2   7 19384.6 862.204   5
   2  -2   7 18514.5 857.298   6
   2  -2   7 18652.9 907.720   4
   2   2   8 742.991 266.461   5
  -2   2  -8 497.692 259.925   7
   2  -2   8 999.910 296.678   6
   2   2   8 550.385 155.415   2
   2  -2   8 631.159 263.839   4
   2   2   9 8273.24 397.325   2
   2   2   9 7189.48 615.198   5
  -2   2  -9 8122.68 712.060   7
   2  -2   9 7468.48 661.974   4
   2  -2   9 6764.50 601.325   6
  -2   2 -10 1807.60 420.321   7
   2   2  10 1710.45 372.481   5
   2  -2  10 1826.39 349.964   6
   2  -2  10 1749.33 407.652   4
   2   2  11 856.943 328.273   5
  -2  -2 -11 981.996 483.312   7
   2  -2  11 1631.37 405.944   4
  -2   2 -11 762.325 354.537   7
   2  -2  11 938.670 336.195   6
  -2  -2 -12 5272.29 755.200   7
   2   2  12 5707.11 654.992   5
   2  -2  12 5350.36 663.008   4
  -2   2 -12 4648.39 663.505   7
   2  -2  12 5919.18 627.973   6
   2  -2  13 23917.0 1404.39   4
   2   2  13 21508.7 1256.03   5
  -2   2 -13 22498.9 1448.62   7
   2  -2  13 21682.1 1206.26   6
  -2  -2 -13 21176.5 1508.33   7
  -2   2 -14 2685.73 574.014   7
   2  -2  14 2941.25 540.665   6
  -2  -2 -14 2965.58 670.010   7
   2   2  14 2863.63 530.018   5
   2  -2  14 3480.10 605.810   4
  -2   2 -15 6476.93 892.718   7
   2  -2  15 5360.62 770.760   4
   2  -2  15 6019.24 695.016   6
  -2  -2 -15 5299.81 842.420   7
   2   2  15 4730.30 649.281   5
  -2  -2 -16 672.102 447.656   7
  -2   2 -16 1365.52 510.957   7
   2   2  16 792.613 319.544   5
   2  -2  16 1178.07 439.227   4
   2  -2  16 1011.63 314.875   6
   2  -2  17 2858.20 522.653   6
  -2  -2 -17 4186.71 903.817   7
   2   2  17 3118.95 636.268   5
  -2   2 -17 4143.12 792.817   7
  -2   2 -18 159.313 359.091   7
  -2  -2 -18 1168.48 540.240   7
   2   2  18 1020.45 439.880   5
   2  -2  18 535.827 317.366   6
  -2   2 -19 1093.88 299.772  18
   2   2  19 1028.87 248.559  16
   2   2  19 949.766 450.172   5
  -2   2 -19 629.988 556.164   7
   2   2  19 1040.50 296.076  36
   2  -2  19 1058.32 278.666  36
   2  -2  19 1304.30 314.894  27
   2   2  20 13459.0 774.436  16
   2  -2  20 13003.2 823.127  36
   2   2  20 14019.3 849.047  36
   2  -2  20 14488.5 850.998  27
  -2   2 -20 13703.4 826.975  18
   2   2  21 500.181 267.442  16
   2  -2  21 755.634 311.529  36
   2   2  21 307.305 235.109  36
  -2   2 -21 853.952 342.360  18
   2  -2  21 599.185 256.958  27
   2   2  22 12251.3 748.992  16
   2  -2  22 12744.5 831.056  36
   2   2  22 13187.0 840.677  36
   2  -2  22 14519.0 845.862  27
  -2   2 -22 14158.0 843.034  18
   2   2  23 130.983 226.009  16
   2  -2  23-23.9730 212.409  36
   2   2  23 22.2382 279.708  36
   2  -2  23-89.9346 207.884  27
  -2   2 -23 83.0894 231.568  18
   2   2  24 1083.14 337.792  36
   2  -2  24 1386.00 320.895  36
   2  -2  24 952.123 298.679  27
   2   2  25 1539.74 332.565  36
   2  -2  25 1126.04 279.852  36
   2  -2  25 1534.76 324.691  27
   2  -2  26 985.726 265.557  36
   2   2  26 1463.15 309.058  36
   2  -2  26 785.456 266.972  27
   2   2  27 279.803 205.560  36
   2  -2  27 701.043 225.488  36
   2  -2  27 232.537 186.674  27
   2  -2  28 509.706 194.041  27
   2  -2  28 895.935 220.850  36
   2   2  28 432.932 186.750  36
   2  -2  29 685.438 164.501  36
   2   2  29 550.295 174.055  36
   2  -2  29 553.963 179.947  27
   2   2  30 205.839 120.446  36
  -2   2 -30 94.7088 110.375  35
  -2   4  29 170.748 117.628  11
  -2  -4  29 64.2113 126.951  27
  -2   4  28 103.621 115.531  36
   2   4 -28 95.0902 141.412  35
  -2  -4  28-102.650 152.977  27
  -2   4  27-115.267 153.861  36
   2   4 -27 193.467 160.994  35
  -2   4  27 244.438 143.456  24
  -2  -4  27-50.9009 169.097  27
   2   4 -26 994.218 235.950  35
  -2   4  26 1090.55 244.514  36
  -2   4  26 383.185 183.543  24
  -2  -4  26 417.561 229.311  27
   2   4 -25 4863.72 428.821  35
  -2  -4  25 4674.77 489.680  27
  -2   4  25 4984.92 459.341  36
  -2   4  25 4066.59 405.333  24
   2   4 -25 5732.90 507.553  18
  -2   4  24 1527.96 261.637  16
  -2   4  24 1435.97 305.929  36
  -2  -4  24 1675.97 348.598  27
   2   4 -24 1635.96 370.142  18
   2   4 -23 42.6905 257.689  18
  -2   4  23 77.0904 172.742  16
  -2   4  23 84.7198 188.364  36
  -2  -4  23 237.933 239.967  27
  -2   4  22-140.588 195.792  16
   2   4 -22-188.480 260.768  18
  -2   4  22-49.2615 200.741  36
  -2  -4  22 165.591 227.640  27
  -2   4  21 8364.70 579.283  16
  -2   4  21 8884.17 659.089  36
  -2  -4  21 9373.35 712.999  27
   2   4 -21 7470.92 663.939  18
   2   4 -20 203.862 290.068  18
  -2   4  20 11.5846 201.094  16
  -2   4  20 225.650 236.889  36
  -2   4  19 13727.4 726.697  16
  -2   4  19 12647.4 774.220  36
   2   4 -19 13462.6 851.093  18
   2   4 -18 404.160 254.377  18
  -2   4  18-246.415 204.386  36
   2   4 -18-324.415 277.789  22
  -2  -4  17 250.940 356.016   6
  -2  -4  17 819.514 475.813   4
  -2   4  17 211.885 309.560   5
   2  -4 -17-241.424 495.069   7
   2   4 -17 466.607 275.134  18
   2   4 -17 452.991 280.004  22
   2  -4 -16 1493.21 535.828   7
  -2  -4  16 1270.82 428.769   6
  -2  -4  16 1551.07 472.608   4
  -2   4  16 904.146 403.899   5
  -2  -4  15-267.468 300.426   6
  -2  -4  15 763.201 422.937   4
  -2   4  15 372.565 373.714   5
   2  -4 -15 108.971 321.378   7
  -2  -4  14 8262.98 929.440   6
   2  -4 -14 5927.95 889.692   7
  -2  -4  14 7364.41 911.699   4
  -2   4  14 8114.69 909.568   5
   2  -4 -13 2581.51 581.397   7
  -2   4  13 2955.51 552.398   5
  -2  -4  13 4013.55 663.419   6
  -2  -4  13 2933.67 592.017   4
  -2  -4  12 12517.2 1042.64   6
  -2   4  12 14256.0 1099.78   5
  -2  -4  12 13247.6 1116.29   4
  -2   4  11 563.108 354.324   5
  -2  -4  11 102.467 272.354   4
  -2  -4  10 13035.9 1016.77   4
   2   4 -10 13196.2 823.484   2
  -2   4  10 13384.1 987.409   5
   2   4  -9 4600.95 515.202   2
  -2   4   9 5895.39 665.535   5
  -2  -4   9 4292.25 593.029   4
  -2   4   8 17850.9 1057.91   5
   2   4  -8 16679.9 923.538   2
  -2  -4   8 16640.3 1042.21   4
  -2  -4   7 4914.49 585.240   4
  -2   4   7 5013.44 582.954   5
   2   4  -7 4573.89 469.048   1
   2   4  -7 4627.27 525.494   2
  -2   4   7 5155.33 533.658   2
  -2   4   6 1340.21 353.121   5
  -2  -4   6 2005.55 389.540   4
   2   4  -6 1696.46 323.066   1
  -2   4   6 1760.01 395.883   1
  -2   4   6 2046.69 393.866   2
   2   4  -6 1642.98 384.062   2
  -2   4   5 17624.6 785.061   8
  -2   4   5 16931.5 915.017   1
  -2  -4   5 16304.3 893.813   4
  -2   4   5 17790.6 953.441   5
  -2   4   5 18656.8 934.331   2
   2   4  -5 17313.2 935.871   2
   2   4  -5 16814.8 797.320   1
  -2   4   4-43.2683 241.796   5
  -2  -4   4-98.7294 219.123   4
  -2   4   4 227.142 159.439   8
   2   4  -4 25.5383 172.315   1
   2   4  -4 14.1690 216.701   2
  -2   4   4-2.21639 227.998   2
  -2   4   4 127.364 227.049   1
  -2  -4   3 6715.74 527.014   4
  -2   4   3 6524.00 573.834   2
   2  -4  -3 6066.29 395.971   7
  -2   4   3 5848.71 541.636   5
  -2   4   3 5875.32 536.004   1
  -2   4   3 6584.34 388.209   8
   2   4  -3 6645.51 487.125   1
   2   4  -3 5795.49 568.411   2
  -2   4   2 6616.49 572.072   2
   2   4  -2 5239.77 537.523   2
  -2   4   2 6127.45 552.144   1
  -2  -4   2 6605.60 403.567   3
   2   4  -2 6108.94 468.848   1
  -2   4   2 6343.91 548.340   5
  -2  -4   2 6431.07 473.374   4
  -2   4   2 6042.27 324.707   8
   2  -4  -2 6042.07 308.412   7
   2  -4  -1 429.120 98.5007   4
  -2   4   1 277.378 234.259   5
  -2   4   1 285.895 213.828   2
   2   4  -1 395.744 248.845   2
  -2  -4   1 303.346 162.572   4
  -2   4   1 350.771 100.721   8
  -2  -4   1 387.487 168.026   3
   2   4  -1 180.553 188.334   1
  -2   4   1 285.646 232.057   1
  -2  -4   0 58205.7 1204.88   4
   2   4   0 59196.5 1659.77   2
  -2   4   0 59265.3 1642.31   2
   2  -4   0 59520.2 1025.99   4
   2   4   0 59879.8 1429.32   1
  -2  -4   0 57343.1 1282.04   3
   2  -4   0 60008.0 1010.34   3
  -2   4   0 60647.8 1557.90   1
   2   4   1 25442.4 1080.90   5
  -2  -4  -1 25046.8 736.383   4
   2   4   1 24052.3 929.946   1
   2  -4   1 23902.4 518.253   3
  -2   4  -1 22144.0 1014.56   2
  -2   4  -1 24233.1 1006.01   1
   2   4   1 24085.4 1062.72   2
   2  -4   1 24798.2 765.944   4
  -2   4  -2 544.713 250.483   1
   2   4   2 456.338 226.520   1
  -2  -4  -2 380.081 125.933   4
  -2  -4  -2 646.312 145.062   7
   2   4   2 717.312 310.341   5
   2   4   2 610.232 275.584   2
  -2   4  -2 609.964 288.575   2
   2  -4   2 437.662 181.141   4
   2  -4   3 4423.59 414.874   4
  -2  -4  -3 4337.29 283.323   4
  -2   4  -3 4048.91 452.150   1
   2   4   3 3901.34 458.728   2
  -2   4  -3 4444.17 501.112   2
   2   4   3 4366.86 447.344   1
   2   4   3 3950.17 503.802   5
  -2  -4  -3 4349.13 356.761   7
   2   4   4 724.084 269.984   5
  -2   4  -4 842.034 272.328   1
  -2  -4  -4 862.407 228.536   7
   2  -4   4 870.479 274.298   4
  -2   4  -4 865.229 280.632   2
   2   4   4 714.609 259.782   2
  -2   4  -5 21460.9 1017.82   2
   2   4   5 20947.6 1009.10   2
  -2   4  -5 20509.6 979.461   1
   2  -4   5 20383.2 976.033   4
   2   4   5 21734.5 1086.90   5
  -2  -4  -5 21524.3 957.546   7
   2   4   6 2285.54 423.326   5
  -2  -4  -6 2130.12 388.953   7
   2  -4   6 2873.18 433.123   4
   2   4   6 3268.86 457.241   2
  -2   4  -6 2086.55 397.720   2
   2   4   7 906.048 301.363   2
   2   4   7 496.162 382.965   5
   2  -4   7 768.178 298.805   4
  -2  -4  -7 703.486 306.354   7
  -2   4  -7 672.434 286.808   2
   2   4   8 41782.5 1392.69   2
   2  -4   8 38541.0 1548.70   6
  -2  -4  -8 35455.0 1551.25   7
  -2   4  -8 39227.2 1371.35   2
   2  -4   8 38441.6 1556.74   4
   2   4   8 39081.2 1584.66   5
   2  -4   9 23111.2 1252.37   6
   2  -4   9 23281.5 1275.83   4
  -2  -4  -9 22427.8 1321.96   7
   2   4   9 24048.9 1059.16   2
   2   4   9 22730.1 1252.96   5
   2   4  10 23374.1 1319.17   5
   2  -4  10 23225.7 1304.84   6
   2  -4  10 22625.1 1320.36   4
  -2  -4 -10 22172.2 1398.89   7
  -2  -4 -11 18654.6 1349.50   7
   2  -4  11 21091.7 1299.54   6
   2   4  11 19916.7 1273.88   5
   2  -4  11 20801.4 1323.66   4
   2   4  12 121.143 284.912   5
  -2  -4 -12 380.633 327.723   7
   2  -4  12-195.854 294.636   4
   2  -4  12-26.9979 274.355   6
   2  -4  13 436.241 314.740   4
   2   4  13 666.471 353.909   5
   2  -4  13 1184.04 384.541   6
  -2  -4 -13 1151.92 472.602   7
   2  -4  14 7647.22 880.222   6
   2   4  14 8394.92 952.498   5
  -2  -4 -14 8689.17 1094.66   7
   2  -4  14 8695.97 995.598   4
  -2  -4 -15 699.779 442.785   7
   2   4  15 1119.26 481.971   5
   2  -4  15 878.271 382.426   6
   2  -4  15 1281.25 475.093   4
   2   4  16 1772.61 525.963   5
   2  -4  16 1421.90 488.853   4
  -2  -4 -16 1275.60 573.880   7
   2  -4  16 2321.49 569.356   6
   2   4  17 17859.8 1506.58   5
  -2  -4 -17 16087.2 1613.28   7
   2   4  17 18006.8 885.365  36
  -2   4 -17 16298.1 916.542  18
   2  -4  18 6313.11 568.470  27
   2   4  18 6626.95 569.579  36
  -2   4 -18 6294.83 587.029  18
  -2   4 -19 2329.07 406.438  18
   2   4  19 2809.06 379.384  36
   2  -4  19 2621.88 418.546  27
  -2   4 -20 634.434 314.683  18
   2  -4  20 568.185 270.534  27
  -2   4 -21-40.1001 236.280  18
   2   4  21 304.745 254.642  36
   2  -4  21-139.856 221.256  27
   2   4  22 2209.01 380.888  36
  -2   4 -22 1829.77 364.978  18
   2  -4  22 1944.31 362.728  27
   2   4  22 1747.47 327.212  24
   2   4  23-31.5972 201.899  36
   2  -4  23 182.205 203.000  27
   2   4  23 159.511 193.192  24
  -2   4 -23 320.723 265.368  18
   2   4  24 158.979 192.981  36
   2  -4  24 50.0103 208.795  27
   2   4  24 246.753 176.647  24
  -2   4 -25 1191.10 276.814  35
   2   4  25 714.364 243.029  36
   2   4  25 805.280 198.876  24
   2   4  26 1231.40 258.260  36
  -2   4 -26 1137.61 242.462  35
   2  -4  26 660.421 225.950  27
  -2   4 -27 704.919 194.199  35
   2   4  27 312.517 150.893  36
   2  -4  27 227.365 182.715  27
   2   4  28 1558.16 220.624  11
  -2   4 -28 1731.70 215.820  35
   2  -4  28 1712.20 246.186  27
   2   4  28 1377.07 196.386  36
   2   4  29-21.1760 105.027  11
   2   6 -27 367.263 126.268  35
  -2  -6  27 185.274 116.889  27
  -2   6  26 112.402 119.940  11
   2   6 -26 170.766 146.908  35
  -2   6  26 239.568 121.252  24
  -2  -6  26-107.621 126.739  27
  -2   6  25 1077.32 219.847  11
   2   6 -25 1514.26 237.362  35
   2   6 -25 1630.19 291.529  18
  -2  -6  25 1276.64 236.537  27
  -2   6  25 1164.11 215.854  24
  -2   6  24 198.713 160.237  11
   2   6 -24-180.048 191.443  35
   2   6 -24 76.3257 209.831  18
  -2   6  24-40.3379 162.398  24
  -2  -6  24 99.1718 181.272  27
  -2   6  23 616.907 223.621  11
   2   6 -23 597.009 239.109  35
   2   6 -23 538.684 269.827  18
  -2  -6  23 528.921 237.027  27
  -2   6  23 414.609 218.478  24
   2   6 -22 1000.41 307.548  18
  -2   6  22 692.846 252.423  11
   2   6 -22 1137.08 274.633  35
  -2  -6  22 1044.17 290.501  27
  -2   6  22 562.878 207.654  24
   2   6 -21 203.116 228.832  18
  -2   6  21 204.028 220.183  11
   2   6 -21 351.135 249.933  35
  -2   6  21 175.118 181.068  20
  -2  -6  21 525.849 247.436  27
  -2   6  21 227.858 203.678  24
   2   6 -20 548.839 290.797  18
   2   6 -20 729.818 264.687  35
  -2   6  20 1060.59 309.299  24
  -2  -6  20 816.543 280.740  27
  -2   6  20 809.805 238.665  20
   2   6 -19 325.580 285.794  18
   2   6 -19 474.260 268.627  35
  -2   6  19 449.232 217.240  30
  -2   6  19 374.298 222.831  20
  -2  -6  19 316.103 254.909  27
  -2   6  19 556.722 272.608  24
   2   6 -18 3846.77 507.357  18
   2   6 -18 3260.44 413.900  35
  -2   6  18 3169.50 387.033  30
  -2  -6  18 2774.32 426.977  27
  -2   6  18 3154.88 397.995  20
  -2   6  18 3491.56 439.418  24
  -2   6  17 14914.0 777.350  30
   2   6 -17 14822.8 771.623  35
   2   6 -17 14810.5 912.330  18
  -2   6  17 14188.8 807.012  24
  -2   6  17 15467.6 820.374  20
   2   6 -16 700.318 324.483  18
   2   6 -16 553.197 260.915  35
  -2   6  16 788.878 268.865  30
  -2   6  16 734.007 256.549  24
  -2   6  16 783.801 258.974  20
   2   6 -15 534.862 317.997  18
   2   6 -15 230.115 281.437  35
  -2   6  15-34.4094 194.767  30
  -2   6  15-34.7903 204.839  20
  -2   6  15-188.822 216.931  24
   2   6 -14 90.0955 238.182  18
  -2   6  14 933.073 318.372  10
  -2  -6  14 50.2022 364.335   4
   2   6 -14 567.676 263.180  35
  -2   6  14 87.4712 229.019  30
  -2   6  14 10.6702 191.691  20
  -2   6  14-363.117 238.129  24
  -2   6  13 8855.28 565.935  10
  -2  -6  13 8851.07 1086.13   4
  -2   6  13 8009.96 985.625   5
  -2  -6  13 7509.93 1007.90   6
   2   6 -13 8137.65 566.618  35
  -2   6  13 8577.67 600.914  30
  -2   6  13 10376.4 566.356  34
   2   6 -13 8429.22 659.962  18
  -2   6  13 9882.32 547.134  25
  -2   6  13 8719.84 619.294  19
  -2   6  13 7973.99 586.650  20
  -2   6  13 7689.90 588.905  24
  -2  -6  12 408.952 394.401   6
  -2   6  12 174.088 292.026   5
  -2  -6  12 279.440 378.288   4
  -2  -6  11-67.4410 283.939   4
  -2   6  11-314.586 294.342   5
  -2   6  10 646.224 377.588   5
  -2  -6  10 868.402 384.493   4
  -2   6   9-15.2745 272.482   5
  -2  -6   9 283.073 317.760   4
   2   6  -9 176.124 277.345   2
  -2  -6   8 9925.30 929.940   4
   2   6  -8 9839.60 912.889   2
  -2   6   8 10402.8 993.837   5
  -2  -6   7 6593.84 738.323   4
   2   6  -7 7173.45 777.805   2
  -2   6   7 7562.76 832.657   5
  -2   6   6 1558.97 423.195   5
  -2   6   6 2043.58 453.295   2
   2   6  -6 937.146 343.209   2
  -2   6   5 5344.65 671.335   5
   2   6  -5 4454.94 622.750   2
  -2   6   5 5681.58 689.882   2
  -2   6   5 5113.02 641.204   1
   2   6  -4-115.998 251.156   2
  -2   6   4 3.61306 281.716   5
  -2   6   4 312.616 242.706   1
  -2   6   4-69.8796 261.890   2
  -2   6   3 4195.05 612.605   5
  -2   6   3 3343.25 512.994   1
  -2   6   3 3538.41 588.590   2
   2   6  -3 3475.21 488.732   1
   2   6  -3 3439.36 568.968   2
   2   6  -2 2766.80 554.956   2
  -2   6   2 2801.00 552.055   2
   2   6  -2 2498.25 402.400   1
  -2   6   2 2894.73 476.391   1
   2   6  -1 26447.0 1463.47   2
  -2   6   1 28523.5 1483.41   2
  -2   6   1 26824.2 1337.68   1
   2   6  -1 27077.2 1222.84   1
  -2   6   0 6446.88 735.928   2
  -2   6   0 6639.48 694.196   1
   2   6   0 6844.06 628.315   1
   2   6   0 7081.97 786.698   2
   2   6   1 21406.7 1316.18   2
  -2   6  -1 20797.8 1170.48   1
   2   6   1 20327.7 1089.32   1
  -2   6  -1 18973.2 1228.28   2
   2   6   2 997.794 309.741   1
  -2   6  -2 870.618 331.394   1
  -2   6  -2 808.628 315.048   2
   2   6   2 487.632 309.394   2
   2   6   3 476.973 234.481   1
   2   6   3 997.859 397.780   2
  -2   6  -3 541.794 317.287   1
  -2   6  -3 566.459 309.825   2
   2   6   4 25189.5 1408.19   5
  -2   6  -4 23172.9 1353.45   2
  -2   6  -4 25205.9 1314.46   1
   2   6   4 23953.5 1366.39   2
   2   6   5 10374.2 926.159   2
  -2   6  -5 8629.05 798.201   1
  -2   6  -5 11560.0 985.130   2
   2   6   5 9867.46 919.514   5
   2   6   6 5301.16 688.922   2
   2  -6   6 5329.70 692.471   6
   2   6   6 5931.93 745.411   5
  -2   6  -6 5411.69 636.809   1
  -2   6  -6 5267.14 678.273   2
   2  -6   7 5172.30 684.470   6
   2   6   7 5914.31 723.759   2
  -2   6  -7 4612.99 621.234   1
   2   6   7 5187.18 711.342   5
   2   6   8 162.145 243.354   2
   2  -6   8 236.037 238.750   6
   2   6   8 166.279 270.194   5
   2   6   9 643.789 323.842   2
   2  -6   9 445.028 324.191   6
   2  -6   9 831.246 359.432   4
   2   6   9 378.395 386.494   5
   2  -6  10 14541.4 1227.71   6
   2   6  10 15703.5 1288.82   5
   2  -6  10 15317.6 1226.10   4
   2   6  11 1138.01 486.624   5
   2  -6  11 1706.29 523.630   4
   2  -6  11 1241.44 427.444   6
   2  -6  12 412.860 365.237   6
   2  -6  12 280.462 366.825   4
   2   6  12 258.227 393.531   5
   2  -6  13 7608.37 984.111   6
   2  -6  13 7083.87 963.194   4
   2   6  13 8125.36 991.288   5
  -2   6 -13 8250.26 576.516  35
   2   6  13 8976.09 596.298  30
   2   6  13 7736.31 582.395  24
   2   6  13 9141.85 616.170  20
   2   6  13 9757.47 547.913  25
  -2   6 -13 7378.76 612.785  18
  -2   6 -14 1693.64 390.049  18
  -2   6 -14 1351.47 309.872  35
   2   6  14 1886.20 328.860  30
   2   6  14 1444.25 282.483  20
   2   6  14 1241.10 293.913  24
  -2   6 -15 2378.20 414.081  18
   2   6  15 2481.65 382.693  30
  -2   6 -15 2339.79 364.685  35
   2   6  15 3332.32 431.587  24
   2   6  15 2913.51 377.585  20
   2  -6  16 6019.07 549.204  27
   2   6  16 5929.45 530.484  30
  -2   6 -16 5378.13 511.108  35
  -2   6 -16 5845.03 585.509  18
   2   6  16 5769.58 505.165  20
   2   6  16 4979.29 511.954  24
  -2   6 -17 575.851 279.511  18
   2   6  17 515.306 225.441  30
  -2   6 -17 308.436 220.060  28
  -2   6 -17 460.427 289.785  35
   2  -6  17 346.760 223.782  27
   2   6  17 353.195 195.009  20
   2   6  17 404.343 262.368  24
  -2   6 -18 4984.01 556.991  18
   2  -6  18 4813.61 505.402  27
   2   6  18 4956.52 470.837  30
  -2   6 -18 4899.82 499.110  35
   2   6  18 4968.80 459.263  20
   2   6  18 4850.50 498.882  24
  -2   6 -19 3234.95 464.768  18
   2   6  19 3347.13 398.468  30
  -2   6 -19 3599.56 429.787  35
   2   6  19 3478.55 397.175  20
   2  -6  19 3371.16 442.889  27
   2   6  19 3605.70 441.647  24
  -2   6 -20 1098.46 315.293  18
   2   6  20 675.592 245.714  11
  -2   6 -20 466.461 236.683  35
   2  -6  20 367.043 226.047  27
   2   6  20 411.350 226.760  24
   2   6  21 224.581 232.711  11
  -2   6 -21 199.310 229.598  35
  -2   6 -21 33.9839 227.260  18
   2   6  21 214.443 182.062  24
   2  -6  21 216.235 227.100  27
   2   6  22 3397.51 400.865  11
  -2   6 -22 4221.03 422.079  35
  -2   6 -22 3307.56 450.007  18
   2  -6  22 3021.86 397.766  27
   2   6  22 3079.10 368.192  24
   2   6  23 360.529 195.175  11
  -2   6 -23 253.563 200.197  35
  -2   6 -23 740.945 275.417  18
   2  -6  23 878.744 245.435  27
   2   6  23 392.530 197.657  24
   2   6  24 1467.87 263.557  11
  -2   6 -24 1646.08 274.957  35
   2   6  24 1413.83 218.156  24
   2  -6  24 1472.94 258.156  27
   2   6  25-14.2128 137.362  11
   2  -6  25-379.638 166.238  27
  -2   6 -25 25.4731 173.672  35
   2   6  25-285.611 134.642  24
   2  -6  26 434.890 157.394  27
  -2   6 -26 304.105 145.752  35
  -2   6 -27 362.171 130.615  35
  -2   8  24 243.550 112.494  13
   2   8 -24 286.491 125.928  35
  -2   8  24 186.945 115.865  24
  -2   8  23-86.8655 138.512  13
   2   8 -23 93.9321 134.112  35
  -2   8  23-37.2600 116.607  24
   2   8 -22-38.2477 149.689  35
   2   8 -22-70.8974 172.525  18
  -2   8  22-264.665 158.916  24
   2   8 -21 251.558 140.040  28
   2   8 -21 164.323 166.385  35
  -2   8  21-87.6392 165.334  24
   2   8 -21-80.4248 184.932  18
  -2   8  20 443.485 166.493  11
   2   8 -20 937.025 285.895  18
   2   8 -20 320.043 162.050  28
   2   8 -20 262.888 214.817  35
  -2   8  20 192.221 179.091  24
  -2   8  19 408.051 193.311  11
   2   8 -19 267.715 231.027  18
   2   8 -19 11.4128 158.822  28
  -2   8  19 14.5275 174.157  30
   2   8 -19 100.346 215.317  35
  -2   8  19-25.8078 178.171  20
  -2   8  19 13.9003 180.498  24
  -2   8  18 3403.50 358.755  11
   2   8 -18 3592.39 440.343  18
   2   8 -18 3022.58 362.280  28
   2   8 -18 3659.78 407.398  35
  -2   8  18 3189.54 378.040  30
  -2   8  18 3385.93 404.391  24
  -2   8  18 3235.07 387.440  20
   2   8 -17 3217.83 427.646  18
  -2   8  17 3611.39 373.901  11
  -2   8  17 3795.44 436.413  30
   2   8 -17 3331.44 403.873  28
   2   8 -17 3834.69 416.002  35
  -2   8  17 3737.93 438.704  24
  -2   8  17 4405.54 453.062  20
   2   8 -16 9943.47 625.102  35
  -2   8  16 9330.19 647.050  30
   2   8 -16 9238.36 656.206  28
   2   8 -16 9405.25 698.313  18
  -2   8  16 10839.0 691.974  20
  -2   8  16 10001.5 672.501  24
   2   8 -15 342.999 293.253  18
  -2   8  15 470.552 272.295  30
   2   8 -15 567.209 265.051  35
  -2   8  15 251.791 246.071  20
  -2   8  15 330.153 234.272  24
   2   8 -14 800.166 286.851  18
  -2   8  14 700.103 285.138  30
   2   8 -14 337.465 234.951  35
  -2   8  14 643.882 263.211  20
  -2   8  14 302.605 226.572  24
  -2   8  13 927.611 320.319  10
   2   8 -13-107.533 221.817  18
  -2   8  13 13.0321 211.412  30
   2   8 -13 58.8967 235.370  35
  -2   8  13 446.991 265.482  24
  -2   8  13 69.3604 217.451  20
  -2   8  13 734.206 282.637  25
  -2   8  12 24193.0 918.336  10
   2   8 -12 24332.1 977.738  35
  -2   8  12 24862.2 881.440  34
  -2   8  12 24697.9 1043.86  30
   2   8 -12 22881.8 1040.77  18
  -2   8  12 25164.2 877.267  25
  -2   8  12 26214.9 906.685  26
  -2   8  12 23909.2 1041.45  20
  -2   8  12 22942.3 1006.31  24
   2   8 -11 2435.23 394.350  18
  -2   8  11 2281.69 353.688  10
   2   8 -11 1983.99 337.453  35
  -2   8  11 1212.30 261.945  31
  -2   8  11 1652.76 349.104  30
  -2   8  11 2190.08 310.755  34
  -2   8  11 1932.31 340.815  20
  -2   8  11 2137.59 301.925  25
  -2   8  11 2085.88 329.737  26
  -2   8  11 2551.14 379.394  24
  -2   8  10 492.021 215.589  10
  -2   8  10 936.824 260.092  34
   2   8 -10 974.953 300.453  35
  -2   8  10 503.420 216.792  31
  -2   8  10 537.998 231.120  30
  -2   8  10 687.413 215.018  26
  -2   8  10 798.656 289.708  24
  -2   8  10 860.815 276.612  20
  -2   8  10 1028.74 361.763  19
  -2   8  10 979.975 218.621  25
  -2   8   9 2451.54 304.359  10
   2   8  -9 3327.64 413.052  35
  -2   8   9 3043.59 423.933  30
  -2   8   9 3017.91 336.118  34
  -2   8   9 2629.52 362.465  31
   2   8  -9 2638.42 368.160  26
  -2   8   9 2873.67 346.533  26
  -2   8   9 2872.11 400.919  20
  -2   8   9 2882.64 418.957  19
  -2   8   9 2791.45 323.159  25
  -2   8   9 2968.76 406.943  24
  -2   8   8 385.090 205.532  13
  -2   8   8 68.9691 208.566  10
  -2   8   8-61.5619 214.874  31
  -2   8   8 36.4252 195.974  30
  -2   8   8 147.775 168.785  34
   2   8  -8 411.768 261.461  35
  -2   8   8-36.6146 224.987  25
  -2   8   8 465.677 282.076  20
   2   8  -8 195.034 233.850  26
  -2   8   8 244.404 173.629  26
  -2   8   8 349.992 273.607  19
  -2   8   8 218.639 223.328  24
  -2   8   7 243.866 193.862  13
  -2   8   7-11.5580 196.330  10
  -2  -8   7-89.2613 425.076   6
  -2   8   7 66.7054 230.935  30
   2   8  -7 315.006 235.074  35
  -2   8   7 155.508 197.898  34
  -2   8   7 205.139 239.247  31
  -2   8   7 52.9517 194.857  25
  -2   8   7-16.4107 200.339  26
   2   8  -7 156.865 179.052  26
  -2   8   7 279.409 216.263  24
  -2   8   7 412.073 268.014  19
  -2   8   7 395.171 231.065  20
  -2   8   6 2337.71 316.219  14
  -2   8   6 2950.29 353.427  10
  -2   8   6 2452.19 318.294  13
   2   8  -6 1728.00 583.574   2
  -2   8   6 2014.77 351.008  30
   2   8  -6 2969.05 384.749  35
  -2   8   6 2479.97 317.420  26
  -2   8   6 2983.00 368.271  20
  -2   8   6 1958.20 321.875  24
  -2   8   6 2502.13 355.529  19
   2   8  -6 2991.35 380.988  26
  -2   8   5 18660.5 795.196  13
  -2   8   5 20074.5 799.426  10
  -2   8   5 19540.9 792.553  14
   2   8  -5 19380.5 1535.41   2
   2   8  -5 19893.3 848.129  35
  -2   8   5 19328.8 876.067  30
  -2   8   5 21345.9 902.878  20
  -2   8   5 19074.1 839.251  24
   2   8  -5 18127.1 826.548  26
  -2   8   5 19963.2 837.910  26
  -2   8   4 3486.84 360.998  10
  -2   8   4 3706.73 377.300  14
   2   8  -4 3702.14 436.517  14
   2   8  -4 3755.19 752.573   2
  -2   8   4 3508.10 397.557  30
   2   8  -4 3448.03 404.166  35
  -2   8   4 3781.00 410.984  26
  -2   8   4 3721.20 395.027  24
   2   8  -4 3326.17 387.477  26
  -2   8   4 3298.81 374.951  20
   2   8  -3 2208.89 364.823  14
   2   8  -3 1559.21 539.843   2
   2   8  -3 1864.79 328.049  35
  -2   8   3 1433.56 264.370  26
   2   8  -3 1257.24 266.274  26
   2   8  -2 412.201 272.743  14
   2   8  -2-146.729 387.215   2
  -2   8   2 189.408 331.296   1
   2   8  -2 649.829 264.195  35
   2   8  -2 511.243 276.238  33
   2   8  -2 304.389 228.783  26
  -2   8   2 196.654 186.812  26
   2   8  -1 109.447 394.022   2
  -2   8   1 432.048 321.885   1
   2   8  -1 570.848 291.151  33
   2   8   0 2164.31 631.814   2
   2   8   1 2736.17 630.321   2
   2   8   1 3325.97 400.141  33
   2   8   1 2419.38 346.329  26
   2   8   2 4866.53 433.631  14
   2   8   2 4885.65 817.597   2
   2   8   2 5287.85 482.598  33
  -2   8  -2 5180.42 457.837  35
   2   8   2 4152.60 404.298  26
   2   8   2 5588.12 480.179  24
   2   8   3-134.491 224.618  14
   2   8   3 79.9408 180.062  13
  -2   8  -3 842.229 318.219  14
   2   8   3 89.4232 311.940   2
  -2   8  -3 60.9406 164.070  28
  -2   8  -3 81.6747 202.442  35
   2   8   3 232.552 294.738  33
   2   8   3 93.2509 181.024  24
   2   8   3 36.8545 220.488  26
  -2   8  -3-201.817 192.293  26
   2   8   4 452.230 240.857  13
   2   8   4 187.735 178.688  10
   2   8   4-174.900 222.578  14
   2   8   4-302.513 308.289   2
  -2   8  -4-216.448 236.053  31
  -2   8  -4 208.173 234.141  35
   2   8   4 71.8374 178.778  30
   2   8   4-330.716 229.801  33
  -2   8  -4-87.0068 168.673  26
   2   8   4 451.813 262.897  26
   2   8   4-58.0739 183.139  20
  -2   8  -4-198.928 208.589  21
   2   8   4 105.901 200.077  24
   2   8   5 34181.5 1000.40  10
   2   8   5 34206.1 1102.03  13
   2   8   5 36162.7 2045.93   2
  -2   8  -5 34226.6 1038.38  31
   2   8   5 35039.1 1127.04  33
  -2   8  -5 33755.1 1094.14  35
   2   8   5 32847.5 1138.34  30
  -2   8  -5 35362.9 1079.34  21
   2   8   5 35531.7 1119.02  26
   2   8   5 35286.6 1155.67  24
  -2   8  -5 34684.4 1106.88  26
   2   8   5 37638.2 1212.56  20
   2   8   6 180.929 195.607  13
   2   8   6 106.257 204.348  10
   2   8   6 473.923 250.812  33
   2   8   6-40.8886 204.111  34
  -2   8  -6-40.4246 248.488  31
   2   8   6 319.122 206.532  30
  -2   8  -6 106.103 211.085  35
   2   8   6 204.275 224.450  20
  -2   8  -6 243.693 219.591  21
   2   8   6 223.549 215.435  26
   2   8   6 31.8136 214.118  24
  -2   8  -6 21.5851 176.887  26
   2   8   7 861.836 266.055  11
   2   8   7 693.343 239.766  13
   2   8   7 955.926 238.393  10
   2   8   7 977.881 329.420  30
  -2   8  -7 969.557 335.761  35
   2   8   7 534.814 167.709  34
   2   8   7 1028.76 296.033  33
   2   8   7 554.024 172.423  26
  -2   8  -7 887.250 260.594  21
   2   8   7 922.820 252.889  24
   2   8   7 879.986 277.329  20
  -2   8  -7 785.347 244.322  26
   2   8   7 232.294 195.956  25
   2   8   8 9926.84 568.629  10
   2   8   8 9760.90 637.407  13
   2   8   8 9638.23 610.879  11
   2   8   8 9367.76 525.319  34
   2   8   8 10736.2 644.840  33
  -2   8  -8 9555.45 635.100  35
   2   8   8 9344.98 681.242  30
   2   8   8 9952.98 534.130  25
   2   8   8 10567.5 678.644  20
  -2   8  -8 9223.94 589.557  26
  -2   8  -8 10289.1 617.288  21
   2   8   8 9487.83 635.047  24
   2   8   8 9761.81 594.511  26
   2   8   9 156.994 206.382  11
   2   8   9 356.165 230.948  10
  -2   8  -9 452.473 238.811  35
   2   8   9 510.238 213.534  34
   2   8   9 915.615 310.481  30
   2   8   9 517.437 232.497  20
   2   8   9 125.633 191.093  25
   2   8   9 390.026 217.117  24
   2   8   9 270.245 172.612  26
   2   8  10 21198.5 905.752  11
   2   8  10 21596.4 849.292  10
   2   8  10 21714.5 787.490  34
  -2   8 -10 19991.7 892.765  35
   2   8  10 22671.2 991.268  30
   2   8  10 22022.3 962.078  24
   2   8  10 21939.8 803.340  25
   2   8  10 23610.0 874.650  26
   2   8  10 21490.2 974.501  20
   2   8  11 2379.20 375.279  10
   2   8  11 1979.93 324.978  11
   2   8  11 2339.19 323.275  34
   2   8  11 2100.44 381.373  30
  -2   8 -11 1229.87 317.089  35
   2   8  11 786.769 227.174  31
   2   8  11 2651.17 338.270  25
   2   8  11 1733.02 351.568  24
   2   8  11 1915.20 362.827  20
   2   8  12 183.221 228.651  11
   2   8  12 1034.15 350.789  10
   2   8  12 258.967 246.872  30
  -2   8 -12 385.453 277.928  35
  -2   8 -12 123.098 199.095  28
   2   8  12 174.928 233.409  25
   2   8  12 182.416 231.103  20
   2   8  12 78.1327 240.510  24
   2   8  13 16795.7 828.668  11
  -2   8 -13 16997.8 828.312  35
  -2   8 -13 17140.4 863.151  28
   2   8  13 18485.1 924.421  30
   2   8  13 19421.6 782.715  25
  -2   8 -13 17340.8 901.502  18
   2   8  13 17348.1 899.219  20
   2   8  13 17357.6 878.711  24
  -2   8 -14 1992.13 369.017  18
   2   8  14 2274.21 316.244  11
  -2   8 -14 2482.27 383.962  35
  -2   8 -14 1805.09 344.031  28
   2   8  14 1771.46 358.014  30
   2   8  14 2973.34 411.693  20
   2   8  14 2466.72 381.702  24
   2   8  15 330.877 229.399  11
  -2   8 -15 135.225 216.642  18
  -2   8 -15 401.841 277.103  35
  -2   8 -15 287.828 194.993  28
   2   8  15 537.070 257.205  30
   2   8  15 832.547 276.289  24
   2   8  15 294.075 209.718  20
   2   8  16 4916.59 461.919  11
  -2   8 -16 4532.67 457.604  28
   2   8  16 5275.12 500.872  30
  -2   8 -16 4721.23 471.286  35
   2   8  16 5074.33 495.795  24
  -2   8 -16 5132.42 521.346  18
   2   8  16 4610.22 457.677  20
   2   8  17 131.105 203.757  11
  -2   8 -17 232.657 235.662  18
   2   8  17 261.960 253.754  30
  -2   8 -17-42.4822 172.367  28
  -2   8 -17-223.091 230.938  35
   2   8  17 121.489 219.608  24
   2   8  17 253.437 226.396  20
   2   8  18 4680.97 425.952  11
  -2   8 -18 4955.56 442.625  35
  -2   8 -18 4361.71 411.195  28
  -2   8 -18 4501.70 470.432  18
   2   8  18 4692.26 449.797  24
   2   8  19 782.156 224.743  11
  -2   8 -19 689.550 194.725  28
  -2   8 -19 776.656 244.675  35
   2   8  19 1079.83 242.686  24
  -2   8 -19 520.969 226.335  18
   2   8  20 369.690 187.437  11
  -2   8 -20 313.215 142.495  28
  -2   8 -20 294.722 210.308  35
  -2   8 -20 290.971 222.011  18
   2   8  20 99.2659 166.404  24
   2   8  21 150.853 156.113  11
  -2   8 -21 222.631 167.180  35
  -2   8 -21 367.217 203.250  18
   2   8  21 315.402 157.727  24
   2   8  22 453.370 152.113  11
   2   8  22 644.238 181.169  13
   2   8  22 311.310 137.291  24
   2   8  23 77.4279 133.084  13
   2   8  23 99.8696 119.444  11
  -2   8 -23-125.670 140.209  35
   2   8  23 75.7354 112.051  24
   2   8  24 439.364 125.283  13
  -2   8 -24 577.227 139.066  35
  -2  10  20 56.7593 99.9874  24
  -2  10  19 521.817 127.628  13
   2  10 -19 613.216 151.109  35
   2  10 -19 503.010 138.413  28
  -2  10  19 500.808 137.692  24
  -2  10  18 4507.83 308.196  13
   2  10 -18 5499.81 347.896  28
   2  10 -18 5717.20 343.822  35
  -2  10  18 4896.76 343.931  24
  -2  10  17 203.068 133.674  13
   2  10 -17-109.806 138.212  28
   2  10 -17 6.70950 152.007  35
  -2  10  17 120.163 144.870  24
  -2  10  16 4856.66 367.005  13
   2  10 -16 4552.72 376.995  28
  -2  10  16 4784.34 383.091  24
  -2  10  15 232.254 160.935  13
  -2  10  15 251.841 211.615  30
   2  10 -15 267.468 190.433  28
   2  10 -15 140.642 186.281  35
  -2  10  15-154.317 193.875  24
  -2  10  14 672.897 183.883  14
  -2  10  14 892.669 215.730  13
   2  10 -14 1532.76 280.854  28
   2  10 -14 1134.95 248.424  35
  -2  10  14 1109.71 279.836  30
  -2  10  14 1322.35 265.905  24
  -2  10  13 4893.09 400.604  13
  -2  10  13 4384.86 361.560  14
   2  10 -13 5015.53 450.936  28
  -2  10  13 5645.97 484.469  30
   2  10 -13 5164.18 433.225  35
  -2  10  13 4766.35 423.399  24
  -2  10  12 1239.81 254.738  13
  -2  10  12 856.096 199.511  14
  -2  10  12 1275.52 250.053  31
   2  10 -12 866.495 254.629  28
  -2  10  12 1428.75 314.585  30
   2  10 -12 1443.04 294.357  35
  -2  10  12 1224.41 284.077  24
  -2  10  12 2120.83 280.283  26
  -2  10  11 266.075 185.416  14
  -2  10  11 82.4153 182.234  13
  -2  10  11 428.111 215.442  31
  -2  10  11 137.923 204.624  30
   2  10 -11 32.5368 211.530  35
   2  10 -11-109.417 222.491  28
  -2  10  11 423.857 208.981  26
  -2  10  11-201.410 224.591  24
  -2  10  11 753.491 252.516  25
  -2  10  10 5768.27 435.454  14
  -2  10  10 5949.52 466.465  13
  -2  10  10 6660.98 492.152  10
  -2  10  10 6213.77 454.518  34
   2  10 -10 5244.30 490.819  28
  -2  10  10 6322.50 472.202  31
  -2  10  10 5295.01 492.575  30
   2  10 -10 6549.86 522.338  35
  -2  10  10 5790.16 494.569  24
   2  10 -10 5884.31 423.519  26
  -2  10  10 6638.45 469.433  26
  -2  10  10 6217.54 446.100  25
  -2  10   9 410.775 243.057  10
  -2  10   9 129.035 191.758  14
  -2  10   9 312.526 197.541  13
   2  10  -9-584.928 248.643  28
   2  10  -9 282.727 225.127  35
  -2  10   9 203.218 192.114  34
  -2  10   9 785.880 297.983  30
  -2  10   9 154.512 210.158  31
   2  10  -9 6.03668 173.666  26
  -2  10   9 348.192 213.604  26
  -2  10   9 118.040 194.766  25
  -2  10   9 344.620 224.575  24
  -2  10   8 1831.40 286.836  14
  -2  10   8 1630.82 276.733  13
  -2  10   8 1855.22 305.286  10
   2  10  -8 1739.73 329.494  28
   2  10  -8 1530.00 329.234  35
  -2  10   8 1798.29 354.652  30
  -2  10   8 1506.06 301.837  31
  -2  10   8 1771.68 281.263  34
  -2  10   8 1436.76 303.633  24
  -2  10   8 1827.69 318.295  26
  -2  10   8 1127.78 239.800  25
   2  10  -8 1823.06 309.439  26
  -2  10   7 4748.18 423.438  13
  -2  10   7 4014.26 386.443  14
  -2  10   7 4355.96 388.066  10
  -2  10   7 3885.01 376.160  34
   2  10  -7 3417.33 419.933  28
  -2  10   7 4404.08 431.895  31
  -2  10   7 4691.68 470.995  30
  -2  10   7 5163.75 468.877  24
  -2  10   7 3588.54 357.109  25
  -2  10   7 4890.94 453.226  26
   2  10  -7 3997.99 430.701  26
  -2  10   6 186.468 187.265  10
  -2  10   6 339.251 229.659  14
  -2  10   6 405.319 225.383  13
  -2  10   6 334.638 228.069  31
   2  10  -6 93.2942 210.504  28
  -2  10   6-12.3248 200.514  34
   2  10  -6-173.126 207.840  31
  -2  10   6 567.338 279.860  30
  -2  10   6 335.814 199.763  25
  -2  10   6 244.730 186.592  26
  -2  10   6 225.878 192.539  24
   2  10  -6 278.601 231.211  26
  -2  10   5 1852.45 321.274  14
  -2  10   5 1613.34 274.300  10
  -2  10   5 1908.12 331.924  13
  -2  10   5 1397.22 302.560  30
  -2  10   5 813.319 249.286  31
   2  10  -5 1782.88 312.897  28
   2  10  -5 1066.85 259.032  31
  -2  10   5 1214.49 215.951  34
  -2  10   5 1239.76 234.351  25
  -2  10   5 1800.33 302.476  26
   2  10  -5 1770.31 313.003  26
  -2  10   5 1347.86 302.456  24
  -2  10   4 697.390 199.600  10
  -2  10   4 2037.36 350.403  14
  -2  10   4 1492.14 300.125  13
  -2  10   4 673.152 239.547  30
   2  10  -4 632.464 235.160  28
   2  10  -4 580.976 198.339  31
  -2  10   4 925.326 217.632  34
  -2  10   4 752.598 217.019  31
  -2  10   4 1158.70 311.972  24
   2  10  -4 1484.30 295.182  26
  -2  10   4 1279.84 279.599  26
  -2  10   3 832.467 276.900  14
  -2  10   3 985.514 220.870  10
   2  10  -3 677.462 232.747  31
   2  10  -3 1318.94 283.938  28
  -2  10   3 501.857 235.138  30
  -2  10   3 1007.01 286.287  31
  -2  10   3 1800.46 346.493  24
  -2  10   3 1373.54 295.260  26
   2  10  -3 1134.57 300.720  26
  -2  10   2 501.981 289.208  14
  -2  10   2 487.732 232.219  10
   2  10  -2-332.086 265.715  31
   2  10  -2-111.585 204.293  28
  -2  10   2-332.945 276.126  31
   2  10  -2 239.061 247.589  26
  -2  10   2 663.464 277.661  24
  -2  10   2 129.896 219.409  26
  -2  10   1 191.786 201.284  10
  -2  10   1 152.887 218.179  31
   2  10  -1-325.507 252.918  31
  -2  10   1-127.272 261.809  26
   2  10  -1 153.118 231.447  26
   2  10   0 450.169 321.242  14
  -2  10   0-52.4379 174.713  10
   2  10   0-574.792 318.771  31
  -2  10   0-282.073 269.658  31
   2  10   0 169.762 241.517  26
  -2  10   0-241.852 246.642  26
   2  10   1 1996.15 380.949  14
  -2  10  -1 1354.02 245.099  10
   2  10   1 1218.18 275.119  31
  -2  10  -1 1373.95 270.074  28
  -2  10  -1 1393.89 292.823  31
  -2  10  -1 995.314 279.367  26
   2  10   1 1335.81 306.275  26
   2  10   2 3723.32 432.918  14
  -2  10  -2 2733.66 321.145  10
   2  10   2 2917.16 369.147  13
  -2  10  -2 2438.11 344.107  31
  -2  10  -2 2067.73 319.530  28
   2  10   2 1932.52 311.919  31
   2  10   2 2841.98 369.409  26
  -2  10  -2 2804.22 363.055  26
   2  10   3 444.181 221.666  13
   2  10   3 520.366 190.792  10
   2  10   3 977.819 293.683  14
  -2  10  -3 464.540 190.365  10
  -2  10  -3 127.517 207.477  28
   2  10   3 220.737 207.107  30
   2  10   3 200.127 182.714  34
  -2  10  -3 229.577 191.613  31
   2  10   3-73.8591 282.739  31
   2  10   3 284.649 225.339  26
   2  10   3 838.409 303.248  24
  -2  10  -3 238.729 207.824  26
   2  10   4 3228.98 320.001  10
   2  10   4 3389.20 401.741  13
   2  10   4 3219.10 387.262  14
  -2  10  -4 3123.88 388.437  31
   2  10   4 2688.54 389.004  30
   2  10   4 1661.16 309.063  31
  -2  10  -4 2458.86 362.565  28
   2  10   4 2105.00 267.065  34
  -2  10  -4 3220.32 396.304  26
   2  10   4 2922.02 381.025  26
   2  10   4 3461.22 405.645  24
   2  10   5 1156.00 244.459  10
   2  10   5 1434.99 280.131  14
   2  10   5 1775.74 323.877  13
   2  10   5 547.395 236.374  31
   2  10   5 797.521 199.478  34
  -2  10  -5 1254.25 276.874  31
  -2  10  -5 1011.71 258.140  28
   2  10   5 1379.36 339.595  30
   2  10   5 918.702 231.869  26
  -2  10  -5 1073.68 246.735  26
   2  10   5 1625.01 312.798  24
   2  10   5 568.977 180.070  25
   2  10   6 1377.60 281.240  13
   2  10   6 1072.61 258.532  14
   2  10   6 827.017 234.156  10
   2  10   6 782.101 236.531  31
  -2  10  -6 796.067 263.286  28
   2  10   6 846.229 188.656  34
   2  10   6 1135.81 293.665  30
  -2  10  -6 1226.31 278.833  31
   2  10   6 851.545 264.855  26
   2  10   6 1022.36 284.037  24
   2  10   6 719.188 188.706  25
  -2  10  -6 887.396 219.528  26
   2  10   7 4567.68 424.290  14
   2  10   7 3909.44 404.352  13
   2  10   7 4359.34 380.678  10
  -2  10  -7 4155.01 459.144  35
   2  10   7 3567.12 424.836  30
  -2  10  -7 3462.53 412.479  28
   2  10   7 3578.68 395.082  31
   2  10   7 3798.76 343.079  34
   2  10   7 3832.43 362.530  25
  -2  10  -7 3598.40 374.486  26
   2  10   7 3875.32 416.897  24
   2  10   7 4580.34 422.679  26
   2  10   8-160.930 235.429  14
   2  10   8 356.921 222.537  13
   2  10   8 645.153 241.157  10
  -2  10  -8 1.89974 198.060  28
  -2  10  -8 102.517 253.968  35
   2  10   8 361.659 192.527  34
   2  10   8-251.959 256.933  31
   2  10   8 215.791 265.606  30
  -2  10  -8 255.239 174.947  26
   2  10   8-57.0299 167.608  26
   2  10   8 212.415 177.660  25
   2  10   8 322.705 223.915  24
   2  10   9 3331.58 368.401  14
   2  10   9 4427.07 415.338  10
   2  10   9 3370.84 379.763  13
   2  10   9 2872.27 400.349  30
  -2  10  -9 3506.52 419.225  35
   2  10   9 2581.07 318.830  31
   2  10   9 3212.29 329.211  34
  -2  10  -9 3089.21 406.610  28
   2  10   9 2849.80 328.955  25
   2  10   9 2972.11 382.248  24
   2  10   9 3113.23 348.013  26
   2  10  10 5039.04 426.545  14
   2  10  10 5082.61 443.028  13
  -2  10 -10 5149.77 485.244  28
   2  10  10 4264.49 402.094  31
   2  10  10 6178.73 517.721  30
  -2  10 -10 5213.21 465.986  35
   2  10  10 5094.45 407.447  26
   2  10  10 5404.68 408.600  25
   2  10  10 4922.57 459.818  24
   2  10  11 780.278 218.968  14
   2  10  11 1360.65 260.850  13
   2  10  11 1000.13 248.889  31
   2  10  11 1519.59 334.955  30
  -2  10 -11 1242.45 303.458  35
  -2  10 -11 763.549 263.897  28
   2  10  11 1584.19 256.232  26
   2  10  11 1189.28 270.792  24
   2  10  11 2048.33 289.118  25
   2  10  12 3809.58 380.900  13
   2  10  12 4008.98 364.689  14
   2  10  12 5128.28 474.968  30
  -2  10 -12 3618.67 395.440  28
  -2  10 -12 3749.26 390.270  35
   2  10  12 3841.98 346.168  31
   2  10  12 3945.01 412.858  24
   2  10  13 209.952 181.218  13
   2  10  13-290.672 202.957  14
  -2  10 -13 236.871 213.013  28
  -2  10 -13 209.482 209.118  35
   2  10  13-20.6345 176.634  24
   2  10  14 282.428 177.685  14
   2  10  14 202.756 170.036  13
  -2  10 -14 479.774 199.350  28
  -2  10 -14 492.687 212.194  35
   2  10  14 95.1951 169.345  24
   2  10  15 2003.28 264.356  13
   2  10  15 1670.36 232.128  14
  -2  10 -15 2292.58 302.455  35
  -2  10 -15 1639.81 251.941  28
   2  10  15 1867.80 268.676  24
   2  10  16 397.630 168.289  13
   2  10  16 210.483 152.930  14
  -2  10 -16 95.0295 163.773  35
  -2  10 -16 174.565 141.184  28
   2  10  16 369.404 179.404  24
   2  10  17 145.504 114.767  14
   2  10  17 36.6655 132.806  13
  -2  10 -17 128.541 157.774  35
  -2  10 -17 79.3236 132.719  28
   2  10  17 456.919 176.095  24
   2  10  18-40.7154 124.355  14
   2  10  18 71.2207 116.588  13
  -2  10 -18 213.085 127.585  28
  -2  10 -18 145.545 142.465  35
   2  10  18 96.1004 140.284  24
   2  10  19 1031.30 155.406  13
  -2  10 -19 1332.42 176.498  35
  -2  10 -19 805.561 136.035  28
   2  10  19 922.982 159.039  24
   2  12 -12 981.874 149.347  28
   2  12 -11 393.845 123.511  28
   2  12 -10 546.318 149.340  28
   2  12  -9 3002.39 252.798  28
   2  12  -8 100.658 128.760  28
   2  12  -8 205.423 107.695  26
  -2  12   7 3383.85 304.287  31
   2  12  -7 2348.04 238.427  28
  -2  12   7 2925.26 253.354  25
  -2  12   7 2896.67 269.778  26
   2  12  -7 2017.69 212.262  26
  -2  12   6 2659.49 298.233  31
  -2  12   6 2271.98 231.119  34
   2  12  -6 1377.62 205.486  28
   2  12  -6 1259.58 189.525  26
  -2  12   6 2052.80 230.053  25
  -2  12   6 1886.71 248.306  26
  -2  12   5 810.941 179.718  10
  -2  12   5 1233.26 253.547  31
   2  12  -5 5.59454 124.347  28
  -2  12   5 587.601 160.085  34
   2  12  -5 701.510 174.551  31
  -2  12   5 361.004 152.890  25
  -2  12   5 666.754 200.896  26
   2  12  -5 168.489 148.885  26
  -2  12   4 462.733 158.576  10
  -2  12   4 233.257 127.513  34
   2  12  -4 857.517 200.171  31
  -2  12   4 930.192 237.033  31
   2  12  -4-368.331 150.040  34
  -2  12   4 436.369 189.192  26
  -2  12   4 110.135 132.897  25
   2  12  -4-318.779 159.708  26
   2  12  -3-198.294 147.328  34
  -2  12   3 124.226 123.649  34
  -2  12   3 42.8565 131.933  25
   2  12  -3 86.3970 132.664  26
  -2  12   3 295.482 162.721  26
  -2  12   2 2179.25 226.778  34
   2  12  -2 2185.98 208.901  34
  -2  12   2 2873.61 312.447  31
   2  12  -2 3118.97 305.040  31
  -2  12   2 1869.78 215.626  25
   2  12  -2 2534.26 275.363  26
  -2  12   2 2979.28 294.269  26
  -2  12   1-7.67839 140.917  34
  -2  12   1 1473.09 261.843  31
   2  12  -1 727.271 204.982  31
   2  12  -1-49.4384 133.243  34
   2  12  -1-321.019 185.752  25
   2  12  -1 454.363 171.707  26
  -2  12   1 395.576 142.893  25
  -2  12   1 748.510 206.142  26
   2  12   0 1014.26 231.569  31
  -2  12   0 147.987 125.780  34
   2  12   0-7.59383 130.205  34
  -2  12   0 1227.99 238.098  31
  -2  12   0-243.321 173.104  25
  -2  12   0 403.211 179.992  26
   2  12   0 90.6507 146.091  26
   2  12   0-302.059 174.861  25
   2  12   1 2399.12 288.545  31
   2  12   1 2293.98 217.443  34
  -2  12  -1 2898.11 305.511  31
  -2  12  -1 2476.50 239.936  34
  -2  12  -1 2193.94 264.308  26
  -2  12  -1 2027.15 223.653  25
   2  12   1 2631.33 270.769  26
   2  12   1 1957.31 216.727  25
   2  12   2-116.728 153.771  31
  -2  12  -2 630.132 217.422  31
  -2  12  -2-415.495 173.171  34
   2  12   2 24.4634 109.055  34
   2  12   2-264.054 165.568  25
   2  12   2 198.442 172.950  26
  -2  12  -2 281.103 170.976  26
   2  12   3 3026.00 240.145  34
  -2  12  -3 2374.40 225.505  34
   2  12   3 3038.23 300.750  26
   2  12   3 2853.66 260.810  25
  -2  12  -3 3021.90 284.420  26
   2  12   4 3846.29 267.464  34
  -2  12  -4 3699.58 285.200  28
   2  12   4 4772.40 378.494  31
   2  12   4 3778.53 283.703  25
   2  12   4 4385.93 339.956  26
  -2  12  -4 3907.75 304.150  26
   2  12   5 2179.30 292.371  31
  -2  12  -5 1306.53 186.148  28
   2  12   5 1626.09 194.415  34
   2  12   5 1699.92 239.473  26
  -2  12  -5 1441.66 204.450  26
   2  12   5 1434.23 201.412  25
  -2  12  -6 3625.59 292.152  28
   2  12   6 3955.56 328.873  31
  -2  12  -6 4239.15 290.533  26
   2  12   6 4543.15 316.871  26
   2  12   6 4918.53 310.740  25
   2  12   7 1445.61 223.269  31
  -2  12  -7 740.975 167.784  28
   2  12   7 1591.36 221.012  26
  -2  12  -7 1335.71 171.182  26
   2  12   7 1267.96 205.356  25
  -2  12  -8 1783.42 211.469  28
   2  12   8 1939.17 236.798  31
   2  12   8 2346.29 226.645  26
  -2  12  -9 2390.55 228.539  28
   2  12   9 2574.75 238.196  31
  -2  12 -10 172.905 113.970  28
  -2  12 -11 1002.89 155.481  28
  -2  12 -12 516.727 120.932  28
  -3   1  30 2222.74 257.318  36
  -3  -1  30 2700.27 275.125  36
  -3   1  29-109.003 172.522  36
  -3  -1  29 217.706 163.071  27
  -3  -1  29-18.5387 139.268  36
  -3  -1  28 1168.56 251.751  36
  -3   1  28 791.345 254.291  36
  -3  -1  28 1346.77 260.088  27
  -3  -1  27 2630.65 372.303  36
  -3   1  27 3107.70 394.003  36
  -3  -1  27 3038.99 376.401  27
  -3   1  26 536.832 242.787  36
  -3  -1  26 972.247 310.364  36
  -3   1  26 891.246 244.412  27
  -3  -1  26 954.718 274.069  27
  -3   1  25 92.4156 229.876  16
  -3  -1  25 118.478 224.802  36
  -3   1  25 24.2832 223.292  36
  -3  -1  25 173.567 194.652  27
  -3   1  25 139.619 190.547  27
  -3   1  24 3116.86 432.372  16
  -3   1  24 2795.30 412.207  36
  -3  -1  24 2802.70 418.716  36
  -3   1  24 3435.55 416.615  27
  -3  -1  24 3213.38 441.868  27
  -3   1  23 12580.7 779.185  16
  -3  -1  23 13498.6 834.983  16
  -3   1  23 13710.7 785.290  27
  -3  -1  23 14338.6 864.971  36
  -3   1  23 15329.4 909.615  36
  -3  -1  23 15296.3 885.819  27
  -3   1  22 481.353 260.634  16
  -3  -1  22 472.940 270.780  16
  -3  -1  22 496.140 290.591  36
  -3   1  22 161.158 218.337  36
  -3  -1  22 308.065 231.728  27
  -3   1  22 192.357 181.866  27
  -3   1  21 3633.38 431.945  16
   3   1 -21 2630.65 376.701  18
  -3  -1  21 2371.42 380.082  16
  -3   1  21 2955.38 404.400  27
  -3  -1  21 3419.72 448.339  27
  -3   1  20 254.359 256.251  16
   3   1 -20 143.980 218.454  18
  -3  -1  20 314.494 225.435  16
  -3   1  20 331.822 247.280  27
  -3  -1  19 82.4964 308.677   4
   3   1 -19-308.946 383.880   7
   3  -1 -19 1002.00 618.153   7
  -3   1  19 242.740 305.975   5
  -3  -1  19-75.8965 219.546  16
  -3   1  19-163.827 223.027  16
  -3  -1  18 8516.03 991.063   4
  -3   1  18 6890.35 895.352   5
   3   1 -18 7643.81 1112.21   7
   3  -1 -18 8334.23 1181.81   7
  -3   1  17 91.5492 257.436   5
  -3  -1  17 72.2019 288.720   4
  -3  -1  16 2682.10 556.072   4
  -3  -1  16 1855.38 408.808   6
  -3   1  16 2273.52 534.111   5
  -3  -1  15 2.36611 266.350   6
  -3  -1  15 10.0613 292.674   4
  -3   1  15-12.0854 265.689   4
  -3  -1  14 3823.76 609.997   4
  -3   1  14 4138.76 556.561   4
  -3  -1  14 4445.38 543.741   6
  -3   1  13 11047.8 822.246   4
  -3  -1  13 10549.7 890.808   4
  -3  -1  13 9336.44 733.683   6
  -3  -1  12-23.8614 284.834   4
  -3  -1  12 83.2532 242.713   6
  -3   1  12 86.6459 244.842   4
  -3   1  11 1891.52 260.679   6
  -3  -1  11 1787.39 422.680   4
  -3   1  11 1855.61 348.227   4
  -3  -1  11 1864.09 350.205   6
  -3   1  10 32735.3 868.759   6
  -3  -1  10 32097.2 1296.06   4
  -3   1  10 33863.9 1175.66   4
  -3   1  10 31834.1 1355.93   8
   3   1  -9 32.1407 65.4648   2
  -3  -1   9 174.702 232.671   4
  -3   1   9-60.1597 98.4931   6
  -3   1   9 209.988 170.886   4
  -3   1   9-62.0653 234.546   8
  -3   1   8 26991.8 1098.89   8
   3   1  -8 26519.0 565.605   2
  -3  -1   8 27193.0 1053.23   4
  -3  -1   8 27040.3 1075.58   8
  -3   1   8 27181.8 917.935   4
  -3   1   8 28000.6 677.057   6
  -3   1   7 1280.60 150.985   6
  -3  -1   7 983.034 255.921   8
  -3   1   7 1357.10 234.921   4
  -3   1   6 176.746 88.9579   6
  -3   1   6 16.8539 141.434   4
  -3  -1   6 188.738 189.223   8
  -3   1   5 2059.48 132.445   6
  -3  -1   5 2004.21 267.023   8
  -3   1   5 2145.62 216.701   4
  -3   1   4 18588.1 472.073   4
  -3   1   4 18722.4 613.067   1
  -3  -1   4 17735.6 601.648   8
  -3   1   4 17976.4 651.813   8
  -3   1   4 18382.1 262.066   6
  -3  -1   3 394.381 140.982   8
  -3   1   3 553.562 152.193   8
  -3   1   3 342.975 141.468   1
  -3   1   3 319.819 83.0912   4
  -3   1   2 1183.61 142.533   5
  -3   1   2 1386.47 82.9685   4
  -3  -1   2 1231.08 125.638   8
  -3   1   2 1299.93 166.908   8
   3   1  -1 131811. 748.132   1
  -3   1   1 129199. 1225.84   8
  -3  -1   1 131449. 1234.29   3
  -3   1   1 133497. 1071.98   5
   3  -1  -1 132119. 829.441   6
  -3  -1   1 129209. 1267.73   4
  -3  -1   1 131870. 944.583   8
  -3  -1   0 57978.1 751.584   7
   3  -1   0 58407.3 700.533   6
  -3   1   0 57641.7 690.882   7
  -3   1   0 57933.4 635.113   5
  -3  -1  -1 55392.9 866.612   7
   3  -1   1 55329.7 805.246   6
   3   1   1 56316.3 866.033   5
   3  -1   1 54879.0 781.135   4
  -3   1  -1 55618.8 742.829   7
  -3  -1  -2 85.5606 131.275   7
  -3   1  -2 18.0388 99.9957   7
   3  -1   2 116.733 118.393   4
   3   1   2 7.10441 106.431   5
  -3   1  -3 16773.5 580.823   7
  -3  -1  -3 16864.0 655.749   7
   3  -1   3 16484.8 583.676   4
   3   1   3 16607.0 539.674   5
  -3  -1  -4 7948.90 525.439   7
  -3   1  -4 8679.91 494.825   7
   3   1   4 8421.50 429.079   5
   3   1   5 40728.5 972.029   5
  -3   1  -5 41370.4 1138.32   7
   3   1   5 43224.0 847.138   6
  -3   1  -6 2262.63 355.299   7
   3   1   6 2065.66 229.085   6
   3   1   6 1994.03 175.104   2
   3   1   6 2102.18 278.423   5
  -3   1  -7 9523.36 693.942   7
   3   1   7 9540.48 313.440   2
   3   1   7 10176.4 488.819   6
   3   1   7 9615.31 564.080   5
   3  -1   7 9807.24 594.312   6
  -3   1  -8 7160.30 654.998   7
   3   1   8 7132.70 218.191   2
   3   1   8 7973.57 555.048   5
   3  -1   8 7809.03 600.542   4
   3  -1   8 7622.88 553.520   6
   3   1   8 7328.87 457.001   6
   3   1   9 1296.68 242.888   6
   3  -1   9 984.233 287.105   6
   3  -1   9 1310.80 331.594   4
  -3   1  -9 1390.05 385.302   7
   3   1   9 1063.50 270.064   5
  -3   1 -10 21777.5 1240.94   7
   3   1  10 22418.9 864.774   6
   3  -1  10 22744.0 1017.05   6
   3   1  10 22470.1 1019.58   5
  -3  -1 -10 19523.8 1229.92   7
   3  -1  10 24185.6 1161.04   4
   3   1  11 1694.23 381.099   5
  -3   1 -11 1582.35 465.000   7
   3   1  11 1381.76 265.057   6
   3  -1  11 1805.15 356.340   6
   3  -1  11 1344.12 393.373   4
  -3  -1 -11 1663.42 486.372   7
  -3  -1 -12 144.552 331.699   7
   3   1  12 508.348 317.050   5
   3  -1  12 251.449 259.663   6
   3   1  12 75.9503 186.146   6
   3  -1  12 184.925 283.944   4
  -3   1 -12-15.4266 313.037   7
  -3   1 -13 15733.9 1242.92   7
   3   1  13 13753.2 793.253   6
   3   1  13 13953.9 953.894   5
   3  -1  13 14355.9 934.112   6
  -3  -1 -13 14764.9 1256.14   7
   3  -1  13 14935.4 1074.87   4
   3  -1  14 1641.16 386.676   6
  -3  -1 -14 1267.77 491.859   7
  -3   1 -14 1482.87 528.438   7
   3   1  14 1540.14 398.879   5
  -3  -1 -15 3028.10 712.318   7
   3  -1  15 3888.07 560.059   6
   3   1  15 3069.27 537.758   5
  -3   1 -15 4328.12 808.882   7
  -3  -1 -16 3168.30 738.788   7
   3  -1  16 3778.19 559.039   6
   3   1  16 4363.23 654.579   5
  -3   1 -16 5278.89 903.178   7
  -3  -1 -17 1084.14 529.889   7
  -3   1 -17 995.147 488.560   7
   3   1  17 760.774 337.741   5
   3  -1  17 1190.15 374.608   6
   3   1  18 25.6830 312.819   5
  -3   1 -18 165.717 356.493   7
  -3  -1 -18 367.660 451.528   7
   3  -1  18 21.6734 254.253   5
   3  -1  19 918.700 268.178  16
   3   1  19 311.709 218.946  16
  -3  -1 -19 89.9251 501.701   7
   3   1  19 499.314 334.443   5
  -3   1 -19 486.342 529.390   7
   3  -1  19 188.429 309.658   5
   3  -1  19 83.3274 228.547  36
   3   1  19 234.647 232.095  36
  -3   1 -19 60.8132 226.189  18
   3  -1  19 55.7032 221.244  27
   3   1  19 451.195 202.720  27
   3   1  20 465.449 246.988  16
   3  -1  20 672.120 300.604  16
   3  -1  20-158.566 231.314  36
   3   1  20 643.775 291.285  36
   3   1  20 330.853 250.449  27
   3  -1  20 269.381 251.149  27
  -3   1 -20 264.412 219.219  18
   3   1  21 4335.81 477.346  16
   3  -1  21 3933.91 498.250  36
   3   1  21 4462.42 506.228  27
   3   1  21 4229.40 536.249  36
  -3   1 -21 3813.08 470.484  18
   3  -1  21 3496.81 441.475  27
   3   1  22 7261.41 604.457  16
   3   1  22 6951.39 575.565  27
   3  -1  22 7268.27 647.100  36
   3   1  22 5997.39 599.878  36
   3  -1  22 7622.39 637.387  27
   3   1  23 5157.39 554.271  36
   3  -1  23 5172.98 533.188  36
   3  -1  23 5606.25 558.362  27
   3   1  23 5051.74 490.395  27
   3   1  24 326.847 272.329  36
   3  -1  24-310.144 262.366  36
   3  -1  24-137.775 226.863  27
   3   1  24 207.915 222.183  27
   3   1  25 1821.98 353.507  36
   3   1  25 2312.13 356.544  27
   3  -1  25 1752.12 368.171  36
   3  -1  25 1950.22 355.629  27
   3  -1  26 742.795 228.533  36
   3   1  26 1172.32 261.083  27
   3   1  26 1016.47 280.297  36
   3  -1  26 449.004 224.867  27
   3  -1  27 1247.64 270.619  27
   3  -1  27 1241.39 281.873  36
   3   1  27 1559.43 304.345  36
   3  -1  28 161.660 184.945  36
   3   1  28 127.688 180.681  36
   3  -1  28-102.276 167.163  27
   3   1  29 2228.17 276.025  36
   3  -1  29 2253.39 272.790  36
   3  -1  30 262.047 117.735  36
   3   1  30 438.592 143.207  36
  -3   3  30 724.727 146.728  11
  -3  -3  30 602.658 147.688  27
  -3  -3  29 272.851 166.594  27
   3   3 -29 161.816 120.780  35
  -3   3  29 62.6711 138.627  36
  -3   3  28 758.633 209.335  36
  -3  -3  28 719.572 191.407  36
   3   3 -28 494.863 180.356  35
  -3   3  28 486.117 150.381  24
  -3  -3  28 470.166 192.477  27
  -3   3  27 273.555 202.807  36
  -3  -3  27-40.6729 157.600  36
  -3  -3  27 196.592 180.354  27
  -3   3  27 341.612 162.151  24
  -3  -3  26 239.373 187.530  36
  -3   3  26 208.759 194.019  36
  -3  -3  26-91.3538 256.971  27
  -3   3  25 307.265 220.563  16
  -3   3  25 439.504 228.892  36
  -3  -3  25 724.008 268.595  36
  -3  -3  25 134.698 237.844  27
   3   3 -25 388.723 214.055  18
  -3   3  24 4030.51 432.574  16
  -3  -3  24 3082.54 415.545  36
  -3  -3  24 4499.19 511.054  27
  -3   3  24 3824.88 465.898  36
   3   3 -24 4320.78 484.699  18
   3   3 -23 1164.60 296.472  18
  -3   3  23 1073.07 296.350  16
  -3   3  23 1232.09 332.270  36
  -3  -3  23 1148.77 300.544  36
  -3  -3  23 872.564 293.801  27
   3   3 -22 243.881 245.848  18
  -3   3  22 126.670 233.015  16
  -3  -3  22 43.8308 198.498  36
  -3   3  22 317.051 234.288  36
  -3  -3  22 672.130 329.725  27
  -3   3  21 2589.08 370.598  16
   3   3 -21 3002.39 445.168  18
  -3  -3  21 2675.80 440.970  36
  -3   3  21 2737.42 451.915  36
   3   3 -21 2437.37 377.641  22
  -3   3  20 17997.1 861.248  16
  -3   3  20 19735.5 977.580  36
  -3  -3  20 17565.5 915.560  36
   3   3 -20 19164.5 928.664  22
   3   3 -20 17890.5 962.841  18
  -3  -3  19 5265.12 510.503  16
  -3   3  19 5244.87 501.188  16
  -3   3  19 5340.08 523.755  36
   3   3 -19 5203.41 551.595  18
   3   3 -19 5215.56 519.554  22
  -3  -3  18 57.3257 358.158   4
  -3  -3  18 623.764 440.334   6
  -3   3  18-250.310 374.275   5
   3  -3 -18-131.701 458.679   7
  -3   3  18 202.195 202.522  16
  -3  -3  18 70.4788 210.691  12
   3   3 -18 115.070 236.319  18
   3   3 -18 183.175 232.684  22
  -3   3  17 1124.54 456.534   5
  -3  -3  17 250.501 254.628   6
   3  -3 -17 346.333 426.660   7
  -3  -3  17 773.107 450.700   4
  -3  -3  16 1087.55 398.640   6
  -3   3  16 566.792 369.946   5
   3  -3 -16 838.533 474.296   7
  -3  -3  16 776.491 427.349   4
  -3   3  15 658.473 346.780   5
  -3  -3  15 1115.64 407.310   6
  -3  -3  15 814.289 380.036   4
   3   3 -15 750.325 452.497   7
   3   3 -14 660.546 352.745   7
  -3   3  14 709.430 339.298   5
  -3  -3  14 1334.13 398.997   6
  -3  -3  14 806.901 377.304   4
  -3  -3  13 3624.00 630.050   4
  -3  -3  13 3627.13 573.213   6
  -3   3  13 3703.01 588.496   5
  -3   3  12 8290.58 816.891   5
  -3  -3  12 7955.18 829.928   4
  -3   3  11 4524.29 587.432   5
  -3  -3  11 4653.52 632.135   4
   3   3 -10 3876.31 395.400   2
  -3  -3  10 3496.31 548.140   4
  -3   3  10 4160.72 540.703   5
  -3  -3   9 1131.56 358.591   4
  -3   3   9 1147.00 335.673   8
   3   3  -9 1558.55 285.837   2
  -3   3   9 1070.97 315.273   5
  -3  -3   8 215.844 275.968   4
  -3   3   8 511.486 272.034   8
  -3   3   8 457.865 248.654   5
   3   3  -8 464.850 213.551   2
  -3   3   7 10775.0 702.157   8
  -3   3   7 10455.8 707.458   5
   3   3  -7 9880.44 620.566   2
  -3  -3   7 10497.4 744.790   4
   3   3  -6 1042.12 273.860   2
  -3  -3   6 732.730 259.185   4
  -3   3   6 783.083 257.794   1
  -3   3   6 1266.56 282.846   2
  -3   3   6 767.639 250.609   8
  -3   3   6 924.924 297.468   5
  -3  -3   5 61396.8 1552.00   4
  -3   3   5 63787.3 1455.19   2
  -3   3   5 64336.3 1438.47   8
  -3   3   5 59241.5 1485.56   5
   3   3  -5 61181.0 1478.52   2
  -3   3   5 63944.3 1562.99   1
   3   3  -4 13804.1 717.088   2
  -3   3   4 13248.8 699.702   5
   3  -3  -4 14765.1 298.386   6
  -3   3   4 14490.8 644.178   8
  -3   3   4 14264.0 730.331   1
  -3  -3   4 13575.8 698.706   4
   3   3  -4 14481.7 594.722   1
  -3   3   4 13969.9 708.860   2
   3   3  -3 47397.0 1023.96   1
  -3   3   3 49425.9 1062.35   8
  -3   3   3 48479.2 1248.74   5
  -3  -3   3 48867.8 1227.27   4
  -3   3   3 50513.8 1313.78   2
   3   3  -3 46940.8 1292.23   2
  -3   3   3 48435.0 1288.99   1
  -3   3   2 17377.5 767.945   1
  -3   3   2 16956.4 723.811   5
   3   3  -2 17340.5 619.483   1
  -3  -3   2 16883.1 602.141   3
  -3   3   2 18568.4 798.274   2
   3   3  -2 15217.2 746.303   2
  -3   3   2 17030.9 580.350   8
  -3  -3   2 16714.3 684.641   4
   3   3  -1 67862.0 1221.44   1
  -3   3   1 67060.1 1457.44   1
   3  -3  -1 65981.6 705.900   4
  -3  -3   1 66987.2 1223.33   3
  -3   3   1 66935.1 1017.17   8
  -3  -3   1 68374.1 1261.54   4
  -3   3   1 66700.2 1377.69   5
  -3   3   0 7550.66 505.699   1
  -3  -3   0 7397.00 442.791   3
   3  -3   0 7553.50 332.709   4
  -3  -3   0 7273.20 403.448   4
  -3   3   0 7669.59 481.521   5
  -3  -3   0 8129.34 280.273   7
   3   3   0 7496.22 431.621   1
  -3   3   0 7508.76 332.216   8
  -3   3  -1 29971.5 995.734   1
  -3  -3  -1 30459.2 682.274   7
   3   3   1 30810.4 875.220   1
   3  -3   1 28560.4 740.085   4
  -3   3  -1 29336.6 651.473   8
  -3  -3  -1 28533.4 753.301   4
  -3   3  -2 196.415 181.780   2
  -3   3  -2 56.2666 177.614   1
   3   3   2 17.4690 150.155   1
   3  -3   2 31.1658 120.964   4
   3   3   2 53.5556 191.248   2
  -3  -3  -2 54.8538 130.395   7
   3  -3   3 48413.9 1172.87   4
  -3  -3  -3 49001.4 1180.98   7
  -3   3  -3 49981.5 687.439   7
  -3   3  -3 46817.6 1269.62   2
   3   3   3 46734.9 1271.29   2
  -3  -3  -4 75442.6 1622.90   7
   3  -3   4 76637.3 1593.17   4
   3   3   4 76420.7 1616.17   2
   3   3   4 76486.5 1730.55   5
  -3   3  -4 74523.9 1589.27   2
  -3   3  -4 75522.8 1104.31   7
   3   3   5 5425.23 506.750   5
  -3   3  -5 5770.01 470.630   2
   3  -3   5 5033.33 468.930   4
   3   3   5 5395.70 459.428   2
  -3   3  -5 5052.75 371.510   7
  -3  -3  -5 5543.22 528.817   7
  -3   3  -6 3518.60 353.010   7
   3   3   6 3395.25 369.037   2
   3   3   6 3314.89 429.262   5
   3  -3   6 3740.98 453.313   4
  -3  -3  -6 3333.57 472.223   7
  -3   3  -6 3714.62 392.081   2
  -3   3  -7 2845.55 356.824   7
   3   3   7 2168.84 305.718   2
   3   3   7 2093.39 395.427   5
   3  -3   7 2998.17 431.492   6
   3  -3   7 2346.99 414.410   4
  -3  -3  -7 2318.24 442.234   7
   3  -3   8 6621.92 632.926   4
   3   3   8 6250.92 615.629   5
  -3   3  -8 7212.50 603.343   7
   3   3   8 7374.45 516.543   2
   3  -3   8 5967.13 587.464   6
  -3  -3  -8 6700.18 694.386   7
  -3   3  -9 436.908 279.709   7
  -3  -3  -9 352.210 318.289   7
   3  -3   9-109.806 273.077   4
   3   3   9 628.076 203.821   2
   3  -3   9 58.3940 285.742   6
   3   3   9 660.984 324.778   5
  -3   3 -10 3775.39 524.075   7
   3   3  10 3425.95 501.434   5
   3  -3  10 3194.26 507.622   6
   3  -3  10 3789.49 570.602   4
  -3  -3 -10 3269.67 601.256   7
   3  -3  11 126.561 259.269   4
  -3  -3 -11 437.330 376.902   7
  -3   3 -11 810.349 369.695   7
   3  -3  11 30.5552 261.207   6
   3   3  11 431.407 329.509   5
   3  -3  12 513.426 359.043   6
   3  -3  12 139.756 288.841   4
   3   3  12-48.8427 300.094   5
  -3  -3 -12-249.315 382.681   7
  -3   3 -12 46.1570 251.855   7
   3   3  13 19394.4 1270.35   5
  -3   3 -13 19292.7 1302.75   7
  -3  -3 -13 17852.8 1456.03   7
   3  -3  13 19163.9 1319.60   4
   3  -3  13 20093.4 1258.21   6
   3   3  14 6601.63 798.984   5
  -3   3 -14 6838.89 864.656   7
   3  -3  14 6056.57 816.255   4
  -3  -3 -14 6944.52 989.456   7
   3  -3  14 6696.51 781.697   6
   3  -3  15 3348.64 595.182   6
  -3  -3 -15 3624.23 773.307   7
   3   3  15 3592.18 644.892   5
   3  -3  15 3596.53 691.285   4
   3  -3  16 634.841 372.889   6
   3   3  16 1137.32 451.703   5
  -3  -3 -16 733.312 450.064   7
   3   3  17 5251.24 790.267   5
  -3  -3 -17 4837.28 910.554   7
   3  -3  17 5192.90 746.151   6
  -3   3 -18-17.4183 237.664  18
   3   3  18-132.040 211.481  16
   3  -3  18 375.163 350.136   6
   3   3  18-492.259 418.599   5
  -3  -3 -18 246.383 405.011   7
   3   3  18-57.0900 206.061  36
   3  -3  18-27.4449 249.899  36
   3  -3  18 106.490 184.623  27
  -3   3 -19-63.2007 265.473  18
   3   3  19 400.055 213.805  16
   3  -3  19 424.774 238.703  36
   3   3  19 503.511 220.754  36
   3  -3  19 465.634 245.132  27
   3   3  20 9028.38 606.898  16
   3  -3  20 9166.32 688.623  27
   3  -3  20 8552.57 655.311  36
   3   3  20 9893.87 729.490  36
  -3   3 -20 9256.00 706.785  18
   3   3  21 3199.51 404.093  16
   3   3  21 3028.03 445.141  36
   3  -3  21 3094.73 452.718  36
  -3   3 -21 3443.77 502.791  18
   3  -3  21 2969.52 431.279  27
   3  -3  22 158.434 208.405  36
   3   3  22-165.837 225.764  36
   3  -3  22-2.81968 222.949  27
  -3   3 -22 386.306 253.833  18
   3  -3  23 9657.27 690.965  36
   3   3  23 10125.4 709.156  36
   3  -3  23 11289.7 754.304  27
  -3   3 -23 11414.2 763.799  18
   3   3  24 3183.15 424.307  36
   3  -3  24 2938.69 406.974  36
   3  -3  24 3027.90 435.863  27
   3   3  25 1752.83 308.276  36
   3  -3  25 1679.44 306.760  36
   3  -3  25 1412.21 315.465  27
   3   3  26 192.986 216.139  36
   3  -3  26 203.545 203.925  36
   3  -3  26 89.5974 177.611  27
   3  -3  27-29.3775 191.281  27
   3  -3  27-63.1102 139.209  36
   3   3  27 127.864 171.627  36
   3   3  28 61.4369 130.077  36
  -3   3 -28-301.429 159.700  35
   3  -3  28 5.21205 157.080  27
   3   3  29 211.171 132.910  11
   3   3  29 450.215 142.646  36
   3  -3  29 243.960 140.653  27
  -3   3 -29 303.686 136.410  35
  -3   5  28 1076.16 172.389  11
   3   5 -28 1495.21 178.004  35
  -3  -5  28 1497.55 222.328  27
  -3   5  27 1922.21 245.534  11
   3   5 -27 2416.71 255.285  35
  -3  -5  27 2149.28 282.461  27
  -3   5  27 1969.46 230.325  24
  -3   5  26 464.349 203.512  11
   3   5 -26 456.288 173.991  35
  -3   5  26 512.040 176.374  24
  -3  -5  26 417.775 195.746  27
   3   5 -25 756.532 218.795  35
   3   5 -25 751.194 247.123  18
  -3  -5  25 850.337 259.863  27
  -3   5  25 906.444 229.105  24
   3   5 -24 637.510 225.675  35
   3   5 -24 785.585 281.891  18
  -3   5  24 626.229 232.894  24
  -3  -5  24 607.330 245.097  27
   3   5 -23 35.3927 263.911  18
   3   5 -23 98.9743 197.828  35
  -3  -5  23 207.990 234.522  27
  -3   5  23 66.8597 199.666  24
   3   5 -22 4889.60 513.748  18
  -3  -5  22 4487.76 524.604  27
   3   5 -22 5167.81 472.329  35
  -3   5  22 4999.35 507.365  24
   3   5 -21 726.750 318.927  18
   3   5 -21 218.781 218.983  35
  -3  -5  21 721.534 281.790  27
   3   5 -20 137.130 263.131  18
   3   5 -20 679.244 288.818  35
  -3   5  20 204.346 169.740  20
   3   5 -19 5438.42 581.802  18
  -3   5  19 4677.98 465.744  20
   3   5 -18 3659.81 490.498  18
  -3   5  18 4408.67 441.616  20
  -3   5  17 5460.79 475.044  30
  -3   5  17 6174.05 528.992  20
   3   5 -17 5788.00 586.529  18
  -3  -5  16 179.785 207.005  12
   3   5 -16 196.452 262.775  18
  -3   5  16 282.288 188.456  30
  -3   5  16 53.4283 198.166  20
   3   5 -16 306.914 305.048  22
  -3  -5  15 4672.77 809.667   4
  -3  -5  15 5306.02 831.804   6
  -3   5  15 4041.07 764.436   5
   3   5 -15 4702.20 500.594  22
   3   5 -15 5305.43 553.178  18
  -3  -5  14 455.796 394.795   6
  -3  -5  14 321.318 395.065   4
  -3   5  14 201.738 318.974   5
  -3  -5  13 5633.19 806.714   6
  -3   5  13 5952.37 819.802   5
  -3  -5  13 5740.36 848.674   4
  -3  -5  12 3020.32 628.839   4
  -3   5  12 3097.76 608.498   5
  -3  -5  11-109.792 302.865   4
  -3   5  11-40.9884 297.752   5
   3   5 -10 557.939 307.415   2
  -3  -5  10 424.958 313.519   4
  -3   5  10 195.745 314.189   5
   3   5  -9 17458.3 1071.06   2
  -3  -5   9 17047.6 1193.21   4
  -3   5   9 17760.9 1196.00   5
  -3   5   8 12062.3 962.164   5
   3   5  -8 11938.4 909.540   2
  -3  -5   8 11954.0 949.796   4
  -3  -5   7 4312.07 577.093   4
   3   5  -7 4466.33 565.752   2
  -3   5   7 3951.90 558.034   5
  -3  -5   6 266.218 269.190   4
  -3   5   6 164.880 272.429   2
   3   5  -6 5.92785 261.344   2
  -3   5   6 90.9769 267.547   1
  -3   5   6-117.627 301.918   5
   3   5  -6 424.191 280.363   1
   3   5  -5 31386.9 1422.77   2
  -3   5   5 30534.7 1373.23   5
  -3   5   5 32540.4 1404.28   1
   3   5  -5 30646.7 1150.24   1
  -3   5   5 34722.4 1461.69   2
  -3  -5   5 29926.4 1300.03   4
   3   5  -4 45171.9 1705.84   2
  -3   5   4 47599.2 1690.35   2
  -3  -5   4 46422.2 1526.49   4
  -3   5   4 45190.9 1635.18   1
  -3   5   4 45150.3 1634.40   5
   3   5  -4 47452.6 1405.92   1
   3   5  -3 17909.7 1094.21   2
  -3   5   3 20177.4 1125.57   2
  -3  -5   3 19634.5 953.089   4
   3   5  -3 19876.2 915.424   1
  -3   5   3 18744.5 1053.39   5
  -3   5   3 19599.8 1072.79   1
  -3   5   2 1787.74 409.300   5
   3   5  -2 1287.84 355.410   2
   3   5  -2 1577.79 311.482   1
  -3   5   2 2091.22 440.392   2
  -3   5   2 1271.85 325.008   1
  -3  -5   2 1853.92 322.649   4
   3   5  -1 7276.72 580.317   1
  -3   5   1 6505.20 674.768   2
  -3   5   1 7178.32 664.689   1
  -3  -5   1 6870.02 527.436   4
  -3  -5   1 6695.13 495.418   3
   3   5  -1 6309.25 685.872   2
  -3  -5   0 6022.68 494.451   3
   3   5   0 5926.60 676.488   2
  -3   5   0 6199.82 657.378   2
   3   5   0 5540.84 511.426   1
  -3   5   0 5901.93 607.097   1
  -3   5  -1 1416.53 380.774   2
   3   5   1 1421.06 323.908   1
   3   5   1 1140.88 368.200   2
  -3  -5  -1 1411.55 289.497   3
  -3   5  -1 1716.19 382.274   1
  -3   5  -2 3912.37 498.964   1
  -3   5  -2 4391.27 579.435   2
   3   5   2 4256.50 580.607   2
   3   5   2 4640.07 581.921   5
   3   5   2 4445.63 485.084   1
   3  -5   3 3413.96 400.545   4
  -3   5  -3 3660.51 551.536   2
  -3   5  -3 3394.55 465.143   1
   3   5   3 3767.33 540.519   5
   3   5   3 3795.76 552.647   2
  -3   5  -4 5668.93 621.302   1
   3   5   4 6459.86 690.153   5
   3  -5   4 5725.52 539.576   4
  -3   5  -4 5860.02 639.903   2
   3   5   4 5576.59 634.672   2
   3   5   5 3407.95 544.489   5
   3   5   5 3170.75 505.920   2
  -3   5  -5 3485.84 520.192   1
   3  -5   5 3238.06 467.534   4
  -3   5  -5 4069.76 564.678   2
   3   5   6-116.963 255.554   2
   3  -5   6 137.234 208.911   4
  -3   5  -6 25.3003 231.157   1
   3   5   6 112.575 313.312   5
   3  -5   6 200.128 303.153   6
  -3   5  -6 273.789 249.139   2
   3   5   7 135.472 294.646   5
   3  -5   7 73.6006 262.036   6
  -3   5  -7 46.5942 259.851   1
   3  -5   7 53.5406 221.957   4
   3   5   7 55.6480 230.424   2
  -3   5  -8 384.573 299.414   1
   3  -5   8 153.988 286.131   6
   3   5   8 707.937 344.662   5
   3   5   8 564.694 286.073   2
   3  -5   8 195.191 233.162   4
   3   5   9-7.29758 225.239   2
   3  -5   9 69.3570 272.938   4
  -3   5  -9 82.6106 244.721   1
   3   5   9-15.3355 319.755   5
   3  -5   9 89.5237 273.599   6
   3  -5  10 2161.09 502.387   4
   3   5  10 1565.98 447.940   5
  -3   5 -10 1763.44 430.976   1
   3  -5  10 2623.02 540.787   6
   3   5  11 47.7232 287.548   5
   3  -5  11 255.038 321.352   6
   3  -5  11-309.499 278.814   4
   3  -5  12 3969.68 693.431   4
   3   5  12 3294.83 616.771   5
   3  -5  12 3335.89 605.096   6
   3  -5  13 14522.6 1246.14   6
   3   5  13 15935.8 1328.09   5
   3  -5  13 12910.7 1215.47   4
   3  -5  14 1044.03 522.272   4
   3  -5  14 946.014 409.739   6
   3   5  14 1095.99 456.037   5
   3  -5  15 3152.21 692.012   6
   3   5  15 3554.55 719.399   5
  -3   5 -15 3588.33 472.077  18
   3   5  15 3315.44 409.814  24
  -3   5 -16 4605.64 535.471  18
   3   5  16 5050.07 461.065  30
   3  -5  16 4491.58 491.223  27
   3   5  16 4773.94 491.402  24
   3   5  16 4872.75 449.852  20
  -3   5 -17 187.439 242.381  18
   3   5  17 89.1694 199.644  30
   3  -5  17 407.325 235.151  27
   3   5  17 394.040 216.484  20
   3   5  17 542.786 250.432  24
  -3   5 -18 2937.70 455.098  18
   3   5  18 2811.90 396.235  24
   3  -5  18 3539.02 455.641  27
  -3   5 -19 5568.25 582.504  18
   3  -5  19 5049.90 528.024  27
   3   5  19 5042.74 492.342  24
  -3   5 -20 3061.58 452.583  18
   3  -5  20 2464.53 410.192  27
   3   5  20 2383.87 382.307  24
  -3   5 -21 201.509 261.498  35
  -3   5 -21 223.772 264.752  18
   3  -5  21 56.0404 196.562  27
   3   5  21 472.572 225.250  24
  -3   5 -22 669.703 275.485  35
  -3   5 -22 607.064 311.152  18
   3  -5  22 232.444 249.687  27
   3   5  22-29.1263 179.241  24
  -3   5 -23 353.860 237.532  35
  -3   5 -23 448.372 261.270  18
   3  -5  23 238.575 220.876  27
   3   5  23 255.368 185.803  24
  -3   5 -24 2392.58 331.548  35
   3   5  24 1907.31 275.654  24
   3  -5  24 1685.21 313.541  27
   3   5  25 220.151 187.433  11
  -3   5 -25 235.356 187.081  35
   3   5  25 114.784 142.328  24
   3  -5  25-92.2736 181.555  27
   3   5  26 1145.45 231.212  11
  -3   5 -26 1428.75 243.460  35
   3  -5  26 1191.55 235.840  27
   3   5  27 210.678 142.534  11
  -3   5 -27 397.486 159.946  35
   3  -5  27-74.2218 149.717  27
   3   5  28 161.736 112.994  11
  -3   5 -28 112.166 107.536  35
   3   7 -25 3.71114 118.940  35
  -3  -7  25 32.4149 110.813  27
  -3   7  25 337.118 140.718  24
  -3   7  24 68.0689 121.997  11
   3   7 -24 37.5315 146.963  35
  -3   7  24 171.507 149.980  24
  -3  -7  24 56.7996 128.334  27
   3   7 -24-71.6772 181.847  18
  -3   7  23-211.644 164.648  11
   3   7 -23 197.708 187.480  35
  -3  -7  23 245.897 168.711  27
  -3   7  23-35.6382 156.968  24
   3   7 -23 6.29881 196.276  18
  -3   7  22 1177.59 225.963  11
   3   7 -22 1292.75 259.426  35
  -3  -7  22 886.258 226.941  27
  -3   7  22 1107.82 214.004  20
  -3   7  22 1509.54 284.764  24
   3   7 -22 1577.20 315.959  18
   3   7 -21 1029.14 307.569  18
  -3   7  21 1074.90 248.604  11
   3   7 -21 1226.93 278.589  35
  -3   7  21 1045.64 242.645  30
  -3   7  21 870.956 250.068  24
  -3  -7  21 438.872 211.561  27
  -3   7  21 1188.00 238.082  20
   3   7 -20 74.5385 253.403  18
  -3   7  20 583.678 220.420  11
  -3   7  20 563.336 218.173  30
   3   7 -20 349.153 228.923  35
   3   7 -20 329.311 167.149  28
  -3   7  20 385.682 221.128  24
  -3  -7  20 492.842 223.589  27
  -3   7  20 496.811 210.057  20
   3   7 -19 3290.27 461.253  18
  -3   7  19 3843.23 412.948  11
   3   7 -19 3734.19 408.727  28
   3   7 -19 4758.29 446.968  35
  -3   7  19 3836.07 412.659  30
  -3   7  19 4502.53 437.510  20
  -3   7  19 4324.71 471.428  24
  -3  -7  19 3329.20 419.173  27
   3   7 -18 1559.47 372.483  18
  -3   7  18 963.860 248.596  11
   3   7 -18 1759.95 343.120  35
  -3   7  18 1711.31 331.376  30
  -3   7  18 1476.28 291.718  20
  -3   7  18 1370.50 314.969  24
  -3   7  17 1870.50 319.127  11
   3   7 -17 1962.66 409.626  18
  -3   7  17 2373.18 364.533  30
   3   7 -17 2663.91 389.769  35
  -3   7  17 2083.61 354.847  24
  -3   7  17 2964.93 404.262  20
   3   7 -16 730.409 336.170  18
  -3   7  16 1321.83 283.177  11
  -3   7  16 901.265 276.958  30
   3   7 -16 858.942 284.254  35
  -3   7  16 866.042 277.085  20
  -3   7  16 856.598 267.339  24
  -3   7  15 7085.33 550.019  11
  -3   7  15 5680.30 519.974  30
   3   7 -15 6556.64 535.059  35
  -3   7  15 6271.20 559.572  20
  -3   7  15 5887.98 540.772  24
   3   7 -15 6329.45 599.690  18
  -3   7  14 15008.2 746.971  10
   3   7 -14 14495.3 755.115  35
  -3   7  14 13709.1 789.817  30
  -3   7  14 14621.3 811.360  24
   3   7 -14 13058.5 846.452  18
  -3   7  14 14311.8 807.085  20
  -3   7  13 6832.76 530.291  10
   3   7 -13 5738.87 499.516  35
  -3   7  13 6425.08 494.762  34
  -3   7  13 5639.64 531.395  30
  -3   7  13 6373.97 572.902  19
  -3   7  13 5624.51 526.367  20
  -3   7  13 6966.10 496.267  25
  -3   7  13 5495.73 524.319  24
   3   7 -13 5884.96 580.438  18
  -3   7  12 909.517 285.648  10
   3   7 -12 907.423 325.986  18
  -3   7  12 593.009 245.312  30
  -3   7  12 1404.52 290.339  34
   3   7 -12 662.813 261.252  35
  -3   7  12 886.320 293.523  20
  -3   7  12 1054.61 258.999  25
  -3   7  12 835.314 281.599  24
  -3   7  12 1005.68 340.369  19
  -3   7  11 4570.10 407.563  10
   3   7 -11 4827.49 517.492  18
   3   7 -11 5124.33 462.130  35
  -3   7  11 5177.98 426.653  34
  -3   7  11 4110.94 455.443  30
  -3   7  11 4213.96 414.181  26
  -3   7  11 4327.65 451.296  24
  -3   7  11 4501.39 492.872  19
  -3   7  11 5299.91 419.834  25
  -3   7  11 4072.40 453.033  20
  -3   7  10-80.0997 225.491  10
  -3   7  10-57.6305 308.592   5
  -3  -7  10 35.3860 355.543   6
   3   7 -10-63.1278 208.875  35
  -3   7  10-1.79842 151.139  34
  -3   7  10-51.4392 212.163  30
  -3   7  10-18.9750 173.175  25
  -3   7  10-219.758 197.820  20
  -3   7  10 32.7603 174.591  24
  -3   7  10-231.970 255.250  19
   3   7  -9 683.331 355.941   2
  -3   7   9 170.325 309.356   5
   3   7  -8 4987.81 764.727   2
  -3   7   8 5274.93 770.510   5
  -3   7   7 1651.89 473.023   5
   3   7  -7 1553.73 459.611   2
  -3   7   6 3309.85 589.330   5
   3   7  -6 4340.24 695.467   2
   3   7  -5 13689.1 1193.66   2
  -3   7   4-50.3790 279.266   1
   3   7  -4 54.5347 293.827   2
   3   7  -3 1837.48 531.802   2
  -3   7   3 1448.42 406.026   1
   3   7  -2 6890.64 855.250   2
  -3   7   2 6620.16 759.331   1
   3   7  -1 1638.73 408.529   2
  -3   7   1 1139.17 369.099   1
  -3   7   0 890.280 337.864   1
   3   7   0-217.342 301.474   2
  -3   7   0 788.528 441.698   2
   3   7   1 942.809 456.228   2
  -3   7  -1 612.649 324.289   2
  -3   7  -1 297.268 283.645   1
   3   7   2 11023.3 1078.41   2
  -3   7  -2 10504.7 939.001   1
  -3   7  -3 1208.10 394.018   1
   3   7   3 1307.41 431.868   2
   3   7   4 3577.21 611.714   2
  -3   7  -4 3703.43 589.983   1
   3  -7   4 4594.26 622.953   6
   3  -7   5 3403.12 560.250   6
   3   7   5 3978.67 681.691   2
   3  -7   6 546.070 280.746   6
   3   7   6 926.378 350.721   2
   3  -7   7 1561.99 437.211   6
   3   7   7 2913.35 610.730   5
   3   7   7 3018.53 599.232   2
   3  -7   8 21552.7 1522.98   6
   3   7   8 25397.9 1567.56   2
   3   7   8 24378.9 1636.67   5
   3   7   9 4532.97 784.434   5
   3  -7   9 4158.08 732.766   6
  -3   7  -9 3734.23 418.847  35
   3   7   9 4122.24 441.570  30
   3   7   9 3725.79 420.755  20
   3   7   9 3970.49 345.372  25
   3   7   9 4335.29 425.031  24
   3   7  10 5112.09 470.815  11
   3   7  10 5113.28 447.266  10
   3  -7  10 4339.90 765.458   6
   3   7  10 5894.67 895.507   5
  -3   7 -10 4778.62 459.594  35
   3   7  10 5515.59 401.285  34
   3   7  10 5354.50 494.716  30
   3   7  10 4330.06 447.051  24
  -3   7 -10 5241.14 471.887  21
   3   7  10 4946.41 470.394  20
   3   7  10 5193.01 398.336  25
   3   7  11 1272.99 309.428  10
   3   7  11 592.216 239.860  11
  -3   7 -11 547.523 268.243  18
   3   7  11 1257.34 268.344  34
   3   7  11 626.589 275.306  30
  -3   7 -11 405.449 228.024  35
   3   7  11 617.149 247.876  24
   3   7  11 744.212 227.300  25
  -3   7 -11 621.390 253.784  21
   3   7  11 257.481 212.873  20
   3   7  12-87.5044 212.230  11
  -3   7 -12-99.0487 215.090  18
   3   7  12 98.6586 234.745  30
  -3   7 -12 67.0426 213.437  35
   3   7  12 102.374 231.713  24
   3   7  12-46.9773 219.673  20
  -3   7 -12-43.4753 217.943  21
   3   7  12 710.675 249.760  25
   3   7  13 4923.55 491.221  11
  -3   7 -13 4931.46 525.152  18
   3   7  13 5269.39 507.069  30
  -3   7 -13 5756.85 510.581  35
   3   7  13 5417.74 523.949  20
   3   7  13 4754.06 471.406  24
  -3   7 -13 4951.24 461.523  21
   3   7  13 6742.20 486.177  25
   3   7  14 6457.95 538.969  11
  -3   7 -14 6434.76 551.337  35
   3   7  14 6707.10 571.682  30
  -3   7 -14 5648.77 531.810  28
   3   7  14 6689.14 559.248  20
  -3   7 -14 6659.50 601.283  18
   3   7  14 6545.40 565.679  24
  -3   7 -14 6846.20 523.970  21
  -3   7 -15 192.689 264.015  18
   3   7  15 286.253 199.206  11
   3   7  15 607.088 283.738  30
  -3   7 -15 412.452 229.450  28
  -3   7 -15 200.858 269.076  35
   3   7  15 555.128 257.029  24
  -3   7 -15 188.181 213.099  21
   3   7  15 64.1107 186.768  20
  -3   7 -16 244.954 279.334  18
   3   7  16 257.536 225.680  11
  -3   7 -16 309.638 254.773  35
  -3   7 -16 234.440 213.542  28
   3   7  16 23.3852 194.567  30
   3   7  16 135.743 212.705  24
   3   7  16 143.760 200.074  20
   3   7  17 4975.45 480.157  11
  -3   7 -17 5158.15 500.433  35
   3   7  17 6085.80 539.142  30
  -3   7 -17 4516.27 464.002  28
  -3   7 -17 6123.72 581.914  18
   3   7  17 5251.81 505.414  24
   3   7  17 5293.24 475.639  20
  -3   7 -18 1292.96 349.571  18
   3   7  18 1051.81 270.470  11
  -3   7 -18 1573.27 339.213  35
  -3   7 -18 1475.23 295.352  28
   3   7  18 1350.77 294.002  30
   3   7  18 1464.41 300.539  20
   3   7  18 878.780 269.354  24
   3   7  19-236.082 223.297  11
  -3   7 -19-33.5886 156.625  28
  -3   7 -19 95.2602 220.471  35
   3   7  19 39.5440 195.242  24
  -3   7 -19-297.239 237.660  18
   3   7  20 310.721 217.496  11
  -3   7 -20 189.770 234.774  35
   3   7  20 9.08607 191.232  24
  -3   7 -20 588.489 306.655  18
   3   7  21 118.190 187.707  11
  -3   7 -21 186.526 211.383  35
  -3   7 -21 44.4222 242.482  18
   3   7  21 319.490 191.761  24
   3   7  22 201.885 175.984  11
  -3   7 -22 119.476 198.755  35
  -3   7 -22 7.55905 197.927  18
   3   7  22-298.437 179.379  24
   3   7  23 261.152 159.469  11
  -3   7 -23 514.749 188.254  35
   3   7  23 422.270 154.144  24
   3   7  24-301.674 144.151  11
  -3   7 -24-0.10800 141.785  35
   3   7  24-203.776 131.137  24
   3   7  25 55.7207 114.734  13
   3   7  25 31.4109 119.059  11
  -3   7 -25 68.0018 117.919  35
  -3   9  22 1095.38 164.907  13
   3   9 -22 1239.91 164.405  35
  -3   9  22 1251.67 178.632  24
  -3   9  21 487.231 148.645  13
   3   9 -21 807.218 165.504  35
   3   9 -21 515.968 135.648  28
   3   9 -21 970.061 192.676  18
  -3   9  21 506.892 159.845  24
  -3   9  20 483.042 163.037  13
   3   9 -20 621.115 171.220  28
   3   9 -20 975.996 192.009  35
   3   9 -20 522.374 169.485  18
  -3   9  20 585.014 175.273  24
  -3   9  19 898.276 210.278  13
   3   9 -19 1404.44 235.734  35
   3   9 -19 1611.30 237.438  28
   3   9 -19 1309.49 255.787  18
  -3   9  19 816.481 206.873  24
   3   9 -18 1498.69 278.783  18
  -3   9  18 1048.99 216.954  13
   3   9 -18 1228.69 240.251  28
  -3   9  18 1440.89 271.766  30
   3   9 -18 881.395 228.656  35
  -3   9  18 717.965 217.614  24
   3   9 -17 780.236 248.282  18
  -3   9  17 974.749 219.585  13
   3   9 -17 1369.42 275.259  35
  -3   9  17 1084.67 286.245  30
   3   9 -17 1237.32 267.383  28
  -3   9  17 577.768 214.781  24
  -3   9  17 836.576 240.587  20
  -3   9  16 152.969 172.390  13
   3   9 -16 7.26423 193.880  18
  -3   9  16 5.90520 211.329  30
   3   9 -16 439.464 231.027  35
   3   9 -16 38.3799 177.431  28
  -3   9  16-141.571 209.524  24
  -3   9  16 119.240 207.966  20
  -3   9  15 6031.29 432.029  14
  -3   9  15 6435.85 492.083  13
   3   9 -15 6560.22 525.222  28
   3   9 -15 7647.51 535.871  35
  -3   9  15 7746.17 577.704  30
   3   9 -15 6350.43 522.715  18
  -3   9  15 7567.89 562.424  20
  -3   9  15 5905.90 501.853  24
   3   9 -14 989.387 301.734  18
  -3   9  14 1315.41 264.424  13
  -3   9  14 440.794 189.092  14
  -3   9  14 1588.74 348.151  30
   3   9 -14 1428.87 295.263  35
   3   9 -14 786.360 281.122  28
  -3   9  14 1432.17 316.037  24
  -3   9  14 1643.14 313.479  20
  -3   9  13 2637.86 328.139  14
  -3   9  13 4513.86 452.267  10
  -3   9  13 2975.38 367.107  13
   3   9 -13 2899.03 376.519  18
  -3   9  13 3566.10 447.520  30
   3   9 -13 3247.61 387.861  35
   3   9 -13 3091.68 415.625  28
  -3   9  13 3398.82 357.734  26
  -3   9  13 4451.19 433.222  25
  -3   9  13 3003.25 402.082  20
  -3   9  13 2834.70 372.828  24
  -3   9  12 909.935 313.712  10
  -3   9  12 192.198 176.273  13
  -3   9  12 183.363 190.075  14
  -3   9  12 546.117 216.844  31
  -3   9  12 67.4788 245.775  30
  -3   9  12 1270.19 317.157  34
   3   9 -12 308.635 255.682  35
  -3   9  12 390.650 229.851  20
  -3   9  12 457.508 226.793  26
  -3   9  12 61.3230 228.035  24
  -3   9  12 617.255 254.964  25
  -3   9  11 4509.50 436.417  10
  -3   9  11 3297.16 374.522  13
  -3   9  11 3742.75 382.085  14
  -3   9  11 3677.29 475.385  30
   3   9 -11 4147.59 447.353  35
  -3   9  11 3812.02 381.484  34
  -3   9  11 3759.18 385.544  31
  -3   9  11 4083.96 401.520  25
  -3   9  11 3964.69 433.924  24
  -3   9  11 4028.19 447.239  20
  -3   9  11 4464.29 430.891  26
  -3   9  10 2358.14 347.254  10
  -3   9  10 1944.56 319.357  13
  -3   9  10 1879.92 300.046  14
   3   9 -10 2317.47 393.350  35
  -3   9  10 1681.07 364.247  30
  -3   9  10 1974.27 296.200  34
  -3   9  10 1723.73 316.256  31
   3   9 -10 2050.81 320.523  26
  -3   9  10 1830.77 305.023  26
  -3   9  10 1939.48 330.235  24
  -3   9  10 1930.91 328.045  20
  -3   9  10 1779.69 295.630  25
  -3   9   9 447.942 205.539  13
  -3   9   9 612.500 239.309  14
  -3   9   9 520.590 250.623  10
  -3   9   9 416.793 244.548  30
  -3   9   9 631.719 198.064  34
   3   9  -9 740.821 308.216  35
  -3   9   9 304.107 236.531  31
  -3   9   9 692.094 245.937  26
   3   9  -9 752.421 272.388  26
  -3   9   9 623.227 256.951  20
  -3   9   9 649.176 230.030  25
  -3   9   9 516.909 226.867  24
  -3   9   8 9825.38 608.535  14
  -3   9   8 10441.1 631.845  13
  -3   9   8 10480.3 612.682  10
  -3   9   8 10961.1 721.363  30
  -3   9   8 11070.2 588.473  34
  -3   9   8 9835.78 641.832  31
   3   9  -8 10183.9 650.537  35
  -3   9   8 12022.5 672.453  26
  -3   9   8 11469.1 721.030  20
  -3   9   8 11045.5 591.611  25
   3   9  -8 9989.70 670.224  26
  -3   9   8 10573.8 670.256  24
  -3   9   7 5843.45 467.823  10
  -3   9   7 5288.65 460.709  13
  -3   9   7 5325.89 455.029  14
  -3   9   7 5739.70 485.960  31
  -3   9   7 6013.68 448.191  34
   3   9  -7 6376.00 534.997  35
  -3   9   7 5434.61 529.063  30
  -3   9   7 6081.96 532.895  26
   3   9  -7 5998.68 519.437  26
  -3   9   7 6469.52 530.422  24
  -3   9   7 5195.90 417.575  25
  -3   9   7 6491.34 552.279  20
  -3   9   6-72.8486 216.262  14
  -3   9   6-144.899 208.658  10
  -3   9   6 203.955 221.797  13
   3   9  -6-429.849 276.021  31
  -3   9   6-90.0645 213.039  30
  -3   9   6-210.844 269.521  31
   3   9  -6 170.401 237.566  35
  -3   9   6-109.190 195.342  34
  -3   9   6-315.385 235.878  25
  -3   9   6-60.2875 216.241  24
  -3   9   6-32.8235 197.836  20
  -3   9   6 57.2359 209.761  26
   3   9  -6 183.176 213.759  26
  -3   9   5 2588.52 329.642  13
  -3   9   5 2490.06 349.659  14
  -3   9   5 2983.55 373.411  10
  -3   9   5 1488.68 302.589  31
   3   9  -5 1600.59 299.979  31
  -3   9   5 2678.80 404.941  30
   3   9  -5 3279.70 419.047  35
  -3   9   5 3194.74 414.820  20
  -3   9   5 2421.47 356.774  26
   3   9  -5 3005.23 408.931  26
  -3   9   5 2828.16 385.435  24
  -3   9   4 545.134 231.791  10
  -3   9   4 393.318 222.428  14
  -3   9   4-99.0161 236.148  31
   3   9  -4 571.683 289.105  35
  -3   9   4 237.041 230.432  30
  -3   9   4 209.350 201.847  24
   3   9  -4 154.231 205.512  26
  -3   9   4 71.6633 225.205  26
  -3   9   3 34.6520 213.889  14
  -3   9   3-59.4146 186.935  10
  -3   9   3 224.948 232.942  30
  -3   9   3-7.32556 263.908  31
  -3   9   3 340.266 217.902  24
  -3   9   3-109.081 274.328  26
   3   9  -3-75.7986 232.315  26
  -3   9   2 17512.7 772.350  10
  -3   9   2 18244.3 807.539  14
   3   9  -2 20087.3 896.837  14
   3   9  -2 15597.2 782.142  28
  -3   9   2 15749.5 785.787  31
   3   9  -2 17588.0 863.009  26
  -3   9   2 18004.7 850.967  26
  -3   9   2 17445.7 814.301  24
   3   9  -1 10141.8 648.734  14
   3   9  -1 10241.1 650.940  13
  -3   9   1 9769.62 622.662  14
  -3   9   1 8817.65 568.586  10
  -3   9   1 8603.99 587.631  31
  -3   9   1 9909.78 624.584  24
  -3   9   1 8712.09 603.041  26
   3   9  -1 8830.55 629.270  26
   3   9   0 4051.53 444.099  14
  -3   9   0 4195.76 467.129  14
   3   9   0 3585.82 420.172  13
  -3   9   0 2994.99 368.830  10
  -3   9   0 2795.38 363.502  31
  -3   9   0 3815.87 423.345  24
   3   9   0 4459.32 472.286  24
  -3   9   0 4061.77 434.253  26
   3   9   0 3120.25 414.061  26
   3   9   1 630.440 267.486  13
   3   9   1 886.319 271.578  14
  -3   9  -1 646.097 237.569  10
  -3   9  -1 749.125 224.472  28
   3   9   1 701.876 324.740  33
  -3   9  -1 574.428 214.253  31
   3   9   1 1397.02 335.625  24
   3   9   1 1043.51 321.492  26
  -3   9  -1 727.456 269.019  26
   3   9   2-127.778 253.291  14
   3   9   2 468.566 250.996  13
  -3   9  -2 283.373 209.961  10
   3   9   2 458.226 245.416  30
   3   9   2 195.684 264.392  33
  -3   9  -2-278.564 252.070  31
  -3   9  -2 57.1532 189.972  28
  -3   9  -2 276.074 228.232  26
   3   9   2 197.312 220.501  24
   3   9   2 176.406 228.560  26
   3   9   3 5.22616 245.787  14
   3   9   3 36.0623 219.011  10
  -3   9  -3-21.5489 207.615  10
   3   9   3 235.224 224.905  13
  -3   9  -3 346.959 216.635  28
   3   9   3-49.0885 278.203  33
  -3   9  -3 239.123 252.731  35
   3   9   3 201.079 245.555  30
  -3   9  -3-245.327 237.558  31
   3   9   3 163.324 221.501  24
   3   9   3 192.439 227.517  26
  -3   9  -3 434.632 253.354  26
   3   9   4 6186.50 518.389  13
  -3   9  -4 4891.26 431.849  10
   3   9   4 5673.04 501.161  14
   3   9   4 5220.03 410.928  10
   3   9   4 7117.22 560.552  30
   3   9   4 6038.18 552.557  33
  -3   9  -4 4918.33 479.066  28
  -3   9  -4 5367.58 469.874  31
  -3   9  -4 6438.23 540.459  35
  -3   9  -4 5521.33 486.487  26
   3   9   4 5675.94 513.305  24
   3   9   4 6437.26 528.423  26
   3   9   5 3130.70 371.014  14
   3   9   5 3628.78 362.870  10
   3   9   5 3268.15 399.488  13
  -3   9  -5 2683.09 375.114  28
  -3   9  -5 3285.36 370.962  31
   3   9   5 3244.73 411.554  30
  -3   9  -5 3697.72 424.156  35
   3   9   5 3148.42 441.707  33
   3   9   5 3096.24 314.792  34
   3   9   5 3427.52 402.940  26
   3   9   5 3771.14 430.654  24
  -3   9  -5 3391.94 395.841  26
   3   9   6 1295.99 312.279  13
   3   9   6 496.599 228.927  14
   3   9   6 791.164 237.834  10
  -3   9  -6 1366.48 319.355  35
   3   9   6 673.211 196.501  34
  -3   9  -6 619.806 280.108  28
   3   9   6 845.875 310.884  33
  -3   9  -6 917.019 253.941  31
   3   9   6 1152.05 306.568  30
   3   9   6 634.213 178.967  25
   3   9   6 1153.12 300.264  24
  -3   9  -6 1002.46 264.050  26
   3   9   6 637.029 206.699  26
   3   9   7 13757.0 724.219  14
   3   9   7 14169.9 749.940  13
   3   9   7 13684.7 668.896  10
  -3   9  -7 15149.4 789.223  35
  -3   9  -7 13601.4 766.206  28
   3   9   7 14102.7 639.738  34
   3   9   7 14292.4 770.822  33
   3   9   7 16517.6 857.380  30
   3   9   7 14862.3 749.283  26
  -3   9  -7 14051.5 718.030  21
   3   9   7 13366.4 628.988  25
   3   9   7 13814.5 772.737  24
  -3   9  -7 13115.7 694.599  26
   3   9   8 4530.54 416.679  10
   3   9   8 3880.42 427.121  13
   3   9   8 3841.44 403.274  14
  -3   9  -8 3799.52 450.720  28
  -3   9  -8 4258.56 480.591  35
   3   9   8 3966.06 358.499  34
   3   9   8 3841.02 442.185  33
   3   9   8 4152.12 487.780  30
   3   9   8 4150.17 414.844  26
  -3   9  -8 4511.56 430.813  26
   3   9   8 3669.75 356.004  25
  -3   9  -8 4330.16 419.882  21
   3   9   8 3763.85 432.726  24
   3   9   9 153.597 247.394  10
   3   9   9 119.871 223.747  13
   3   9   9 233.268 256.421  30
   3   9   9 54.1879 190.122  34
  -3   9  -9 85.8335 227.868  28
  -3   9  -9 6.87136 262.138  35
   3   9   9-490.657 283.390  31
   3   9   9 45.6213 184.309  25
  -3   9  -9 141.313 207.055  21
   3   9   9 81.5371 214.280  24
   3   9   9 143.349 194.048  26
   3   9  10 687.224 267.869  13
   3   9  10 1560.62 340.055  10
   3   9  10 418.416 217.874  11
  -3   9 -10 296.133 207.197  28
   3   9  10 1147.03 274.247  34
   3   9  10 676.470 284.562  30
   3   9  10-93.1645 276.772  31
  -3   9 -10 663.516 262.762  35
   3   9  10 685.664 275.646  24
   3   9  10 652.208 224.302  25
   3   9  10 446.476 201.771  26
   3   9  11 1108.03 270.565  11
   3   9  11 1307.35 297.780  13
  -3   9 -11 1161.82 314.829  35
  -3   9 -11 647.457 245.647  28
   3   9  11 784.522 223.194  31
   3   9  11 1344.06 327.809  30
   3   9  11 1046.81 261.472  24
   3   9  11 1859.84 304.198  25
   3   9  12 2038.29 310.890  11
   3   9  12 2095.27 345.108  13
   3   9  12 1569.91 279.731  31
  -3   9 -12 1714.09 324.657  35
  -3   9 -12 1530.86 312.033  28
   3   9  12 2428.76 414.530  30
   3   9  12 2798.41 354.318  25
   3   9  12 1885.20 324.746  24
   3   9  13 1224.22 277.808  13
   3   9  13 395.860 207.281  11
  -3   9 -13 395.396 234.985  35
  -3   9 -13 753.877 243.890  28
   3   9  13 992.033 326.302  30
   3   9  13 851.811 245.539  24
   3   9  14 7022.55 533.123  13
   3   9  14 8377.53 550.970  11
  -3   9 -14 8008.34 573.317  28
   3   9  14 8450.32 607.912  30
  -3   9 -14 7977.23 554.319  35
   3   9  14 7336.37 548.574  24
   3   9  15 264.202 183.410  11
   3   9  15 205.799 198.757  13
  -3   9 -15 311.384 196.791  28
   3   9  15 716.978 267.286  30
  -3   9 -15 349.179 227.686  35
   3   9  15 698.312 235.703  24
   3   9  16-10.1924 187.314  13
   3   9  16 278.424 157.537  11
  -3   9 -16 179.782 213.579  35
  -3   9 -16 332.019 200.339  28
  -3   9 -16 274.213 211.350  18
   3   9  16-201.528 230.818  24
   3   9  17-82.1866 148.916  11
   3   9  17 94.0214 172.764  13
  -3   9 -17 84.9682 156.796  28
  -3   9 -17-100.487 208.951  35
  -3   9 -17-78.3534 165.966  18
   3   9  17-250.688 200.622  24
   3   9  18 3496.46 332.404  13
   3   9  18 4015.39 335.107  11
  -3   9 -18 4391.57 380.443  35
  -3   9 -18 3855.67 345.005  28
  -3   9 -18 3913.71 362.418  18
   3   9  18 3599.94 345.531  24
   3   9  19-11.3502 125.160  11
   3   9  19 32.4904 144.928  13
  -3   9 -19 35.9802 122.684  28
  -3   9 -19 24.2220 165.223  35
   3   9  19 174.648 148.107  24
   3   9  20 1703.21 230.739  13
  -3   9 -20 2215.08 247.241  35
  -3   9 -20 1982.40 207.567  28
   3   9  20 1851.30 233.435  24
   3   9  21-8.53799 117.813  13
  -3   9 -21-248.550 135.806  35
   3   9  21 79.3392 112.289  24
   3   9  22 859.517 148.082  13
  -3   9 -22 1059.22 158.781  35
   3  11 -16 185.198 119.367  28
  -3  11  16 148.877 113.234  24
  -3  11  15 5566.37 300.059  13
   3  11 -15 6075.75 363.170  28
  -3  11  15 6649.62 368.847  24
  -3  11  14-137.088 117.692  13
   3  11 -14-11.8502 120.485  28
  -3  11  13 202.636 120.562  13
   3  11 -13 29.4687 144.708  28
  -3  11  13 166.257 154.177  24
  -3  11  12 215.211 129.189  13
   3  11 -12-72.4120 143.550  28
  -3  11  12 73.6587 170.263  30
  -3  11  12 145.548 172.452  24
  -3  11  11 2279.79 255.880  13
  -3  11  11 2778.84 322.224  30
   3  11 -11 2043.06 294.803  28
  -3  11  11 2156.63 270.968  31
  -3  11  11 2858.45 302.018  24
  -3  11  10 1074.02 208.305  13
  -3  11  10 536.138 226.075  30
   3  11 -10 278.687 182.236  28
  -3  11  10 1268.18 246.946  31
   3  11 -10 309.142 151.147  26
  -3  11  10 1569.76 256.141  25
  -3  11  10 746.942 207.796  26
  -3  11  10 909.161 233.539  24
  -3  11   9 489.855 215.623  31
  -3  11   9 590.489 209.537  34
  -3  11   9 116.440 202.449  30
   3  11  -9-73.8043 171.292  28
  -3  11   9 299.549 194.897  25
  -3  11   9 458.077 207.437  26
   3  11  -9 180.759 135.869  26
  -3  11   9 399.707 194.665  24
  -3  11   8 652.928 231.511  14
  -3  11   8 705.452 241.513  10
  -3  11   8 453.430 197.016  34
  -3  11   8-6.80882 174.781  30
  -3  11   8 680.927 240.288  31
   3  11  -8 23.4361 161.356  28
  -3  11   8 409.276 228.908  24
   3  11  -8-256.503 181.713  26
  -3  11   8 398.342 193.565  26
  -3  11   8 50.8707 161.783  25
  -3  11   7 777.960 231.475  14
  -3  11   7 518.190 203.172  10
  -3  11   7 750.752 246.227  31
  -3  11   7 152.875 184.007  30
   3  11  -7 373.238 203.146  28
  -3  11   7 312.434 185.391  34
  -3  11   7 281.055 202.844  26
  -3  11   7 684.151 250.339  24
  -3  11   7 291.711 180.735  25
   3  11  -7-50.7312 183.167  26
  -3  11   6 1445.53 247.003  10
   3  11  -6 996.566 229.706  31
  -3  11   6 1276.76 292.505  31
  -3  11   6 1537.01 272.169  30
   3  11  -6 755.596 221.821  28
  -3  11   6 1141.97 227.237  34
  -3  11   6 983.594 192.535  25
   3  11  -6 610.345 190.083  26
  -3  11   6 1348.06 256.559  26
  -3  11   5 1011.90 229.608  10
  -3  11   5 1007.86 268.902  31
  -3  11   5 1145.77 258.151  30
  -3  11   5 852.404 210.945  34
   3  11  -5 1004.86 229.500  28
   3  11  -5 880.728 230.128  31
  -3  11   5 1240.54 260.477  26
   3  11  -5 758.618 203.330  26
  -3  11   5 859.479 189.980  25
  -3  11   4 4109.45 349.234  10
  -3  11   4 4244.66 424.266  31
  -3  11   4 3685.40 330.885  34
   3  11  -4 3802.59 363.097  31
   3  11  -4 4203.83 388.059  28
  -3  11   4 4111.80 404.404  26
  -3  11   4 3466.27 317.209  25
   3  11  -4 3198.77 352.004  26
  -3  11   3-267.246 229.914  10
   3  11  -3-33.4054 198.292  31
  -3  11   3 304.872 245.417  31
   3  11  -3 157.399 145.647  28
  -3  11   3 19.8304 188.501  34
  -3  11   3 173.515 192.410  26
   3  11  -3-153.025 223.246  26
  -3  11   3-100.609 187.248  25
  -3  11   2-281.303 197.069  10
   3  11  -2-34.1034 228.288  31
  -3  11   2 203.997 248.961  31
  -3  11   2-395.756 226.067  34
  -3  11   2 39.9595 208.179  25
  -3  11   2 172.339 202.452  26
   3  11  -2-289.593 242.406  26
  -3  11   1 5858.16 401.406  10
  -3  11   1 6262.44 500.495  31
   3  11  -1 5713.88 461.334  31
   3  11  -1 5865.18 483.071  26
  -3  11   1 6300.70 486.200  26
  -3  11   0 5012.15 374.618  10
   3  11   0 4680.93 348.158  34
   3  11   0 4823.41 433.798  31
  -3  11   0 5542.07 466.194  31
  -3  11   0 5289.44 445.974  26
   3  11   0 5044.65 457.760  26
  -3  11  -1 4762.55 375.808  10
  -3  11  -1 4865.50 441.740  31
   3  11   1 4003.41 398.101  31
   3  11   1 3335.58 306.189  34
   3  11   1 4383.55 405.982  26
  -3  11  -1 3898.95 396.982  26
  -3  11  -2 169.277 173.621  10
   3  11   2-227.723 195.527  34
   3  11   2-88.8558 246.435  31
  -3  11  -2 263.719 160.587  28
  -3  11  -2 658.197 238.476  31
   3  11   2 257.881 211.410  26
   3  11   2-299.904 210.165  25
  -3  11  -2 298.092 193.284  26
  -3  11  -3 3846.03 368.820  28
   3  11   3 3835.71 311.722  34
   3  11   3 3419.04 373.957  31
  -3  11  -3 4694.20 416.226  31
   3  11   3 3610.53 327.050  25
   3  11   3 4351.84 395.302  26
  -3  11  -3 4284.27 387.679  26
   3  11   4 3926.20 416.056  14
  -3  11  -4 2229.12 306.754  28
   3  11   4 2202.34 332.990  31
  -3  11  -4 3855.19 376.104  31
   3  11   4 2139.79 258.099  34
   3  11   4 2391.43 258.193  25
   3  11   4 2128.27 310.838  26
  -3  11  -4 2432.00 323.794  26
   3  11   5 574.507 257.617  14
   3  11   5 629.229 231.823  13
  -3  11  -5 179.512 179.614  28
   3  11   5 141.002 147.198  34
   3  11   5-216.867 218.452  31
   3  11   5-144.240 172.232  25
   3  11   5-47.5478 185.962  26
  -3  11  -5 119.646 180.469  26
   3  11   6 7447.12 486.117  14
   3  11   6 7572.77 492.268  13
  -3  11  -6 6981.48 438.874  31
   3  11   6 6562.21 395.397  34
   3  11   6 5468.03 458.300  31
  -3  11  -6 6386.52 462.130  28
   3  11   6 6902.13 419.683  25
  -3  11  -6 5939.10 413.446  26
   3  11   6 6861.51 469.141  26
   3  11   7 2616.99 319.052  14
   3  11   7 2201.07 302.670  13
  -3  11  -7 1738.79 272.199  28
   3  11   7 1818.90 270.874  31
   3  11   7 2196.45 252.876  34
   3  11   7 2572.36 330.718  24
  -3  11  -7 1634.57 232.068  26
   3  11   7 2332.14 294.333  26
   3  11   7 1685.84 238.665  25
   3  11   8 278.806 208.839  14
   3  11   8 403.540 218.009  13
  -3  11  -8 580.620 225.257  28
   3  11   8 339.061 212.165  31
   3  11   8 851.253 221.007  25
   3  11   8 551.577 186.967  26
  -3  11  -8 197.099 140.020  26
   3  11   8 939.461 243.986  24
   3  11   9 476.707 193.786  13
   3  11   9 769.276 225.510  14
   3  11   9 526.246 211.256  31
  -3  11  -9 120.641 170.901  28
   3  11   9 766.982 204.740  25
   3  11   9 118.863 188.414  24
   3  11   9 434.063 186.960  26
   3  11  10-53.8998 152.135  14
   3  11  10 152.159 162.477  13
  -3  11 -10 669.663 201.357  28
   3  11  10 543.459 194.995  31
   3  11  10 629.921 212.753  24
   3  11  10 556.808 164.452  26
   3  11  11 560.736 204.730  14
   3  11  11 868.210 192.051  13
   3  11  11 807.256 189.408  31
  -3  11 -11 413.050 175.613  28
   3  11  11 481.830 200.087  24
   3  11  12 1054.64 200.152  14
   3  11  12 820.262 185.689  13
  -3  11 -12 925.298 216.258  28
   3  11  12 1077.41 192.318  31
   3  11  12 956.607 227.758  24
   3  11  13 422.533 152.275  14
   3  11  13 409.208 153.605  13
  -3  11 -13 429.005 175.892  28
   3  11  13 482.942 193.447  24
   3  11  14 80.8029 121.671  13
   3  11  14 413.052 145.788  14
  -3  11 -14 262.331 145.886  28
   3  11  14 56.3430 125.649  24
   3  11  15 4636.65 288.078  13
  -3  11 -15 5067.34 313.231  28
   3  11  15 5398.04 327.138  24
  -3  11 -16 1128.91 156.053  28
   3  13  -3-82.9107 85.1972  25
  -3  13   3 605.179 116.546  25
  -3  13   2 1135.24 134.217  25
  -3  13   2 1273.25 162.907  26
   3  13  -2 653.339 106.161  25
   3  13  -2 872.770 135.077  26
  -3  13   1 696.470 142.664  26
  -3  13   1 835.562 121.580  25
   3  13  -1 755.657 137.486  26
   3  13  -1 404.713 97.8145  25
   3  13   0 261.242 98.1401  25
   3  13   0 446.207 122.455  26
  -3  13   0 286.120 114.003  26
   3  13   1 463.386 129.954  26
  -3  13  -1 391.019 105.879  25
   3  13   1 307.792 98.2756  25
  -3  13  -1 599.274 128.757  26
  -3  13  -2 1375.74 135.718  25
   3  13   2 1651.45 173.102  26
  -4   0  31 80.8653 101.838  36
  -4   0  30 1441.09 228.926  36
  -4   0  29 78.2752 163.210  36
  -4   0  29 58.0163 126.256  27
  -4   0  28 255.093 234.468  36
  -4   0  28 108.244 161.351  27
  -4   0  27-8.37868 190.770  36
  -4   0  27 153.363 176.548  27
  -4   0  26 4184.95 448.474  27
  -4   0  26 3913.63 480.794  36
  -4   0  25 59.7662 243.140  16
  -4   0  25-0.51657 235.383  36
  -4   0  25 129.068 238.406  27
  -4   0  24 10489.0 717.185  16
  -4   0  24 9635.47 730.074  36
  -4   0  24 9870.61 683.263  27
  -4   0  23-227.778 248.202  16
  -4   0  23-75.8299 226.629  36
  -4   0  23 302.935 241.714  27
  -4   0  22 246.208 250.884  16
  -4   0  22-26.5356 215.237  27
  -4   0  21-40.6452 226.511  16
  -4   0  21-85.2358 208.042  27
  -4   0  20 5009.59 486.682  16
   4   0 -19-215.451 550.771   7
  -4   0  18 2807.70 595.074   4
  -4   0  17 248.395 327.727   4
  -4   0  16-202.374 309.378   4
  -4   0  15 6.28277 283.786   4
  -4   0  14-59.0919 171.466   6
  -4   0  14 90.6852 235.358   4
  -4   0  13 5.07976 187.154   6
  -4   0  13 13.3480 246.571   4
  -4   0  12 12792.3 718.219   6
  -4   0  12 12505.0 883.062   4
  -4   0  11 220.407 279.489   8
  -4   0  11-192.920 201.817   6
  -4   0  11-131.808 228.783   4
  -4   0  10 13558.7 885.083   8
  -4   0  10 13599.1 677.351   6
  -4   0  10 14433.5 829.232   4
  -4   0   9 47.6974 206.250   8
  -4   0   9 122.837 220.360   4
  -4   0   8 25478.4 1051.97   8
  -4   0   8 25128.5 953.503   4
  -4   0   7 70.0510 176.576   4
  -4   0   6 999999. 5041.99   4
  -4   0   5-25.5771 163.993   4
  -4   0   4 59630.1 1012.47   4
  -4   0   3 18.9358 98.2682   4
  -4   0   2 254.895 90.7351   4
  -4   0   2 250.342 66.2741   1
  -4   0   1 67.8736 48.8560   1
   4   0   1-2.67665 39.3250   5
   4   0   2 11560.2 288.955   5
   4   0   3 164.890 124.022   6
   4   0   4 407892. 2704.66   6
   4   0   5-58.8567 145.051   6
   4   0   6 3465.40 329.356   6
  -4   0  -7-89.5550 234.062   7
   4   0   7-100.804 168.961   6
   4   0   8 41629.1 1151.94   6
  -4   0  -8 39389.4 1479.27   7
   4   0   9 100.032 186.518   6
  -4   0  -9-316.835 324.865   7
   4   0  10 11022.4 685.289   6
  -4   0 -10 11093.3 947.933   7
  -4   0 -11-14.1400 365.034   7
   4   0  11 171.557 214.908   6
  -4   0 -12 1288.78 492.255   7
   4   0  12 959.715 318.078   6
  -4   0 -13 257.354 338.469   7
   4   0  13-262.032 227.432   6
   4   0  14 60.3522 199.077   6
  -4   0 -14 350.629 400.096   7
   4   0  14 495.297 283.464   5
   4   0  15-126.138 221.015   6
  -4   0 -15-65.1387 337.684   7
   4   0  15-158.115 216.760   5
   4   0  16 16217.7 1146.23   5
  -4   0 -16 18601.1 1576.92   7
  -4   0 -17 93.6333 344.294   7
   4   0  17-13.5812 275.103   5
   4   0  18 3736.87 613.331   5
  -4   0 -18 4902.75 966.426   7
   4   0  19-106.485 211.965  16
   4   0  19-263.704 377.568   5
  -4   0 -19-29.8320 461.168   7
   4   0  19-156.394 205.825  36
   4   0  19-119.570 196.977  27
   4   0  20 2445.93 381.845  16
   4   0  20 2673.34 416.640  36
   4   0  20 2704.60 409.044  27
   4   0  21 112.980 261.563  36
   4   0  21 7.04454 226.943  27
   4   0  22 864.053 268.476  36
   4   0  22 966.251 281.064  27
   4   0  23 44.5641 221.291  36
   4   0  23 104.937 252.345  27
   4   0  24 8843.45 691.575  36
   4   0  24 8468.39 635.832  27
   4   0  25-2.47780 201.117  36
   4   0  25 79.1698 206.630  27
   4   0  26 3310.01 422.165  36
   4   0  26 3574.78 406.891  27
   4   0  27 11.7671 161.377  27
   4   0  27 90.2198 181.597  36
   4   0  28 8681.64 546.729  36
   4   0  29 254.244 160.020  36
   4   0  30 312.509 133.499  36
  -4   2  30 1238.82 204.047  36
  -4  -2  30 682.643 166.203  27
  -4  -2  30 795.131 158.723  36
   4   2 -29 257.107 144.277  35
  -4  -2  29 633.983 185.120  36
  -4   2  29 204.100 161.053  36
  -4  -2  29 50.4538 145.393  27
  -4   2  28-13.9477 180.256  36
  -4  -2  28-161.654 159.202  36
  -4  -2  28-10.7111 164.610  27
  -4   2  27 340.441 226.971  36
  -4  -2  27 340.167 199.435  36
  -4  -2  27 348.496 192.688  27
  -4   2  26 1858.37 312.108  16
  -4  -2  26 1609.78 320.749  36
  -4   2  26 2123.39 386.830  36
  -4  -2  26 1655.49 347.518  27
  -4   2  25 287.822 221.773  16
  -4   2  25 294.029 237.348  36
  -4  -2  25 291.674 237.957  36
   4   2 -25 408.452 215.832  18
  -4  -2  25 686.571 262.781  27
  -4   2  24 415.439 235.629  16
  -4  -2  24 195.752 212.621  36
  -4   2  24 7.51598 250.354  36
  -4  -2  24 158.493 222.607  27
   4   2 -24-151.410 202.328  18
  -4   2  23 80.4982 216.763  16
  -4   2  23 111.723 207.086  36
  -4  -2  23 1.30530 217.708  36
   4   2 -23-115.342 241.822  18
  -4  -2  23-29.6152 200.141  27
  -4  -2  22-48.5445 239.951  16
  -4   2  22-74.9592 233.484  16
   4   2 -22 17.2960 209.882  18
  -4  -2  22 260.310 280.623  36
  -4   2  22 72.8762 244.747  36
  -4  -2  22-122.811 216.400  27
   4   2 -22 167.200 239.960  22
  -4  -2  21 2737.19 414.877  16
   4   2 -21 2010.47 375.182  18
  -4   2  21 2371.40 377.092  16
   4   2 -21 2403.59 380.404  22
  -4  -2  20 136.702 220.690  16
   4   2 -20 672.800 288.374  18
  -4   2  20 822.045 298.604  16
   4   2 -20 538.311 256.504  22
   4  -2 -19 3932.60 869.610   7
  -4   2  19 3567.37 724.819   5
  -4  -2  19 5116.88 861.284   4
   4   2 -19 2937.13 702.964   7
   4   2 -19 3865.11 459.810  18
  -4   2  19 3976.63 426.344  16
  -4  -2  19 3526.59 435.778  16
   4   2 -19 3495.04 428.196  22
  -4  -2  18 9503.22 952.781   6
   4   2 -18 8083.66 1090.99   7
  -4   2  18 8286.65 988.151   5
  -4  -2  18 8515.59 1025.73   4
   4  -2 -18 10556.4 1355.31   7
  -4  -2  17 13728.7 1091.92   6
  -4  -2  17 14052.3 1252.70   4
  -4   2  17 12970.9 1190.40   5
   4   2 -17 13031.3 1323.88   7
  -4  -2  16 3949.23 594.574   6
  -4  -2  16 3011.36 598.406   4
  -4   2  16 3745.84 622.294   5
  -4  -2  15 2469.63 549.704   4
  -4  -2  15 1960.71 414.146   6
  -4   2  15 2826.51 558.261   5
  -4  -2  14 25463.3 1333.93   6
  -4  -2  14 25611.6 1491.95   4
  -4   2  14 24828.6 1395.41   5
  -4   2  13-86.7057 237.339   5
  -4  -2  13 396.349 363.471   4
  -4  -2  13 23.8680 230.202   6
  -4   2  12 5539.96 620.110   5
  -4  -2  12 5338.29 668.821   4
  -4   2  11 17421.0 1090.56   8
  -4   2  11 17834.2 1017.28   5
  -4   2  11 17647.4 849.475   4
  -4  -2  11 17267.4 1074.29   4
  -4  -2  10 10576.8 830.004   4
  -4   2  10 10597.3 624.145   4
  -4   2  10 10577.1 828.678   8
  -4   2  10 10761.1 775.581   5
  -4   2   9 2867.52 405.626   5
  -4   2   9 2882.75 309.212   4
  -4   2   9 2755.12 422.357   8
   4   2  -9 2963.54 295.000   2
  -4  -2   9 2914.81 444.392   4
  -4  -2   8 10946.5 742.500   4
  -4   2   8 12765.6 560.053   4
  -4   2   8 12332.8 711.704   5
   4   2  -8 11068.9 550.342   2
  -4   2   8 11733.2 765.110   8
  -4  -2   7 3658.36 437.627   4
  -4   2   7 3714.50 430.566   8
  -4  -2   7 4104.72 399.543   8
  -4   2   7 3729.27 394.295   5
  -4   2   7 3710.28 279.450   4
  -4   2   6 712.056 137.042   4
  -4   2   6 611.781 221.995   5
  -4   2   6 926.204 254.821   1
  -4  -2   6 678.879 205.693   8
  -4   2   6 558.186 255.161   8
  -4   2   5 6159.46 250.173   4
  -4   2   5 6143.20 435.544   5
  -4  -2   5 6683.67 412.899   8
  -4   2   5 6514.11 477.740   8
  -4   2   4 9075.28 492.616   5
  -4  -2   4 9363.67 426.903   8
  -4  -2   4 9526.02 543.245   4
  -4   2   4 9657.04 528.232   8
  -4   2   3 94185.2 1426.41   5
  -4  -2   3 92830.8 1095.97   8
  -4  -2   3 93425.8 1536.30   4
  -4   2   3 96701.3 1462.53   8
   4   2  -3 93534.7 1042.67   1
  -4  -2   2 364294. 2822.32   4
   4   2  -2 370826. 2006.02   1
   4  -2  -2 386188. 1749.91   6
  -4   2   2 375018. 2609.10   8
  -4  -2   2 384133. 1790.46   8
  -4  -2   2 374267. 2641.23   3
  -4   2   2 374066. 2675.33   5
  -4  -2   1 10565.6 473.574   4
  -4  -2   1 11334.2 486.154   3
   4  -2  -1 11014.7 367.767   6
  -4   2   1 11078.9 438.527   8
   4   2  -1 11084.5 371.019   1
  -4  -2   1 11012.4 257.482   8
  -4  -2   1 10932.7 361.869   7
  -4   2   1 10920.1 451.559   5
  -4   2   0 161703. 1595.62   5
  -4   2   0 162660. 1594.38   8
  -4  -2   0 164759. 1487.00   7
   4  -2   0 164318. 1582.02   6
  -4  -2  -1 37399.1 814.248   7
   4  -2   1 37872.2 765.477   4
  -4   2  -1 39109.7 651.638   7
   4  -2   1 37467.0 843.051   6
   4  -2   2 402752. 2800.88   4
  -4   2  -2 400363. 2334.43   7
   4  -2   2 393826. 2949.81   6
  -4   2  -2 401129. 3028.38   2
  -4  -2  -2 399114. 2996.93   7
  -4   2  -3 80646.7 1213.29   7
  -4  -2  -3 79695.2 1503.39   7
   4  -2   3 80493.9 1398.67   4
  -4  -2  -4 79462.6 1655.93   7
   4  -2   4 79110.1 1513.63   4
  -4   2  -4 77438.0 1356.65   7
  -4  -2  -5 16671.6 849.291   7
   4   2   5 16861.3 756.174   5
   4  -2   5 16541.0 765.714   4
  -4   2  -5 16500.1 722.230   7
   4  -2   6 33.9709 176.112   4
   4  -2   6 227.457 196.130   6
  -4  -2  -6 160.008 230.416   7
   4   2   6 261.576 148.174   2
   4   2   6 25.7847 185.292   5
  -4   2  -6 388.701 213.054   7
  -4  -2  -7 16281.0 971.277   7
   4   2   7 17029.2 829.901   5
   4  -2   7 18070.8 855.333   6
   4  -2   7 17405.0 889.590   4
   4   2   7 18050.5 646.584   2
  -4   2  -7 16811.0 876.600   7
   4  -2   8 8537.66 644.767   6
   4   2   8 8885.45 647.101   5
   4   2   8 9412.16 464.890   2
  -4  -2  -8 8795.92 779.953   7
  -4   2  -8 8501.66 686.112   7
   4  -2   8 8953.12 709.298   4
   4  -2   9 12456.0 807.292   6
   4  -2   9 12681.8 861.152   4
   4   2   9 12803.3 798.622   5
  -4   2  -9 12383.7 877.014   7
  -4  -2  -9 13035.4 994.497   7
   4  -2  10 40433.4 1583.30   4
   4  -2  10 42127.2 1508.65   6
   4   2  10 39552.3 1451.37   5
  -4   2 -10 38357.9 1599.80   7
  -4  -2 -10 36849.0 1732.52   7
   4   2  11 22039.7 1160.53   5
   4  -2  11 21283.9 1234.05   4
  -4   2 -11 22112.9 1285.04   7
   4  -2  11 23232.2 1181.17   6
  -4  -2 -11 21502.1 1401.26   7
  -4   2 -12 6156.46 769.742   7
   4   2  12 6540.74 678.744   5
  -4  -2 -12 6133.03 832.776   7
   4  -2  12 6593.98 680.697   6
   4  -2  12 6650.94 738.886   4
  -4  -2 -13 53185.0 2398.17   7
  -4   2 -13 54289.1 2240.34   7
   4   2  13 53202.7 1947.76   5
   4  -2  13 54524.6 2132.00   4
   4  -2  13 56099.3 1951.99   6
   4  -2  14 9467.66 865.633   6
   4   2  14 8534.66 851.411   5
  -4   2 -14 9481.43 1041.30   7
   4  -2  14 10252.9 1005.92   4
  -4  -2 -14 8166.51 1031.59   7
   4  -2  15 328.334 271.704   6
   4   2  15 556.063 357.770   5
  -4  -2 -15-28.3073 321.961   7
  -4   2 -15 384.253 404.326   7
  -4  -2 -16 7872.36 1087.29   7
  -4   2 -16 7840.52 1029.75   7
   4  -2  16 7422.68 842.483   6
   4   2  16 6365.80 793.418   5
   4  -2  17 327.263 296.287   6
   4   2  17-391.076 407.877   5
  -4  -2 -17 449.467 466.273   7
  -4   2 -17 78.0635 361.226   7
  -4   2 -18 90.9103 193.016  18
   4  -2  18 74.2892 350.732   6
   4   2  18 261.236 312.340   5
  -4  -2 -18 450.436 575.926   7
  -4   2 -18 116.825 445.683   7
   4   2  18 218.386 237.028  36
   4  -2  18 155.323 166.051  27
   4   2  19 19703.7 880.718  16
   4  -2  19 16409.1 869.553  27
   4  -2  19 17620.7 918.157  36
   4   2  19 19416.1 970.773  36
  -4   2 -19 19075.6 961.172  18
   4   2  20 21614.9 956.941  16
   4  -2  20 22735.3 1042.76  27
   4   2  20 22706.4 1070.90  36
   4  -2  20 21420.9 1024.35  36
  -4   2 -20 22216.5 1048.80  18
   4   2  21-150.290 213.134  16
   4   2  21-86.2546 243.920  36
   4  -2  21 369.734 247.848  36
   4  -2  21-27.5805 259.404  27
  -4   2 -21 460.915 258.592  18
   4   2  22 1717.87 372.878  36
   4  -2  22 1807.20 368.947  36
   4  -2  22 1830.44 395.508  27
  -4   2 -22 2785.39 426.834  18
   4  -2  23 6957.21 604.380  27
   4   2  23 7146.67 621.139  36
   4  -2  23 6853.88 607.082  36
   4   2  24 143.655 215.201  36
   4  -2  24 58.1830 215.863  36
   4  -2  24 214.586 250.754  27
   4   2  25 1610.60 359.346  36
   4  -2  25 1719.30 329.236  36
   4  -2  25 1453.39 333.089  27
   4  -2  26 68.7674 172.749  36
   4   2  26-73.0400 192.501  36
   4  -2  26-143.660 212.701  27
   4  -2  27 183.268 186.293  36
   4   2  27 359.441 227.258  36
   4  -2  27 106.078 195.756  27
   4  -2  28 325.845 170.914  36
   4  -2  28 508.421 191.552  27
   4   2  28 312.723 189.159  36
   4  -2  29 333.626 135.972  36
   4   2  29 254.596 136.859  36
  -4   4  29 48.9182 108.773  11
  -4  -4  29-189.782 126.536  27
   4   4 -28 162.384 141.477  35
  -4   4  28 99.0808 132.374  36
  -4  -4  28-197.535 149.707  27
  -4   4  28 12.6178 110.136  24
   4   4 -27 438.005 180.187  35
  -4   4  27 443.133 172.287  36
  -4   4  27 121.368 130.352  24
  -4  -4  27 111.825 158.447  27
   4   4 -26 3286.34 337.200  35
  -4   4  26 2406.98 324.521  36
   4   4 -26 3318.60 389.256  18
  -4  -4  26 3384.05 410.763  27
  -4   4  26 2320.84 317.058  24
  -4   4  25 118.181 182.656  16
   4   4 -25 243.206 226.810  35
  -4   4  25-182.249 186.477  36
  -4  -4  25 179.340 224.506  27
   4   4 -25 119.712 208.315  18
  -4   4  24 995.106 258.576  16
  -4   4  24 349.809 190.666  36
   4   4 -24 1046.38 318.646  18
  -4  -4  24 209.408 233.627  27
  -4   4  23-118.508 190.525  16
   4   4 -23 112.415 222.044  18
  -4   4  23 119.048 228.305  36
  -4  -4  23 168.439 207.284  27
  -4   4  22 11175.9 670.247  16
  -4   4  22 11699.3 745.939  36
  -4  -4  22 10127.1 749.166  27
   4   4 -22 11307.4 780.558  18
  -4   4  21 2604.65 364.994  16
   4   4 -21 2857.84 445.021  18
  -4   4  21 2882.80 405.239  36
   4   4 -20 5063.25 568.376  18
  -4   4  20 5391.73 475.849  16
  -4   4  20 5139.67 525.755  36
   4   4 -20 4895.97 521.064  22
  -4   4  19 38782.2 1199.34  16
  -4   4  19 40908.7 1341.46  36
   4   4 -19 39251.3 1416.67  18
   4   4 -19 39927.2 1339.65  22
  -4   4  18 85.6582 227.952  16
  -4  -4  18 87.5674 243.052  12
   4   4 -18 34.3988 262.233  18
  -4   4  18 139.255 199.303  36
   4   4 -18 370.096 246.161  22
   4  -4 -17-300.260 466.617   7
  -4  -4  17 5.97653 330.670   6
  -4   4  17 181.631 397.443   5
  -4  -4  17 130.148 386.075   4
   4   4 -17-116.204 235.917  18
  -4  -4  17 141.584 218.439  12
   4   4 -17 236.156 261.233  22
  -4   4  16 2673.10 616.872   5
   4  -4 -16 2224.11 641.222   7
  -4  -4  16 2490.33 535.553   6
  -4  -4  16 1977.46 587.044   4
  -4   4  15 18569.8 1421.82   5
  -4  -4  15 20322.0 1433.96   6
  -4  -4  15 19438.7 1517.13   4
   4  -4 -15 17858.3 1573.45   7
  -4  -4  14 10830.5 1040.33   6
  -4   4  14 10527.7 1035.82   5
  -4  -4  14 10107.9 1047.88   4
  -4  -4  13 2815.78 589.904   4
  -4   4  13 2832.96 555.789   5
  -4   4  12 7810.17 837.420   5
  -4  -4  12 5660.97 764.726   4
  -4   4  11 2213.94 481.595   5
  -4  -4  11 1402.21 466.660   4
  -4  -4  10 1987.26 446.099   4
   4   4 -10 1479.26 334.797   2
  -4   4  10 2545.71 505.138   5
  -4   4   9 3649.93 525.411   5
  -4  -4   9 3200.67 542.408   4
  -4   4   9 3357.77 492.955   8
   4   4  -9 3244.47 455.464   2
   4   4  -8 169.220 240.424   2
  -4   4   8 213.674 260.312   8
  -4   4   8 119.098 269.804   5
   4   4  -8 112.226 188.722   1
  -4  -4   8 72.0959 247.482   4
   4   4  -7 33560.0 1320.51   2
  -4   4   7 36570.8 1438.05   1
  -4   4   7 36525.3 1426.49   5
  -4   4   7 34113.4 1260.60   8
   4   4  -7 34673.8 1102.23   1
  -4  -4   7 35443.3 1458.89   4
  -4   4   6 393.813 252.247   5
   4   4  -6 540.230 274.502   2
   4   4  -6 705.686 229.658   1
  -4   4   6 584.804 294.424   1
  -4  -4   6 171.583 241.314   4
  -4   4   6 469.995 241.508   8
  -4   4   5 1274.78 336.664   1
  -4   4   5 1330.73 333.829   2
  -4  -4   5 715.725 295.091   4
   4   4  -5 1004.24 295.862   2
  -4   4   5 761.346 287.408   5
   4   4  -5 1024.80 226.419   1
  -4   4   5 1100.13 251.147   8
   4   4  -4 2712.72 315.798   1
  -4   4   4 2813.00 400.343   5
  -4   4   4 2336.78 306.672   8
  -4   4   4 2222.61 394.104   2
  -4   4   4 2722.91 424.290   1
  -4  -4   4 3124.51 433.104   4
   4   4  -4 2604.10 429.023   2
  -4   4   3 4627.04 369.960   8
   4  -4  -3 4489.03 292.449   6
  -4   4   3 4746.46 494.006   5
  -4   4   3 4263.96 505.639   2
   4   4  -3 4307.65 519.374   2
  -4  -4   3 4909.15 472.922   4
   4   4  -3 4360.31 376.654   1
  -4   4   3 4434.57 494.870   1
  -4   4   2 25188.1 1101.61   2
   4  -4  -2 24453.2 743.427   6
  -4   4   2 23418.5 982.635   5
  -4  -4   2 23781.3 840.557   3
  -4   4   2 23826.9 730.131   8
   4   4  -2 23875.2 843.015   1
   4   4  -2 22373.8 1058.36   2
  -4  -4   2 25472.4 960.548   4
  -4   4   2 24152.7 1052.02   1
   4   4  -1 21239.2 1021.51   2
  -4  -4   1 21812.3 834.980   3
  -4   4   1 21819.2 929.707   5
  -4   4   1 21112.8 987.124   1
  -4  -4   1 21652.0 848.875   4
  -4   4   1 22480.0 1039.84   2
   4   4  -1 21458.3 809.631   1
  -4   4   1 22595.8 651.670   8
  -4   4   0 64604.7 1698.06   1
   4   4   0 65117.8 1778.32   2
  -4  -4   0 66856.9 1515.45   3
   4   4   0 68030.4 1443.31   1
  -4  -4   0 69470.6 1412.78   4
  -4   4   0 65796.5 1041.48   8
  -4   4   0 68846.3 1791.75   2
  -4   4  -1 586.713 280.399   2
   4   4   1 761.958 215.919   1
   4  -4   1 524.077 156.508   4
   4   4   1 305.380 253.695   2
  -4   4  -1 448.285 123.087   8
  -4   4  -1 588.030 256.380   1
   4   4   1 898.052 303.602   5
  -4  -4  -1 549.665 170.544   4
  -4  -4  -1 686.188 136.398   7
  -4   4  -2 33002.0 1258.39   2
  -4   4  -2 32878.2 1234.75   1
   4   4   2 35244.3 1124.44   1
   4   4   2 36039.7 1329.29   5
   4   4   2 33841.2 1284.60   2
   4  -4   2 34584.0 988.958   4
  -4  -4  -2 34566.2 878.518   7
  -4   4  -2 32725.2 776.538   8
  -4  -4  -2 34706.7 929.281   4
  -4  -4  -3 9806.54 493.334   4
   4   4   3 9848.41 725.022   5
   4  -4   3 9314.77 584.763   4
   4   4   3 10728.6 747.155   2
  -4   4  -3 9631.29 705.393   1
  -4   4  -3 10050.3 724.307   2
  -4  -4  -3 10285.5 567.226   7
  -4  -4  -4 360.426 185.680   7
   4  -4   4 423.661 220.741   4
  -4   4  -4 165.253 218.140   1
   4   4   4 407.348 267.114   2
   4   4   4 571.556 291.269   5
  -4   4  -4 345.745 251.916   2
   4   4   5 668.717 343.005   5
  -4  -4  -5 476.447 250.251   7
  -4   4  -5 331.179 244.473   2
   4   4   5 345.616 265.230   2
  -4   4  -5-101.140 254.267   1
   4  -4   5 382.733 207.451   4
   4  -4   5 294.637 270.769   6
   4   4   6 4583.56 539.617   2
   4  -4   6 4221.32 510.789   4
   4   4   6 3765.28 516.232   5
   4  -4   6 3801.91 508.555   6
  -4  -4  -6 3956.49 502.241   7
   4   4   7 10471.9 729.532   2
   4  -4   7 10507.2 817.315   6
   4  -4   7 10373.6 803.973   4
  -4  -4  -7 10448.3 819.376   7
   4   4   7 10029.8 819.231   5
   4  -4   8 1068.65 354.104   4
   4   4   8 1140.57 308.234   2
   4  -4   8 1314.84 358.237   6
  -4  -4  -8 1362.98 390.943   7
   4   4   8 1246.78 370.721   5
   4   4   9 1057.34 396.825   5
  -4  -4  -9 1136.59 395.303   7
   4  -4   9 704.200 321.189   4
   4   4   9 957.729 269.965   2
   4  -4   9 1336.50 421.835   6
   4  -4  10 2018.27 449.339   4
  -4  -4 -10 1239.15 389.374   7
   4  -4  10 1788.99 460.187   6
   4   4  10 1458.38 408.525   5
  -4  -4 -11 1052.12 389.044   7
   4   4  11 1215.53 426.638   5
   4  -4  11 1315.17 411.459   6
   4  -4  11 1009.84 373.010   4
   4  -4  12 11823.5 1033.34   6
  -4  -4 -12 10787.0 1118.09   7
   4   4  12 10284.8 967.754   5
   4  -4  12 10815.2 1016.17   4
   4   4  13 1037.84 394.274   5
   4  -4  13 1212.02 409.425   6
   4  -4  13 1228.91 438.777   4
  -4  -4 -13 1504.42 513.950   7
   4  -4  14 3307.85 637.000   4
   4  -4  14 3090.82 607.394   6
   4   4  14 2951.02 607.759   5
  -4  -4 -14 3070.65 741.025   7
  -4  -4 -15 226.513 366.073   7
   4   4  15 299.957 333.112   5
   4  -4  15 335.949 339.683   6
   4  -4  16 70.5427 308.647   6
  -4  -4 -16 664.338 430.862   7
   4   4  16 219.086 304.431   5
  -4   4 -16 811.902 305.320  18
  -4   4 -17 3719.20 503.915  18
  -4  -4 -17 3184.06 831.185   7
   4   4  17 3963.36 451.694  36
   4  -4  17 3440.83 440.325  27
  -4   4 -18 408.174 268.655  18
   4   4  18 671.493 253.075  36
   4  -4  18 765.309 272.307  27
   4   4  19 15741.7 858.961  36
   4  -4  19 14768.0 860.593  27
  -4   4 -19 15484.7 903.189  18
   4   4  20 1589.35 337.510  36
  -4   4 -20 1220.72 361.119  18
   4  -4  20 838.605 311.140  27
   4  -4  21 8096.86 649.634  27
   4   4  21 7783.79 621.490  36
  -4   4 -21 8255.47 678.126  18
   4   4  21 7498.61 570.638  24
   4   4  22 6554.17 563.755  36
   4  -4  22 5744.54 570.144  27
   4   4  22 5401.07 486.322  24
  -4   4 -22 6627.27 592.645  18
   4   4  23 219.890 213.878  36
   4  -4  23 348.298 241.451  27
   4   4  23 223.653 188.548  24
  -4   4 -23 149.808 229.474  18
   4   4  24 745.409 249.728  36
   4  -4  24 612.644 245.220  27
  -4   4 -25 1955.21 314.317  35
   4   4  25 1455.21 284.203  36
   4  -4  25 1181.66 281.960  27
   4   4  26 1606.84 264.730  36
   4  -4  26 1182.37 254.901  27
  -4   4 -26 1652.08 283.279  35
  -4   4 -27 803.729 219.861  35
   4  -4  27 611.328 190.951  27
   4   4  27 806.834 182.690  36
   4   4  28 533.415 166.993  11
   4   4  28 807.708 156.318  36
   4  -4  28 594.757 172.245  27
  -4  -6  27 555.689 138.873  27
  -4   6  27 469.073 130.615  24
  -4   6  26-75.6146 120.342  11
   4   6 -26 48.9098 134.625  35
  -4  -6  26 33.1292 135.082  27
  -4   6  26 227.107 135.920  24
  -4   6  25 138.847 153.096  11
   4   6 -25-23.9179 149.132  35
  -4  -6  25 53.2729 170.849  27
   4   6 -25 216.009 212.837  18
  -4   6  25 318.468 174.662  24
  -4   6  24 175.837 163.660  11
   4   6 -24-109.636 179.518  35
  -4   6  24-168.062 173.145  24
   4   6 -24-123.746 208.645  18
  -4  -6  24-218.758 193.348  27
   4   6 -23 279.103 233.250  18
  -4   6  23 58.9567 176.502  11
   4   6 -23 529.391 204.640  35
  -4   6  23 147.250 180.432  24
  -4  -6  23-120.846 206.241  27
  -4   6  22 1445.14 283.300  11
   4   6 -22 1100.84 316.716  18
   4   6 -22 1412.80 285.741  35
  -4  -6  22 1170.42 310.890  27
  -4   6  22 1183.28 299.950  24
  -4   6  22 1563.57 268.435  20
   4   6 -21 836.342 317.422  18
   4   6 -21 1042.82 286.235  35
  -4  -6  21 898.513 277.657  27
  -4   6  21 1005.79 254.629  20
  -4   6  21 656.463 268.349  24
   4   6 -20-227.559 300.916  18
   4   6 -20 115.630 239.155  35
  -4   6  20 65.9042 177.074  20
  -4  -6  20 41.7446 190.396  27
  -4   6  20 126.034 236.355  24
   4   6 -19 1725.37 396.836  18
   4   6 -19 1706.63 328.169  35
  -4   6  19 1776.99 314.425  30
  -4   6  19 1708.18 323.700  20
  -4   6  19 2130.67 362.734  24
   4   6 -18 1311.46 373.070  18
   4   6 -18 894.699 268.717  35
  -4   6  18 830.958 244.690  30
  -4   6  18 1319.07 298.005  20
  -4   6  18 887.352 293.436  24
   4   6 -17 1047.77 354.745  18
  -4   6  17 1178.14 289.214  30
   4   6 -17 1626.68 315.939  35
  -4   6  17 1387.09 290.714  20
  -4   6  17 1625.99 342.502  24
   4   6 -16 3764.59 526.199  18
   4   6 -16 3794.05 442.629  35
  -4   6  16 3979.27 425.332  30
  -4   6  16 3728.16 424.345  20
  -4   6  16 4309.11 475.683  24
   4   6 -15 1696.96 370.691  18
  -4  -6  15 1466.73 307.857  12
  -4   6  15 2158.41 397.139  10
  -4   6  15 1557.83 324.256  30
   4   6 -15 1364.97 308.080  35
  -4   6  15 1143.19 304.572  24
  -4   6  15 1007.97 289.687  20
  -4   6  15 1182.60 310.001  19
   4   6 -14 459.740 320.760  18
  -4   6  14 649.430 304.521  10
  -4  -6  14 196.269 421.097   4
  -4   6  14 44.7430 216.902  30
   4   6 -14 75.3290 200.380  35
  -4   6  14-113.048 212.398  20
  -4   6  14-94.6159 220.020  24
  -4   6  14 34.1237 236.228  19
   4   6 -13 259.190 274.750  18
  -4   6  13 282.445 202.568  10
  -4  -6  13 173.431 377.849   6
  -4  -6  13-289.113 365.825   4
  -4   6  13-277.948 319.431   5
  -4   6  13-80.7989 194.048  30
   4   6 -13 127.479 222.999  35
  -4   6  13 543.199 252.814  34
  -4   6  13 102.692 228.802  19
  -4   6  13-36.7036 185.947  24
  -4   6  13-44.7191 196.679  20
  -4   6  13 413.831 229.670  25
  -4   6  12 1648.60 536.104   5
  -4  -6  12 1690.20 526.766   4
  -4  -6  12 2057.07 550.320   6
  -4   6  11 93.1783 288.823   5
  -4  -6  11 539.248 364.725   4
  -4   6  10 7202.15 867.811   5
  -4  -6  10 7014.68 852.898   4
   4   6  -9 535.554 303.652   2
  -4  -6   9 794.460 391.373   4
  -4   6   9 178.846 336.531   5
  -4   6   8 9423.71 930.053   5
   4   6  -8 9537.52 904.585   2
  -4  -6   8 9127.53 907.645   4
   4   6  -7 232.281 282.434   2
  -4   6   7 526.764 341.201   5
  -4  -6   7-155.562 223.507   4
   4   6  -6 1536.24 402.854   2
  -4  -6   6 1188.58 387.935   4
  -4   6   6 1906.58 456.463   5
  -4   6   6 2057.42 507.688   1
  -4   6   5-0.40675 266.455   5
   4   6  -5 30.8198 264.168   2
  -4   6   5 246.153 306.150   1
   4   6  -4 9221.54 891.989   2
  -4   6   4 7876.73 767.897   5
  -4   6   4 8402.38 812.555   1
  -4   6   3 374.954 304.446   2
  -4   6   3 320.062 278.009   5
   4   6  -3 75.2272 270.242   2
  -4   6   3 489.410 288.235   1
  -4   6   2 497.621 282.245   1
   4   6  -2 189.169 284.166   2
  -4   6   2 623.604 330.063   2
   4   6  -1 9386.16 915.369   2
  -4   6   1 8953.58 876.640   2
  -4   6   1 9416.48 827.455   1
   4   6  -1 9679.00 713.380   1
   4   6   0 3013.71 449.711   1
   4   6   0 2676.07 535.179   2
  -4   6   0 2745.15 535.926   2
  -4   6   0 2956.58 499.650   1
  -4   6  -1 17883.2 1127.12   1
  -4   6  -1 18067.0 1211.36   2
   4   6   1 18070.8 1237.35   2
   4   6   1 19293.0 1031.14   1
   4  -6   1 17932.8 980.761   6
   4   6   2 4552.08 673.963   2
  -4   6  -2 5022.00 667.902   2
  -4   6  -2 5468.15 647.973   1
   4  -6   2 4831.05 559.436   6
  -4   6  -3-20.8415 274.113   2
  -4   6  -3 674.023 298.792   1
   4  -6   3 468.824 269.359   6
   4   6   3 337.156 319.410   2
  -4   6  -4 5366.69 665.575   1
   4  -6   4 4678.19 594.914   6
   4   6   4 5940.79 743.307   2
   4   6   4 5567.40 689.110   5
   4  -6   5 96.3050 227.806   6
  -4   6  -5-188.625 270.860   1
   4   6   5-139.979 308.980   2
   4   6   5 349.886 347.459   5
   4   6   6 1621.78 390.979   2
   4   6   6 2072.16 523.479   5
  -4   6  -6 987.602 321.138   1
   4  -6   6 1614.96 433.790   6
   4   6   7 5161.77 705.928   5
   4  -6   7 6631.31 780.364   6
  -4   6  -7 6269.21 737.927   1
   4   6   7 7152.93 797.079   2
  -4   6  -8 807.685 377.444   1
   4  -6   8 641.216 387.724   6
   4   6   8 785.338 382.656   5
   4   6   8 600.463 331.890   2
   4   6   9 2354.44 535.712   5
  -4   6  -9 2448.14 519.074   1
   4  -6   9 2673.62 582.724   6
   4  -6  10 15704.8 1276.20   6
   4   6  10 14103.0 1242.01   5
   4  -6  10 13274.5 1145.65   4
   4   6  11 199.229 335.328   5
   4  -6  11-235.691 322.345   6
   4   6  12 494.666 425.240   5
   4  -6  12 383.049 365.363   6
   4   6  13 7614.29 573.935  11
   4  -6  13 7010.20 938.541   6
   4   6  13 7580.39 556.518  30
  -4   6 -13 6875.21 524.080  35
  -4   6 -13 7071.11 607.459  18
   4   6  13 8399.70 525.420  25
   4   6  13 7035.27 543.632  20
   4   6  13 7308.05 557.813  24
  -4   6 -13 7152.75 541.908  21
  -4   6 -14 16746.2 814.865  35
   4   6  14 18674.7 862.472  30
   4   6  14 17983.4 855.546  20
  -4   6 -14 16899.7 921.918  18
   4   6  14 17165.3 851.929  24
   4   6  15 13214.0 736.308  30
  -4   6 -15 12326.1 713.595  35
  -4   6 -15 11706.2 695.564  28
   4   6  15 11728.3 725.542  24
  -4   6 -15 12722.8 819.227  18
   4   6  15 12093.8 708.642  20
  -4   6 -16 2153.66 395.020  18
  -4   6 -16 2473.14 345.593  28
   4   6  16 2980.08 407.356  30
  -4   6 -16 2194.59 355.631  35
   4   6  16 2144.58 340.308  20
   4   6  16 2329.34 374.682  24
  -4   6 -17 2642.06 476.478  18
  -4   6 -17 1960.56 348.739  35
  -4   6 -17 2007.38 319.241  28
   4   6  17 1916.92 334.833  30
   4   6  17 2445.29 373.874  24
   4  -6  17 2801.09 392.994  27
   4   6  17 2451.55 356.522  20
  -4   6 -18 2217.06 407.124  18
   4   6  18 2572.19 394.400  11
   4   6  18 2729.92 367.129  30
  -4   6 -18 2039.49 374.800  35
  -4   6 -18 2430.06 355.703  21
   4   6  18 2155.49 342.690  24
   4   6  18 2292.69 343.176  20
   4  -6  18 2021.58 351.562  27
   4   6  19 2637.39 391.284  11
  -4   6 -19 2737.85 423.581  18
  -4   6 -19 2954.53 411.117  35
  -4   6 -19 3303.15 372.430  21
   4  -6  19 3014.68 418.423  27
   4   6  19 3356.38 414.184  24
   4   6  20 1429.32 325.557  11
  -4   6 -20 1579.09 339.198  35
   4  -6  20 1659.98 324.760  27
  -4   6 -20 2049.84 402.529  18
  -4   6 -20 1354.48 277.779  21
   4   6  20 1334.32 287.363  24
   4   6  21 2274.44 359.302  11
  -4   6 -21 3014.72 396.917  35
   4  -6  21 2499.39 383.672  27
   4   6  21 2745.94 361.656  24
  -4   6 -21 2668.19 420.072  18
  -4   6 -21 3069.77 344.788  21
   4   6  22 377.872 247.602  11
  -4   6 -22 34.7686 211.811  35
   4   6  22-47.9659 168.068  24
  -4   6 -22 39.1078 236.242  18
   4  -6  22-81.7936 211.321  27
   4   6  23 897.359 233.530  11
  -4   6 -23 913.787 263.123  35
   4  -6  23 649.417 225.927  27
   4   6  23 577.254 192.940  24
   4   6  24 820.751 225.566  11
   4  -6  24 521.854 203.781  27
  -4   6 -24 1149.50 237.852  35
   4   6  24 555.685 166.469  24
   4   6  25 183.106 138.927  11
  -4   6 -25 386.297 168.044  35
   4  -6  25 488.856 180.363  27
   4   6  26 593.890 165.443  11
  -4   6 -26 613.496 163.125  35
  -4   8  24 849.273 164.352  13
   4   8 -24 1050.04 156.693  35
  -4   8  24 1000.62 156.528  24
  -4   8  23 2063.79 239.265  13
   4   8 -23 2657.81 235.198  35
   4   8 -23 2598.93 288.744  18
  -4   8  23 2270.50 243.231  24
   4   8 -22 486.196 167.660  35
  -4   8  22 757.775 194.115  24
   4   8 -22 950.534 212.956  18
   4   8 -21 79.7258 141.468  28
   4   8 -21-231.035 193.760  35
  -4   8  21-58.7600 152.441  24
   4   8 -21-58.1048 179.708  18
   4   8 -20 3082.86 391.406  18
  -4   8  20 3088.69 335.915  30
   4   8 -20 2599.41 301.663  28
   4   8 -20 2868.62 330.953  35
  -4   8  20 2668.35 319.291  20
  -4   8  20 2366.52 331.960  24
   4   8 -19 3173.30 420.274  18
   4   8 -19 3063.90 353.079  35
   4   8 -19 2875.09 355.505  28
  -4   8  19 2799.16 346.746  30
  -4   8  19 3049.53 369.332  24
  -4   8  19 3099.96 361.912  20
   4   8 -18 1435.86 331.459  18
  -4   8  18 1427.46 301.594  30
   4   8 -18 817.241 236.902  28
   4   8 -18 1759.54 302.222  35
  -4   8  18 2051.03 321.183  24
  -4   8  18 1657.40 299.362  20
   4   8 -17 2078.54 385.440  18
   4   8 -17 2152.29 318.041  35
  -4   8  17 2238.95 368.850  30
  -4   8  17 2640.10 392.143  20
  -4   8  17 1800.09 342.428  24
   4   8 -16 667.855 309.773  18
   4   8 -16 323.923 252.550  35
  -4   8  16 439.427 229.657  30
  -4   8  16 237.896 195.450  20
  -4   8  16 603.703 242.710  24
  -4   8  15 6997.67 577.697  30
   4   8 -15 7016.47 537.174  35
  -4   8  15 6710.07 567.307  20
   4   8 -15 6107.78 573.047  18
  -4   8  15 6172.93 547.614  24
   4   8 -14 145.186 226.613  18
   4   8 -14 139.995 222.167  35
  -4   8  14 151.083 236.375  30
  -4   8  14-55.4645 215.698  24
  -4   8  14 179.672 207.104  20
  -4   8  13 1441.84 348.636  10
   4   8 -13 590.312 283.850  18
   4   8 -13 120.723 230.541  35
  -4   8  13 382.424 247.555  30
  -4   8  13 1709.91 323.073  25
  -4   8  13 724.518 276.896  24
  -4   8  13 333.991 242.581  20
  -4   8  13 745.427 226.452  26
  -4   8  12 3891.22 420.258  10
   4   8 -12 3858.96 480.348  18
  -4   8  12 3962.63 413.341  34
   4   8 -12 3869.95 436.922  35
  -4   8  12 3884.48 466.960  30
  -4   8  12 4459.23 488.794  20
  -4   8  12 4409.45 416.403  25
  -4   8  12 4442.04 429.128  26
  -4   8  12 4210.50 467.828  24
   4   8 -11 454.304 272.365  18
  -4   8  11 56.0748 191.552  10
  -4   8  11-42.5430 218.100  31
   4   8 -11 88.2648 238.992  35
  -4   8  11 202.132 230.218  34
  -4   8  11-36.2554 220.125  30
  -4   8  11 50.2924 209.093  24
  -4   8  11 39.5402 217.998  20
  -4   8  11 430.292 278.582  19
  -4   8  11 208.759 206.785  26
  -4   8  11 149.366 179.420  25
  -4   8  10 3329.90 365.366  10
   4   8 -10 4112.11 443.936  35
  -4   8  10 3045.12 435.821  30
  -4   8  10 3897.35 380.230  34
  -4   8  10 3833.74 410.885  31
  -4   8  10 3744.25 404.845  26
  -4   8  10 4180.54 457.448  24
  -4   8  10 3151.52 410.631  20
  -4   8  10 4194.77 382.438  25
   4   8 -10 3282.25 395.759  26
  -4   8  10 4780.09 486.674  19
  -4   8   9 5028.61 430.673  10
  -4   8   9 4756.05 513.767  30
   4   8  -9 5562.77 496.025  35
  -4   8   9 4397.24 392.860  34
  -4   8   9 4042.27 411.564  31
  -4   8   9 4981.06 505.056  19
  -4   8   9 4697.62 471.648  20
  -4   8   9 5340.29 439.347  26
  -4   8   9 5105.06 477.915  24
  -4   8   9 4303.28 373.878  25
   4   8  -9 4358.51 465.757  26
  -4   8   8-173.330 214.684  13
  -4   8   8-215.479 243.869  10
  -4   8   8 113.906 213.257  30
  -4   8   8-207.714 261.864  31
  -4   8   8-225.180 215.069  34
   4   8  -8 34.6239 242.991  35
  -4   8   8-56.6017 209.157  24
   4   8  -8-77.6657 191.671  26
  -4   8   8-93.6929 235.309  26
  -4   8   8-269.435 222.917  25
  -4   8   8 392.421 267.633  19
  -4   8   8 85.3295 242.373  20
  -4   8   7 2551.54 326.845  13
  -4   8   7 2080.31 302.236  14
  -4   8   7 2240.70 335.543  10
  -4   8   7 1752.70 334.745  30
  -4   8   7 1685.38 258.825  34
   4   8  -7 1960.97 334.208  35
  -4   8   7 1824.01 283.799  31
  -4   8   7 2471.46 387.159  19
   4   8  -7 2148.56 333.036  26
  -4   8   7 2013.23 300.258  26
  -4   8   7 2509.74 372.379  24
  -4   8   7 1517.32 203.852  25
  -4   8   7 2334.40 340.313  20
  -4   8   6 3043.12 356.176  13
  -4   8   6 3327.28 364.959  10
  -4   8   6 2886.00 345.545  14
  -4   8   6 3021.52 402.102  30
   4   8  -6 3190.75 415.167  35
  -4   8   6 2928.18 357.581  31
   4   8  -6 3327.76 389.316  26
  -4   8   6 2953.56 354.762  24
  -4   8   6 3368.67 376.025  26
  -4   8   6 3622.30 398.215  20
  -4   8   6 3598.23 420.496  19
  -4   8   5 1833.56 306.740  10
  -4   8   5 1398.13 255.650  14
   4   8  -5 1838.92 558.444   2
  -4   8   5 1354.11 302.171  30
   4   8  -5 1803.03 317.519  35
  -4   8   5 1130.49 254.574  31
  -4   8   5 1558.66 280.295  24
  -4   8   5 1709.20 311.703  20
  -4   8   5 1918.68 318.868  26
   4   8  -5 1779.43 321.369  26
  -4   8   4 3327.57 357.336  14
   4   8  -4 4674.65 455.139  14
  -4   8   4 3949.45 401.519  10
   4   8  -4 3322.00 673.237   2
   4   8  -4 4289.09 463.084  33
   4   8  -4 3611.61 395.613  35
  -4   8   4 2839.25 346.913  31
  -4   8   4 3552.78 419.808  30
  -4   8   4 3700.85 378.853  24
  -4   8   4 3677.44 379.237  26
   4   8  -4 2672.67 381.156  26
  -4   8   4 3378.56 386.360  20
   4   8  -3 4205.83 431.607  14
  -4   8   3 4187.54 397.811  10
  -4   8   3 3612.22 643.494   1
   4   8  -3 3136.67 694.835   2
   4   8  -3 4249.62 437.608  35
  -4   8   3 2999.45 363.133  31
   4   8  -3 3914.68 444.501  33
   4   8  -3 3596.01 402.139  26
  -4   8   3 3450.42 375.514  26
   4   8  -2 223.565 219.661  14
   4   8  -2 166.689 366.665   2
  -4   8   2-98.1066 325.386   1
   4   8  -2 117.870 194.858  35
   4   8  -2 345.742 252.223  33
  -4   8   2-219.800 272.130  31
   4   8  -2-227.891 230.054  26
  -4   8   2 66.5265 199.090  26
   4   8  -1 2606.36 338.947  14
   4   8  -1 3277.51 668.038   2
  -4   8   1 1942.78 512.478   1
  -4   8   1 1880.68 258.589  31
   4   8  -1 2465.71 362.862  33
  -4   8   1 2729.75 360.209  26
   4   8  -1 2605.20 356.694  26
   4   8   0 4006.02 388.370  14
   4   8   0 4308.71 770.445   2
  -4   8   0 2790.56 552.612   1
  -4   8   0 3110.58 361.221  31
   4   8   0 4181.84 452.285  33
  -4   8   0 3818.74 392.424  26
   4   8   0 3934.84 411.913  24
   4   8   0 3137.78 394.638  26
   4   8   1 2746.84 351.255  14
  -4   8  -1 1931.54 435.991   1
   4   8   1 3437.49 716.919   2
  -4   8  -1 3430.17 392.566  35
   4   8   1 2852.97 390.788  33
   4   8   1 3130.60 376.571  24
   4   8   1 3014.99 369.046  26
  -4   8  -1 3262.98 380.449  26
   4   8   2 124.839 186.321  13
   4   8   2-239.770 248.442  14
   4   8   2 418.246 331.044   2
   4   8   2 337.354 207.536  33
  -4   8  -2-3.47274 194.741  35
  -4   8  -2 10.9464 191.686  31
  -4   8  -2 262.949 206.779  26
   4   8   2 448.144 243.313  26
   4   8   2 91.8954 187.436  24
   4   8   3 720.583 236.860  13
   4   8   3 510.599 208.458  14
   4   8   3 982.044 453.171   2
  -4   8  -3 319.196 190.752  31
   4   8   3 1111.71 325.975  33
  -4   8  -3 715.650 242.012  35
  -4   8  -3 615.671 207.317  28
   4   8   3 463.468 267.961  30
  -4   8  -3 284.593 205.847  21
   4   8   3 749.576 219.054  24
  -4   8  -3 701.941 229.527  26
   4   8   3 431.437 217.096  26
   4   8   4 1151.09 222.600  10
   4   8   4 957.141 231.069  14
   4   8   4 870.547 256.391  13
   4   8   4 1032.72 540.653   2
  -4   8  -4 973.080 291.088  35
  -4   8  -4 183.055 221.510  31
   4   8   4 962.473 294.990  30
   4   8   4 1407.62 310.221  33
  -4   8  -4 1136.69 284.150  28
  -4   8  -4 1594.60 307.927  21
   4   8   4 832.339 231.641  24
   4   8   4 890.276 277.284  26
  -4   8  -4 1302.70 288.252  26
   4   8   5 3230.06 367.832  13
   4   8   5 3279.21 315.142  10
   4   8   5 3525.01 400.643  11
   4   8   5 3213.67 414.513  33
  -4   8  -5 3122.76 357.506  31
  -4   8  -5 2985.93 370.154  28
   4   8   5 3126.91 426.746  30
   4   8   5 2573.06 278.499  34
  -4   8  -5 2905.33 385.929  35
  -4   8  -5 3468.76 391.216  21
   4   8   5 3310.27 390.033  24
  -4   8  -5 3078.28 366.823  26
   4   8   5 3532.99 394.884  26
   4   8   6-97.6172 186.087  11
   4   8   6-32.0112 212.837  10
   4   8   6-122.957 198.184  13
  -4   8  -6-185.371 236.035  35
  -4   8  -6-251.095 226.225  31
   4   8   6-122.908 220.971  33
   4   8   6 300.683 274.805  30
  -4   8  -6-375.891 278.326  28
   4   8   6-97.9211 185.171  34
   4   8   6 45.5332 178.119  26
   4   8   6 126.391 246.681  20
  -4   8  -6 398.918 207.235  26
   4   8   6 110.297 209.958  24
  -4   8  -6-94.5548 203.170  21
   4   8   7 2288.35 344.820  13
   4   8   7 2640.94 370.183  11
   4   8   7 2762.91 328.501  10
   4   8   7 2972.89 293.678  34
   4   8   7 3067.78 419.125  30
  -4   8  -7 2779.57 396.408  28
  -4   8  -7 2837.74 391.808  35
   4   8   7 3724.60 424.099  33
   4   8   7 2347.00 280.784  25
  -4   8  -7 2718.01 372.075  21
  -4   8  -7 2799.74 345.458  26
   4   8   7 3564.05 449.382  20
   4   8   7 2952.73 345.264  26
   4   8   7 2317.54 347.519  24
   4   8   8 106.964 207.312  11
   4   8   8 37.6783 201.718  10
   4   8   8-200.202 210.528  13
   4   8   8 72.4868 172.210  34
  -4   8  -8 49.2596 215.948  28
  -4   8  -8 338.058 247.068  35
   4   8   8 543.383 296.359  33
   4   8   8 225.723 246.320  30
   4   8   8 84.6045 184.748  25
   4   8   8-22.4339 194.271  26
  -4   8  -8 39.6741 206.583  21
   4   8   8-10.8857 203.611  24
   4   8   8 232.184 234.365  20
   4   8   9 10054.4 584.426  10
   4   8   9 10737.2 667.865  11
   4   8   9 9922.91 640.529  13
  -4   8  -9 8590.67 631.152  28
   4   8   9 10496.2 648.497  33
   4   8   9 10332.1 544.855  34
   4   8   9 9840.16 680.160  30
  -4   8  -9 9505.32 636.251  35
   4   8   9 9885.20 677.674  20
   4   8   9 9584.51 574.822  26
   4   8   9 9547.26 538.811  25
  -4   8  -9 9234.82 592.934  21
   4   8   9 9580.32 644.864  24
   4   8  10 3280.07 402.084  10
   4   8  10 2781.23 384.804  11
  -4   8 -10 2822.58 391.063  28
   4   8  10 3321.52 349.242  34
  -4   8 -10 2613.23 357.715  35
   4   8  10 2592.03 408.462  30
  -4   8 -10 3044.55 390.426  21
   4   8  10 2606.32 369.404  24
   4   8  10 3059.67 425.603  20
   4   8  10 3082.93 340.594  25
   4   8  11 2139.91 392.111  10
   4   8  11 1243.36 296.979  11
   4   8  11 1095.86 329.808  30
  -4   8 -11 899.294 293.669  35
  -4   8 -11 626.046 243.481  28
   4   8  11 1613.37 322.831  34
  -4   8 -11 1540.18 306.176  21
   4   8  11 1491.10 277.829  25
   4   8  11 1284.86 277.591  24
   4   8  11 1106.53 315.616  20
   4   8  12 1077.07 289.216  11
   4   8  12 977.092 313.161  30
  -4   8 -12 840.505 276.678  28
  -4   8 -12 1024.61 298.449  35
   4   8  12 1879.70 338.759  25
   4   8  12 1416.38 287.444  20
   4   8  12 1058.06 317.555  24
  -4   8 -12 1103.11 266.361  21
  -4   8 -13 1278.27 323.300  18
   4   8  13 1530.48 332.517  11
  -4   8 -13 1954.29 351.889  35
  -4   8 -13 2045.29 349.918  28
   4   8  13 2416.57 397.210  30
   4   8  13 3041.49 372.217  25
   4   8  13 2283.44 373.921  24
   4   8  13 2283.35 389.177  20
  -4   8 -13 1785.67 300.728  21
   4   8  14 638.455 272.256  11
  -4   8 -14 114.556 213.469  18
   4   8  14 85.8512 269.376  30
  -4   8 -14 159.269 250.636  35
  -4   8 -14 152.260 183.848  28
   4   8  14 240.893 226.048  20
  -4   8 -14 208.604 200.203  21
   4   8  14 324.872 257.059  24
   4   8  15 442.713 208.456  11
  -4   8 -15 442.486 232.349  18
  -4   8 -15 300.221 280.076  35
   4   8  15 419.192 252.197  30
  -4   8 -15 225.142 209.440  28
   4   8  15 449.644 255.904  24
  -4   8 -15 4.17007 191.383  21
   4   8  16 5.35186 178.815  11
  -4   8 -16 157.372 241.336  35
  -4   8 -16 113.923 208.357  28
   4   8  16 153.972 210.917  30
  -4   8 -16 415.410 247.890  18
   4   8  16 505.835 213.002  24
   4   8  17 2996.11 367.004  11
  -4   8 -17 2471.53 360.472  35
  -4   8 -17 2009.93 306.147  28
  -4   8 -17 3206.66 436.664  18
   4   8  17 2789.49 367.571  24
   4   8  18 421.349 215.740  11
  -4   8 -18 212.897 168.496  28
  -4   8 -18 152.401 212.167  35
   4   8  18 268.079 179.845  24
  -4   8 -18 193.652 201.748  18
   4   8  19 1088.51 244.259  11
  -4   8 -19 1178.33 276.965  35
  -4   8 -19 811.641 202.140  28
  -4   8 -19 949.231 247.646  18
   4   8  19 858.727 229.432  24
   4   8  20 1026.71 237.581  11
  -4   8 -20 1052.35 229.595  35
  -4   8 -20 945.832 252.604  18
   4   8  20 472.691 181.821  24
   4   8  21 213.373 155.132  11
   4   8  21 86.2303 156.092  13
  -4   8 -21 350.889 179.968  35
   4   8  21 177.059 140.756  24
   4   8  22 116.216 126.072  11
   4   8  22 0.24732 141.923  13
  -4   8 -22 281.980 161.279  35
   4   8  22 316.245 138.603  24
   4   8  23 365.981 144.451  13
   4   8  23 387.949 133.999  11
  -4   8 -23 732.428 167.744  35
   4   8  23 376.850 126.512  24
   4   8  24 66.0887 90.2395  13
  -4  10  20 2424.32 209.997  24
  -4  10  19-115.195 105.036  13
   4  10 -19 37.9399 106.837  28
  -4  10  19 220.155 132.888  24
  -4  10  18 791.399 153.349  13
   4  10 -18 666.842 162.663  28
   4  10 -18 1019.99 185.206  35
  -4  10  18 531.902 158.571  24
  -4  10  17 1079.38 191.282  13
   4  10 -17 1326.24 223.048  28
  -4  10  17 1277.82 210.499  24
  -4  10  16 814.731 184.797  13
   4  10 -16 615.901 202.055  35
   4  10 -16 545.666 193.011  28
  -4  10  16 761.599 211.906  30
  -4  10  16 298.474 154.696  24
  -4  10  15 250.496 162.056  13
  -4  10  15 107.369 200.961  30
   4  10 -15 95.4759 177.508  28
   4  10 -15 111.047 173.251  35
  -4  10  15-135.149 181.470  24
  -4  10  14 101.652 139.911  13
   4  10 -14-133.795 199.113  28
   4  10 -14 421.837 213.716  35
  -4  10  14 402.943 247.662  30
  -4  10  14 194.652 185.896  24
  -4  10  13 167.690 157.338  13
   4  10 -13 172.148 185.234  28
  -4  10  13 375.389 244.580  30
   4  10 -13 526.175 212.892  35
  -4  10  13 999.314 231.304  31
  -4  10  13 424.926 209.128  24
  -4  10  12 520.376 193.766  13
  -4  10  12 1018.66 293.932  10
  -4  10  12 1000.35 255.960  31
   4  10 -12-32.3610 221.898  35
  -4  10  12 1.94276 214.241  30
   4  10 -12 226.674 196.414  28
  -4  10  12-67.6369 184.222  24
  -4  10  12 405.112 218.219  26
  -4  10  11 1775.65 275.711  13
  -4  10  11 3075.48 380.881  10
  -4  10  11 2415.84 323.797  34
  -4  10  11 2180.88 347.311  30
  -4  10  11 2314.88 314.018  31
   4  10 -11 1911.28 303.916  35
   4  10 -11 1665.28 306.977  28
  -4  10  11 2370.02 314.358  26
  -4  10  11 2885.80 332.149  25
  -4  10  11 1609.96 284.236  24
  -4  10  10 1031.66 241.648  13
  -4  10  10 1622.33 299.762  10
  -4  10  10 1415.18 271.820  34
   4  10 -10 1161.97 301.287  35
   4  10 -10 159.279 207.107  28
  -4  10  10 759.099 249.378  31
  -4  10  10 1918.50 361.732  30
  -4  10  10 584.774 228.945  24
  -4  10  10 1336.97 271.317  25
  -4  10  10 2138.77 323.555  26
   4  10 -10 860.247 226.476  26
  -4  10   9 832.112 237.790  13
  -4  10   9 756.965 220.939  14
  -4  10   9 549.520 238.177  10
  -4  10   9 583.736 267.618  30
   4  10  -9 545.879 238.061  35
  -4  10   9 884.612 246.924  34
  -4  10   9 586.659 264.008  31
   4  10  -9 351.079 203.817  28
  -4  10   9 709.047 232.005  24
  -4  10   9 753.531 247.591  26
   4  10  -9 642.420 236.006  26
  -4  10   9 553.641 211.891  25
  -4  10   8 1638.20 276.041  10
  -4  10   8 1885.55 303.182  14
  -4  10   8 1270.50 255.926  13
  -4  10   8 1222.10 245.656  34
   4  10  -8 1302.57 301.472  28
  -4  10   8 1677.90 300.555  31
  -4  10   8 1615.71 344.497  30
  -4  10   8 1332.91 293.389  24
   4  10  -8 1164.07 274.434  26
  -4  10   8 1294.35 237.460  25
  -4  10   8 1760.36 309.189  26
  -4  10   7 1660.13 270.997  14
  -4  10   7 1298.14 246.650  10
  -4  10   7 840.940 287.071  30
  -4  10   7 1493.24 262.138  34
  -4  10   7 1279.27 285.450  31
   4  10  -7 1086.59 273.162  28
  -4  10   7 1601.81 311.641  26
  -4  10   7 1857.22 268.243  25
   4  10  -7 1346.73 276.039  26
  -4  10   7 1099.23 283.379  24
  -4  10   6 1394.70 283.295  14
  -4  10   6 913.146 224.459  10
  -4  10   6 871.211 240.606  34
  -4  10   6 1095.68 302.250  30
   4  10  -6 1115.96 282.125  28
  -4  10   6 1522.02 296.120  31
   4  10  -6 972.917 248.886  31
  -4  10   6 686.759 178.405  25
   4  10  -6 1283.21 300.896  26
  -4  10   6 1374.39 288.302  26
  -4  10   6 1283.61 290.450  24
  -4  10   5 6554.87 500.708  14
  -4  10   5 5690.47 443.556  10
  -4  10   5 5988.01 454.284  34
   4  10  -5 5037.45 486.259  28
  -4  10   5 5310.42 489.687  31
   4  10  -5 5298.87 445.792  31
  -4  10   5 4971.42 494.865  30
  -4  10   5 5363.49 466.602  24
  -4  10   5 5087.60 402.467  25
   4  10  -5 5585.08 516.043  26
  -4  10   5 5628.74 492.166  26
  -4  10   4 493.191 198.462  10
  -4  10   4 689.567 261.611  14
   4  10  -4-128.327 258.395  31
  -4  10   4-264.433 228.030  34
  -4  10   4-28.7028 216.095  31
  -4  10   4 297.589 229.745  30
   4  10  -4-20.8282 202.308  28
  -4  10   4 24.6536 217.887  26
  -4  10   4 52.0227 191.153  24
   4  10  -4 207.349 239.179  26
  -4  10   3 598.781 270.897  14
  -4  10   3 66.4365 197.893  10
  -4  10   3 10.3051 243.623  31
   4  10  -3 202.436 177.365  28
   4  10  -3-285.144 250.889  31
   4  10  -3 413.894 245.055  26
  -4  10   3 338.575 235.523  24
  -4  10   3 77.5425 201.054  26
  -4  10   2 1622.29 259.088  10
   4  10  -2 834.228 236.889  31
  -4  10   2 1315.23 310.941  31
  -4  10   2 1865.35 329.217  24
  -4  10   2 1071.56 269.326  26
   4  10  -2 1139.20 299.817  26
  -4  10   1 1886.66 297.449  10
   4  10  -1 947.246 268.649  31
  -4  10   1 1721.64 322.076  31
  -4  10   1 1574.26 294.642  26
   4  10  -1 1197.83 315.595  26
  -4  10   0 4778.90 426.121  10
   4  10   0 5067.79 513.037  14
  -4  10   0 4002.25 435.116  31
   4  10   0 3075.54 384.929  31
  -4  10   0 4244.64 418.494  26
   4  10   0 4066.49 452.942  26
   4  10   1 2174.97 369.171  14
  -4  10  -1 1728.30 294.812  10
   4  10   1 2631.39 372.431  13
   4  10   1 645.319 262.526  31
  -4  10  -1 1535.57 291.527  31
  -4  10  -1 1602.97 277.224  28
  -4  10  -1 1359.48 263.765  26
   4  10   1 1761.08 345.194  26
   4  10   2 4727.62 477.626  14
  -4  10  -2 3994.19 389.383  10
   4  10   2 3543.53 416.287  13
  -4  10  -2 3811.18 406.597  31
   4  10   2 2565.52 369.686  31
  -4  10  -2 3290.07 397.169  28
  -4  10  -2 3661.53 404.962  26
   4  10   2 4613.89 471.339  26
  -4  10  -3 5586.49 439.163  10
   4  10   3 6314.47 513.595  13
   4  10   3 6451.96 529.158  14
   4  10   3 5277.09 382.231  34
   4  10   3 6540.40 513.547  30
  -4  10  -3 6110.87 500.955  28
  -4  10  -3 5473.58 477.392  31
   4  10   3 4840.05 473.017  31
   4  10   3 5475.61 490.320  26
   4  10   3 6885.39 551.132  24
  -4  10  -3 6078.03 485.974  26
   4  10   4 1433.44 310.527  13
   4  10   4 1118.10 302.127  14
  -4  10  -4 1313.43 252.023  10
  -4  10  -4 1115.73 279.537  31
  -4  10  -4 889.601 259.849  28
   4  10   4 718.563 239.348  31
   4  10   4 1103.90 200.430  34
   4  10   4 964.850 282.991  30
  -4  10  -4 688.083 228.291  26
   4  10   4 522.147 179.934  25
   4  10   4 569.564 243.961  26
   4  10   4 1288.67 309.361  24
   4  10   5 593.258 265.077  14
   4  10   5 590.143 191.993  10
   4  10   5 631.460 257.504  13
  -4  10  -5 310.656 179.719  10
   4  10   5 239.607 164.216  34
  -4  10  -5 259.790 208.077  28
   4  10   5-13.4138 262.809  31
   4  10   5 532.166 278.291  30
  -4  10  -5 743.614 265.429  31
  -4  10  -5 374.391 205.348  26
   4  10   5 17.5676 212.118  26
   4  10   5 483.231 266.945  24
   4  10   5-104.354 229.080  25
   4  10   6 1633.81 320.830  14
   4  10   6 2152.21 299.489  10
  -4  10  -6 2071.50 280.474  10
   4  10   6 1918.90 324.445  13
   4  10   6 1291.46 284.782  31
  -4  10  -6 1526.37 309.224  28
  -4  10  -6 2147.47 327.364  31
   4  10   6 1932.43 273.078  34
   4  10   6 1804.97 328.003  30
  -4  10  -6 1672.95 271.798  26
   4  10   6 1431.65 257.569  25
   4  10   6 1986.40 289.278  26
   4  10   6 1968.33 344.876  24
   4  10   7 1520.17 290.800  10
   4  10   7 907.991 253.220  13
   4  10   7 969.530 229.416  14
  -4  10  -7 628.623 268.931  35
   4  10   7 1022.84 287.395  30
   4  10   7 299.960 217.729  31
  -4  10  -7 1009.62 262.162  28
   4  10   7 818.550 212.757  34
  -4  10  -7 507.244 197.692  26
   4  10   7 564.254 201.489  26
   4  10   7 1448.64 307.919  24
   4  10   7 473.051 211.445  25
   4  10   8 506.786 200.297  13
   4  10   8 976.526 288.281  10
   4  10   8 566.992 217.086  14
   4  10   8 644.747 222.392  34
   4  10   8 433.925 262.870  30
  -4  10  -8 242.645 214.349  28
  -4  10  -8 321.809 265.712  35
   4  10   8-262.945 232.221  31
   4  10   8 460.187 191.945  25
   4  10   8 268.859 174.989  26
   4  10   8 656.289 268.060  24
  -4  10  -8 300.016 159.079  26
   4  10   9 337.860 223.413  13
   4  10   9-52.2287 200.841  14
  -4  10  -9 34.9155 215.687  35
   4  10   9 398.856 224.796  34
  -4  10  -9-15.6409 199.429  28
   4  10   9 447.280 268.274  30
   4  10   9-45.8035 223.364  31
   4  10   9 119.947 168.124  26
   4  10   9 266.044 181.889  25
   4  10   9 332.709 219.461  24
   4  10  10 1623.48 285.860  13
   4  10  10 1033.60 246.897  14
  -4  10 -10 1344.90 317.224  35
  -4  10 -10 1575.75 308.294  28
   4  10  10 1280.21 274.558  31
   4  10  10 2548.75 394.344  30
   4  10  10 1868.63 295.660  25
   4  10  10 2196.19 286.017  26
   4  10  10 1431.51 296.998  24
   4  10  11 1773.75 314.474  13
   4  10  11 1328.00 251.046  14
  -4  10 -11 1509.84 315.109  28
  -4  10 -11 1257.96 301.835  35
   4  10  11 1179.22 252.560  31
   4  10  11 1577.05 297.476  24
   4  10  12 413.029 192.585  14
   4  10  12 764.344 237.579  13
  -4  10 -12 524.214 236.369  35
  -4  10 -12 489.500 214.821  28
   4  10  12 774.424 205.130  31
   4  10  12 728.308 236.971  24
   4  10  13 1996.52 285.912  13
   4  10  13 2129.85 283.360  14
  -4  10 -13 1988.40 307.159  28
  -4  10 -13 1983.39 301.097  35
   4  10  13 2709.03 344.685  24
   4  10  14 2384.16 276.636  14
   4  10  14 2813.83 320.244  13
  -4  10 -14 2454.13 321.119  28
  -4  10 -14 2867.40 332.323  35
   4  10  14 2634.94 326.970  24
   4  10  15 436.193 177.133  14
   4  10  15 326.337 168.657  13
  -4  10 -15 102.056 148.665  28
  -4  10 -15 379.897 190.125  35
   4  10  15 479.203 194.234  24
   4  10  16 1157.03 212.169  13
   4  10  16 1478.40 223.020  14
  -4  10 -16 1708.83 243.674  28
  -4  10 -16 1419.23 235.378  35
   4  10  16 1293.74 219.260  24
   4  10  17 1931.97 237.051  13
   4  10  17 1610.30 198.351  14
  -4  10 -17 1952.69 245.305  35
  -4  10 -17 1908.08 230.511  28
   4  10  17 2153.00 245.690  24
   4  10  18 901.263 172.403  13
   4  10  18 737.239 148.186  14
  -4  10 -18 1076.29 169.700  28
  -4  10 -18 1229.71 186.545  35
   4  10  18 986.397 178.790  24
   4  10  19 461.269 132.893  13
   4  10  19 722.910 139.735  24
   4  12 -12 727.086 135.870  28
   4  12 -11 7018.00 345.873  28
   4  12 -10 4536.91 297.037  28
   4  12  -9 820.016 162.527  28
   4  12  -9 838.762 140.742  26
   4  12  -8 736.997 153.282  28
   4  12  -8 740.437 143.589  26
   4  12  -7 3328.18 267.588  26
  -4  12   7 4058.68 304.356  26
  -4  12   7 3953.52 277.544  25
  -4  12   6 6985.90 358.017  10
  -4  12   6 7330.38 425.029  31
  -4  12   6 6777.76 358.145  34
   4  12  -6 5897.66 362.571  26
  -4  12   6 7339.94 404.206  26
  -4  12   6 6299.94 340.314  25
  -4  12   5 3031.39 255.537  10
  -4  12   5 2832.29 249.804  34
   4  12  -5 2696.46 255.617  31
  -4  12   5 3542.66 342.502  31
  -4  12   5 3111.60 295.969  26
  -4  12   5 2864.44 249.113  25
   4  12  -5 2096.37 238.615  26
  -4  12   4 1661.86 209.586  10
   4  12  -4 903.893 144.812  34
   4  12  -4 1581.76 226.537  31
  -4  12   4 1329.05 192.114  34
  -4  12   4 1078.64 181.253  25
   4  12  -4 1094.54 199.458  26
  -4  12   4 1828.61 256.489  26
  -4  12   3 3501.35 269.794  10
   4  12  -3 4165.63 329.410  31
   4  12  -3 2633.22 215.968  34
  -4  12   3 4115.26 360.585  31
  -4  12   3 2978.89 251.210  34
   4  12  -3 2912.75 288.916  26
  -4  12   3 4614.75 350.001  26
  -4  12   3 2982.24 260.790  25
  -4  12   2 3170.26 252.722  10
   4  12  -2 2373.42 211.591  34
  -4  12   2 3383.68 343.852  31
   4  12  -2 3276.64 303.121  31
  -4  12   2 2961.99 259.440  34
  -4  12   2 3533.08 318.694  26
  -4  12   2 2312.78 225.027  25
   4  12  -2 2803.24 289.849  26
  -4  12   1-103.324 126.291  10
   4  12  -1-84.7582 127.219  34
  -4  12   1-123.495 160.028  34
   4  12  -1 175.391 164.213  31
   4  12  -1 168.616 159.013  26
   4  12  -1-378.246 189.121  25
  -4  12   1-423.981 168.000  25
  -4  12   1 325.104 181.516  26
  -4  12   0 2288.05 225.146  34
  -4  12   0 3084.15 311.365  31
   4  12   0 2727.41 293.053  31
  -4  12   0 2095.86 230.861  25
  -4  12   0 3181.51 307.529  26
   4  12   0 2481.07 241.841  25
   4  12   0 2471.24 282.533  26
   4  12   1 404.356 187.923  31
  -4  12  -1-155.686 158.477  34
   4  12   1-79.3383 154.640  25
  -4  12  -1-132.531 167.459  25
  -4  12  -1 574.163 195.927  26
   4  12   1 1.05429 165.419  26
  -4  12  -2 261.314 129.062  34
   4  12   2 652.940 215.317  31
   4  12   2 388.172 159.616  26
  -4  12  -2 728.255 193.190  26
   4  12   2 382.509 137.825  25
   4  12   3 876.101 209.526  31
  -4  12  -3 525.999 128.925  34
  -4  12  -3 1197.22 210.534  26
   4  12   3 1069.52 215.080  26
   4  12   3 889.083 166.858  25
  -4  12  -4 11563.9 473.672  28
   4  12   4 11928.4 538.999  31
  -4  12  -4 12061.7 500.549  26
   4  12   4 12387.1 520.661  26
   4  12   4 12220.7 466.326  25
   4  12   5 1233.77 241.322  31
  -4  12  -5 1318.94 198.851  28
  -4  12  -5 1350.68 197.423  26
   4  12   5 1390.32 214.809  26
   4  12   5 1426.38 197.890  25
  -4  12  -6-6.81967 115.229  28
   4  12   6 594.260 206.135  31
   4  12   6 356.146 159.794  26
  -4  12  -6 249.566 131.093  26
   4  12   6 457.753 157.767  25
  -4  12  -7 839.115 166.659  28
   4  12   7 1310.00 204.561  31
   4  12   7 1237.42 183.870  26
   4  12   7 1580.33 207.501  25
  -4  12  -8-27.4022 109.569  28
   4  12   8 328.851 130.352  26
   4  12   9 898.213 165.414  31
  -4  12  -9 233.734 126.699  28
  -4  12 -10-178.408 115.069  28
  -4  12 -11 592.233 130.504  28
  -5   1  31 1487.46 189.164  36
  -5   1  30 1926.94 256.746  36
   5   1 -30 1676.11 191.808  35
  -5  -1  30 1639.80 205.755  27
  -5   1  29 1611.93 264.592  36
  -5  -1  29 1833.22 263.498  36
  -5  -1  29 2011.74 260.413  27
  -5   1  28-308.752 208.676  36
  -5  -1  28-132.999 181.675  36
  -5  -1  28 115.292 154.299  27
  -5  -1  27 208.291 197.736  36
  -5   1  27 267.618 231.287  36
  -5  -1  27 100.620 173.241  27
  -5   1  26 941.509 268.415  16
  -5   1  26 819.671 301.947  36
  -5  -1  26 536.738 242.533  36
  -5  -1  26 1248.94 293.000  27
  -5   1  25 358.778 249.669  16
  -5   1  25 756.084 280.888  36
  -5  -1  25 572.579 257.368  36
  -5  -1  25 639.773 263.184  27
  -5   1  25 294.342 207.409  27
  -5  -1  24 14701.9 850.567  16
  -5   1  24 13436.6 806.768  16
  -5   1  24 13496.7 848.078  36
  -5  -1  24 12192.9 804.915  36
  -5  -1  24 12579.7 792.049  27
  -5   1  24 13288.0 749.370  27
  -5  -1  23 6220.56 573.573  16
  -5   1  23 5969.86 545.511  16
  -5   1  23 6560.01 546.116  27
  -5  -1  23 5579.39 562.448  36
  -5  -1  23 6649.77 609.491  27
  -5   1  23 6749.59 631.500  36
  -5  -1  22 3309.27 443.683  16
  -5   1  22 3346.11 443.009  16
  -5   1  22 2599.42 394.662  27
  -5   1  21 1558.10 326.881  16
  -5  -1  21 1369.25 329.283  16
  -5   1  21 1725.02 325.301  27
  -5   1  20 12047.5 732.402  16
  -5  -1  20 11778.7 746.859  16
  -5   1  20 13229.9 733.765  27
   5   1 -20 13008.4 729.640  22
  -5  -1  19 8369.29 992.512   4
   5   1 -19 8324.95 1196.74   7
  -5   1  19 7420.34 969.389   5
  -5  -1  19 7726.25 589.540  16
  -5   1  19 7582.11 600.768  16
  -5   1  18-142.726 290.291   5
  -5  -1  18 86.4847 310.140   4
  -5  -1  17 2635.95 596.801   4
  -5   1  17 3195.84 617.887   5
  -5   1  16 1994.39 442.887   4
  -5  -1  16 1619.80 371.902   6
  -5  -1  16 2541.05 558.875   4
  -5  -1  15 17222.1 1041.31   6
  -5  -1  15 18890.0 1275.29   4
  -5   1  15 18136.2 1157.61   4
  -5   1  14 149.690 226.715   4
  -5  -1  14 364.250 332.231   4
  -5  -1  14 337.646 241.394   6
  -5  -1  13 41049.9 1491.27   6
  -5   1  13 44067.4 1590.24   4
  -5  -1  13 41077.0 1701.48   4
  -5  -1  12 6945.36 705.139   4
  -5   1  12 6204.49 695.559   8
  -5   1  12 7534.06 650.194   4
  -5  -1  11 21.5675 292.984   4
  -5   1  11 79.6105 195.864   4
  -5   1  11-66.1729 281.289   8
  -5   1  11 186.384 154.589   6
  -5  -1  10 2942.68 433.755   4
  -5   1  10 3704.48 432.780   4
  -5  -1  10 3700.58 509.959   8
  -5   1  10 3773.49 301.100   6
  -5   1  10 3787.24 541.023   8
  -5  -1   9 53140.3 1569.26   4
  -5   1   9 54087.5 994.240   6
  -5   1   9 52767.9 1644.97   8
  -5  -1   9 54892.7 1626.11   8
  -5   1   9 54938.6 1385.22   4
  -5   1   8 9267.67 537.770   4
  -5   1   8 8843.40 658.872   8
  -5  -1   8 9534.46 655.719   4
  -5   1   8 9300.87 385.573   6
  -5  -1   8 9517.73 668.952   8
  -5  -1   7 134044. 2206.37   8
  -5   1   7 132034. 1818.78   4
  -5  -1   6 293943. 3035.39   8
  -5   1   6 302822. 2497.62   4
  -5   1   5 798.811 157.889   4
  -5  -1   5 763.585 203.120   8
  -5   1   5 764.314 200.572   1
  -5   1   4 1643.56 237.630   1
  -5  -1   4 1645.78 240.933   8
  -5   1   4 1665.75 173.771   4
  -5  -1   3 1772.80 203.127   8
  -5   1   3 1945.40 224.182   1
  -5   1   3 1803.74 154.908   4
  -5   1   3 1828.55 249.884   8
  -5   1   2 194.406 136.376   8
  -5  -1   2 33.8368 121.878   3
  -5   1   2 172.683 125.227   1
  -5  -1   2 28.7419 101.451   8
  -5  -1   1 6059.02 334.616   3
  -5   1   1 6790.57 362.070   8
  -5  -1   1 6323.32 300.065   8
   5  -1  -1 6733.20 252.229   6
  -5   1   1 6572.17 340.196   1
  -5   1   1 6457.63 233.593   5
  -5  -1   1 6935.01 332.285   7
  -5   1   0 82450.5 663.816   5
   5  -1   0 81137.1 970.766   6
  -5   1   0 83215.5 1083.63   7
  -5  -1   0 83813.8 1148.19   7
  -5  -1  -1 113915. 1462.70   7
  -5   1  -1 114409. 907.090   3
   5   1   1 113891. 1314.66   5
   5  -1   1 111480. 1268.80   6
  -5   1  -1 114313. 1335.87   7
   5  -1   2 17433.2 564.529   6
  -5   1  -2 17317.3 588.160   7
   5   1   2 17157.0 551.514   5
  -5  -1  -2 17032.6 643.615   7
  -5   1  -3 1075.92 216.717   7
  -5  -1  -3 839.273 227.871   7
   5   1   3 1212.52 208.856   5
  -5   1  -4 1159.33 263.102   7
   5   1   4 1363.63 216.225   5
   5   1   5 1034.17 214.990   5
  -5   1  -5 922.009 257.605   7
   5   1   6 190.422 146.942   6
  -5   1  -6 123.751 204.495   7
   5   1   6 218.078 160.606   5
  -5   1  -7 2935.13 434.676   7
  -5  -1  -7 2537.08 430.894   7
   5   1   7 2722.99 304.308   6
   5  -1   7 3051.89 369.544   6
   5  -1   7 3051.27 394.265   4
   5   1   7 2863.34 346.787   5
  -5   1  -8 491.146 311.135   7
  -5  -1  -8 780.511 298.421   7
   5   1   8 559.957 194.077   6
   5  -1   8 573.220 264.264   4
   5   1   8 688.610 115.153   2
   5  -1   8 928.910 257.853   6
   5   1   8 617.588 239.240   5
   5  -1   9 1026.74 339.033   4
  -5   1  -9 1036.88 375.427   7
  -5  -1  -9 983.430 408.925   7
   5  -1   9 1053.23 285.021   6
   5   1   9 1065.77 278.865   5
   5   1   9 1152.45 248.591   6
   5  -1  10 4838.90 584.047   4
  -5   1 -10 3958.23 614.730   7
  -5  -1 -10 3713.06 595.224   7
   5   1  10 3930.31 409.293   6
   5   1  10 4453.08 499.637   5
   5  -1  10 4954.07 523.108   6
   5  -1  11 88779.4 2142.68   6
   5   1  11 85215.0 2089.26   5
  -5  -1 -11 84175.9 2693.71   7
  -5   1 -11 88292.5 2609.14   7
   5   1  11 84688.0 1856.18   6
   5   1  12 12437.9 873.487   5
   5  -1  12 12278.5 860.152   6
  -5   1 -12 12012.5 1082.96   7
   5   1  12 11914.2 744.424   6
  -5  -1 -12 12334.9 1127.49   7
  -5  -1 -13 6252.31 872.378   7
   5  -1  13 4871.91 579.952   6
   5   1  13 5373.58 545.045   6
  -5   1 -13 5636.13 817.073   7
   5   1  13 5192.40 611.061   5
  -5  -1 -14 132.576 379.531   7
  -5   1 -14-146.489 328.344   7
   5   1  14 166.234 225.661   5
   5  -1  14 196.480 259.983   6
   5  -1  15 352.126 266.191   6
  -5  -1 -15 280.091 360.725   7
  -5   1 -15 265.093 365.702   7
   5   1  15 357.064 284.655   5
   5  -1  16 556.904 324.980   6
   5   1  16 1215.32 393.973   5
  -5  -1 -16 543.798 413.438   7
  -5   1 -16 1472.43 563.958   7
  -5  -1 -17 3055.02 744.156   7
   5   1  17 2831.88 577.491   5
   5  -1  17 2000.47 465.001   6
  -5   1 -17 2462.05 678.662   7
   5  -1  17 2869.52 561.866   5
  -5  -1 -18 10657.9 1386.43   7
   5   1  18 9814.33 1026.06   5
  -5   1 -18 13004.5 1453.26   7
   5   1  19 3334.49 406.341  16
   5   1  19 2181.37 562.848   5
   5   1  19 2866.36 416.792  36
   5  -1  19 3179.59 427.459  36
  -5   1 -19 2810.57 401.536  18
   5  -1  19 3153.34 427.913  27
   5   1  19 3433.74 413.281  27
   5   1  20 15213.8 815.317  16
   5   1  20 14609.8 869.259  36
   5  -1  20 13598.3 844.728  36
   5  -1  20 14805.6 835.934  27
   5   1  20 14238.7 799.008  27
  -5   1 -20 16140.3 871.025  18
   5   1  21 25670.7 1164.27  36
   5   1  21 26155.5 1071.89  27
   5  -1  21 24994.8 1133.09  36
   5  -1  21 25331.6 1097.34  27
   5   1  22 390.440 271.658  36
   5  -1  22 526.192 276.151  36
   5  -1  22 616.097 274.912  27
   5   1  22 1044.83 313.626  27
   5   1  23 104.042 197.635  27
   5   1  23 133.777 233.806  36
   5  -1  23 214.365 253.152  36
   5  -1  23 217.805 235.856  27
   5  -1  24 844.560 283.973  36
   5   1  24 1084.83 294.952  27
   5   1  24 476.753 274.982  36
   5  -1  24 750.145 274.649  27
   5   1  25-27.0451 180.771  27
   5  -1  25 214.652 210.438  36
   5   1  25-25.5638 221.902  36
   5  -1  25 114.143 227.990  27
   5  -1  26 402.929 239.357  36
   5   1  26 590.345 272.514  36
   5   1  26 269.647 181.679  27
   5  -1  26 271.051 228.648  27
   5  -1  27 4672.25 444.206  36
   5   1  27 4020.07 420.329  36
   5  -1  27 4317.55 417.615  27
   5   1  28 286.183 184.230  36
   5  -1  28 112.799 161.004  27
   5  -1  28 313.142 170.743  36
   5  -1  29 293.482 167.977  36
   5   1  29-154.780 161.416  36
   5   1  30 1382.23 186.330  36
  -5  -3  30 277.757 122.444  27
  -5   3  29 2769.57 281.741  36
   5   3 -29 2397.27 226.891  35
  -5   3  29 2231.18 219.237  24
  -5  -3  29 2426.03 281.472  27
  -5  -3  28 553.063 171.428  36
  -5   3  28 1029.78 228.478  36
   5   3 -28 948.873 192.546  35
  -5   3  28 463.458 168.136  24
  -5  -3  28 651.771 208.380  27
   5   3 -27 2984.99 324.726  35
  -5   3  27 2484.40 339.603  36
  -5  -3  27 1897.97 292.821  36
  -5  -3  27 2972.12 368.987  27
  -5   3  26 1071.24 229.521  16
  -5   3  26 1125.31 285.773  36
  -5  -3  26 867.327 258.154  36
  -5  -3  26 661.503 264.436  27
   5   3 -26 926.489 245.794  18
  -5   3  25-169.309 204.800  16
  -5   3  25 248.821 251.664  36
  -5  -3  25-192.376 205.266  36
   5   3 -25 3.70241 209.466  18
  -5  -3  25 19.8228 237.970  27
  -5   3  24 784.289 234.121  16
  -5  -3  24 728.438 258.007  36
  -5   3  24 505.540 256.663  36
  -5  -3  24 775.400 315.702  27
   5   3 -24 472.533 248.542  18
  -5   3  23 5398.51 499.628  16
  -5  -3  23 4750.63 521.642  36
  -5   3  23 4353.00 531.180  36
  -5  -3  23 5676.42 551.482  27
   5   3 -23 5183.56 533.930  18
   5   3 -22 3777.44 473.338  18
  -5   3  22 4819.91 471.513  16
  -5   3  22 4253.21 500.159  36
  -5  -3  22 3770.88 474.766  36
   5   3 -22 4417.11 493.424  22
   5   3 -21 3232.03 449.297  18
  -5   3  21 3726.83 434.951  16
  -5  -3  21 3601.81 462.846  36
  -5   3  21 3755.88 472.277  36
   5   3 -21 3331.89 443.980  22
  -5   3  20 583.181 268.010  16
   5   3 -20 481.896 229.511  18
  -5  -3  20 519.065 229.105  16
   5   3 -20 494.408 274.108  22
  -5  -3  19 1510.40 354.557  12
  -5   3  19 1394.65 315.624  16
  -5  -3  19 1669.73 325.963  16
   5   3 -19 1525.32 366.795  18
   5   3 -19 1467.65 332.944  22
   5  -3 -18 6133.91 1034.00   7
  -5  -3  18 4212.45 727.206   6
  -5  -3  18 5747.05 889.020   4
  -5   3  18 4941.34 832.772   5
  -5  -3  18 5385.45 505.626  12
  -5   3  18 5820.60 500.451  16
   5   3 -18 5504.71 547.138  18
   5   3 -18 5446.13 512.558  22
  -5  -3  17 10031.2 1108.39   4
  -5  -3  17 9140.44 957.202   6
  -5   3  17 7890.91 964.695   5
  -5   3  16 444.238 396.407   5
  -5  -3  16 387.854 275.848   6
  -5  -3  16 444.276 345.882   4
  -5   3  15 261.815 294.958   5
  -5  -3  15 248.768 325.841   6
  -5  -3  15 356.448 358.764   4
  -5  -3  14 29480.4 1544.85   6
  -5  -3  14 28785.1 1663.36   4
  -5   3  14 30089.1 1618.24   5
  -5  -3  13 2090.57 497.438   4
  -5   3  13 2738.79 537.559   5
  -5   3  12 6065.64 695.287   5
  -5  -3  12 6556.72 750.395   4
  -5   3  11 48220.8 1841.53   8
  -5  -3  11 46316.5 1855.78   4
  -5   3  11 46394.8 1718.40   5
  -5   3  10 8902.17 787.389   8
  -5  -3  10 8457.72 787.985   4
   5   3 -10 8738.06 612.924   2
  -5   3  10 10030.0 807.079   5
  -5  -3   9 52222.6 1789.71   4
  -5   3   9 56833.6 1724.79   5
  -5   3   9 56355.8 1800.42   8
   5   3  -9 56952.8 1472.06   2
  -5  -3   8 118.467 268.659   4
   5   3  -8 79.4816 174.659   2
  -5   3   8 116.788 257.316   5
  -5   3   8 51.3902 283.468   8
   5   3  -7 4759.25 477.676   2
  -5   3   7 5167.53 525.074   5
  -5  -3   7 5017.40 548.143   4
  -5   3   7 5159.51 526.924   1
  -5   3   7 4945.47 514.253   8
   5   3  -6 3214.29 398.188   2
  -5   3   6 3805.04 445.050   1
  -5   3   6 3273.92 407.646   8
  -5  -3   6 3225.00 432.458   4
  -5   3   6 4036.80 439.372   5
  -5   3   5 59554.9 1435.94   8
   5   3  -5 58341.9 1078.45   1
  -5   3   5 57682.7 1450.15   5
  -5  -3   5 57458.6 1547.63   4
  -5   3   5 57331.1 1513.25   1
  -5   3   4 47582.8 1210.69   8
  -5   3   4 46816.6 1254.88   5
  -5   3   4 47363.9 1338.33   1
   5   3  -4 47105.9 929.080   1
  -5  -3   4 46659.2 1325.68   4
  -5   3   3 17366.4 685.088   8
   5  -3  -3 16768.7 415.333   6
  -5   3   3 16533.3 735.935   5
   5   3  -3 16556.5 548.559   1
  -5  -3   3 16083.5 747.715   4
  -5   3   3 16379.4 784.636   1
   5   3  -2 2881.32 247.722   1
  -5   3   2 2520.13 309.704   5
  -5   3   2 3538.60 402.146   2
   5  -3  -2 2756.41 222.470   6
  -5   3   2 3143.67 364.000   1
  -5   3   2 2733.81 287.895   8
  -5  -3   2 2816.66 306.819   3
  -5  -3   2 2494.80 324.042   4
  -5   3   1 50500.1 1160.09   5
  -5   3   1 47869.8 1011.19   8
   5   3  -1 50633.0 978.276   1
  -5  -3   1 49436.2 1179.67   3
   5  -3  -1 49221.5 970.382   6
  -5  -3   1 48078.5 1154.72   4
  -5   3   0 7726.89 546.393   1
  -5  -3   0 7925.01 368.913   7
  -5   3   0 8148.22 469.314   5
   5  -3   0 8105.74 442.824   6
  -5   3   0 8038.61 421.129   8
   5   3   0 8327.64 431.514   1
  -5  -3   0 7785.91 463.180   4
  -5  -3   0 8034.61 513.558   3
  -5   3  -1 33072.8 1078.85   2
  -5   3  -1 31617.8 1070.04   1
   5  -3   1 32010.3 926.306   6
  -5  -3  -1 31759.5 813.613   7
  -5  -3  -2 5901.50 413.633   7
   5   3   2 6305.75 515.997   5
   5  -3   2 6185.92 415.693   4
  -5   3  -2 5970.73 505.811   1
   5  -3   2 6090.26 459.418   6
  -5   3  -2 6490.14 513.222   2
   5   3   3 63761.1 1571.63   5
   5  -3   3 63602.4 1378.27   4
  -5  -3  -3 63249.5 1421.03   7
   5  -3   3 64263.0 1470.29   6
  -5   3  -3 64729.6 1016.42   7
   5   3   4 10827.8 677.825   5
   5   3   4 10281.6 633.353   2
   5  -3   4 11076.1 639.876   4
  -5  -3  -4 10901.0 670.518   7
  -5   3  -4 10454.9 477.890   7
   5  -3   4 11503.7 675.228   6
   5   3   5 12067.1 685.189   2
   5  -3   5 11375.1 713.535   6
   5  -3   5 10865.9 673.344   4
  -5   3  -5 10418.7 544.609   7
  -5  -3  -5 10709.7 720.055   7
   5   3   5 11696.2 742.268   5
   5  -3   6 1995.04 357.223   4
   5   3   6 2147.54 393.753   5
  -5   3  -6 2188.30 287.986   7
  -5  -3  -6 2911.05 446.815   7
   5  -3   6 2518.11 397.026   6
   5   3   6 2449.87 335.969   2
   5  -3   7 16505.4 919.184   6
  -5   3  -7 17309.6 852.450   7
   5  -3   7 17026.7 948.761   4
   5   3   7 16603.4 787.091   2
  -5  -3  -7 17219.2 1052.53   7
   5   3   7 17490.6 961.190   5
   5   3   8 27732.4 993.384   2
  -5   3  -8 26693.8 1134.81   7
   5  -3   8 26958.2 1226.39   6
   5  -3   8 26321.3 1244.96   4
   5   3   8 26802.4 1230.63   5
  -5  -3  -8 27060.3 1378.73   7
   5  -3   9 736.813 358.372   4
   5   3   9 410.188 199.574   2
   5   3   9 664.973 322.113   5
  -5  -3  -9 167.402 299.797   7
   5  -3   9 1117.91 356.501   6
  -5   3  -9 220.081 242.136   7
  -5   3 -10 200.619 274.958   7
   5   3  10 16.5919 264.080   5
  -5  -3 -10 293.123 366.155   7
   5  -3  10-1.49361 309.886   4
   5  -3  10 161.016 263.081   6
   5  -3  11 2133.06 486.060   4
  -5  -3 -11 1017.86 452.107   7
  -5   3 -11 1248.93 361.422   7
   5   3  11 1305.87 380.376   5
   5  -3  11 1991.58 439.254   6
   5  -3  12 491.615 371.403   4
   5  -3  12 895.476 356.521   6
  -5  -3 -12 1002.22 430.839   7
   5   3  12 1319.37 414.622   5
  -5   3 -12 1028.40 367.454   7
   5  -3  13 1882.40 506.639   4
  -5   3 -13 2250.29 519.163   7
  -5  -3 -13 2291.79 639.364   7
   5   3  13 2487.91 523.443   5
   5  -3  13 2514.70 538.772   6
   5   3  14 3552.83 625.830   5
   5  -3  14 4975.51 695.845   6
  -5  -3 -14 3456.16 740.307   7
  -5   3 -14 3492.75 627.536   7
   5  -3  15 1265.19 449.095   6
  -5  -3 -15 880.892 437.462   7
   5   3  15 1181.53 420.582   5
   5  -3  16 2129.19 511.707   6
  -5  -3 -16 2025.12 645.460   7
   5   3  16 3212.90 652.614   5
   5   3  17 764.647 436.606   5
   5  -3  17 1318.03 495.295   6
  -5  -3 -17 1214.15 583.863   7
  -5   3 -17 623.878 263.708  18
   5  -3  17 422.637 241.814  27
  -5   3 -18 3712.46 479.694  18
   5   3  18 3895.73 443.568  36
   5  -3  18 4332.56 480.016  36
   5  -3  18 3032.69 452.646  27
   5   3  19 263.896 210.969  16
   5  -3  19 97.0294 202.649  36
   5   3  19 46.9530 217.710  36
  -5   3 -19 272.544 233.664  18
   5  -3  19 0.99622 214.810  27
   5   3  20 1599.90 286.015  16
   5   3  20 1933.83 370.755  36
   5  -3  20 1604.72 357.856  36
  -5   3 -20 2407.39 447.611  18
   5  -3  20 1626.31 361.212  27
   5  -3  21 3508.14 455.400  36
   5   3  21 3301.19 455.415  36
   5  -3  21 3136.31 444.588  27
  -5   3 -21 3245.93 462.270  18
   5  -3  22-68.5187 182.066  36
   5   3  22-88.3397 208.344  36
  -5   3 -22 522.561 306.068  18
   5  -3  22 356.516 288.497  27
   5   3  23 33.0995 220.262  36
   5  -3  23 30.0901 199.336  36
   5  -3  23-214.178 220.518  27
   5   3  24 1532.49 301.250  36
   5  -3  24 1108.57 290.973  36
   5  -3  24 969.974 304.540  27
   5   3  25 500.472 238.296  36
   5  -3  25 165.277 194.889  36
   5  -3  25 30.9105 198.246  27
   5   3  26 541.900 222.298  36
   5  -3  26 206.010 169.305  36
   5  -3  26 365.529 218.300  27
   5  -3  27 70.0088 170.222  27
   5  -3  27-115.710 128.330  36
   5   3  27 299.735 178.332  36
   5   3  28 258.146 146.662  36
  -5   3 -28 407.538 179.005  35
   5  -3  28 368.442 166.981  27
   5   3  29 142.237 115.291  11
  -5   3 -29-5.96975 122.480  35
   5   3  29 28.3817 113.370  36
  -5   5  28 58.3922 105.423  11
  -5  -5  28-77.8369 121.686  27
  -5   5  28-5.32103 100.094  24
  -5   5  27 1619.43 227.721  11
   5   5 -27 2325.44 241.336  35
  -5   5  27 2247.00 241.229  24
  -5  -5  27 1989.23 271.775  27
  -5   5  26 574.195 191.695  11
   5   5 -26 872.400 206.872  35
   5   5 -26 642.041 232.851  18
  -5   5  26 619.907 210.214  24
  -5  -5  26 376.573 195.268  27
   5   5 -25 1155.11 238.968  35
  -5  -5  25 1129.02 281.351  27
   5   5 -25 748.867 236.505  18
  -5   5  25 916.533 252.421  24
   5   5 -24-38.7667 231.122  18
   5   5 -24 258.260 193.463  35
  -5  -5  24 489.056 254.016  27
  -5   5  24 291.087 209.496  24
   5   5 -23 1073.11 300.432  18
   5   5 -23 1713.89 312.155  35
  -5   5  23 1093.13 281.495  24
  -5  -5  23 1277.85 316.518  27
   5   5 -22 2364.99 436.653  18
   5   5 -22 2159.56 335.563  35
  -5  -5  22 1949.62 380.787  27
   5   5 -21-93.6427 277.119  18
   5   5 -21 300.898 231.939  35
  -5   5  21-85.7081 164.891  20
   5   5 -20 387.122 308.000  18
   5   5 -20 286.850 241.720  35
  -5   5  20-33.2663 193.413  20
   5   5 -19 883.376 316.697  18
   5   5 -19 747.958 287.569  35
  -5   5  19 424.379 201.937  20
   5   5 -18 10212.5 644.064  35
   5   5 -18 9762.16 719.001  22
  -5   5  18 9885.64 660.355  20
   5   5 -18 10991.6 800.082  18
  -5  -5  17 16182.8 869.591  12
   5   5 -17 15563.0 780.759  35
  -5   5  17 17060.9 798.414  30
   5   5 -17 17328.9 898.856  22
   5   5 -17 17146.8 953.264  18
  -5  -5  16 3978.05 460.224  12
  -5   5  16 4602.79 448.987  30
   5   5 -16 3654.77 409.090  35
   5   5 -16 4382.85 524.068  18
  -5   5  16 4294.62 458.228  19
   5   5 -16 4199.98 474.188  22
  -5  -5  15 297.046 317.962   6
  -5   5  15-265.167 335.105   5
  -5  -5  15-112.702 387.555   4
  -5   5  15 1167.71 333.592  10
   5   5 -15 379.106 311.978  18
   5   5 -15 131.923 240.507  22
  -5  -5  14 127.881 365.091   6
  -5   5  14 353.848 376.223   5
  -5  -5  14 213.296 385.979   4
  -5  -5  13 4910.23 781.283   4
  -5   5  13 5423.67 790.078   5
  -5   5  12 2062.71 515.727   5
  -5  -5  12 2286.50 591.110   4
  -5  -5  11 1633.91 449.537   4
  -5   5  11 808.539 343.298   5
  -5  -5  10 49.8112 257.622   4
   5   5 -10 418.118 291.024   2
  -5   5  10 950.909 410.275   5
  -5  -5   9 259.872 254.711   4
  -5   5   9 783.352 349.269   5
   5   5  -9 273.956 241.289   2
   5   5  -8 7224.91 726.973   2
  -5   5   8 7649.72 766.301   5
  -5  -5   8 7414.02 791.760   4
   5   5  -7 7385.34 757.541   2
  -5   5   7 7456.18 764.620   5
  -5   5   7 7866.21 770.699   1
  -5  -5   7 6274.89 711.917   4
  -5  -5   6 14869.3 994.105   4
  -5   5   6 14753.9 1000.58   1
  -5   5   6 15660.4 1025.06   5
   5   5  -6 15194.8 1037.12   2
  -5   5   5 32249.3 1402.10   5
   5   5  -5 32251.5 1474.54   2
  -5  -5   5 33335.7 1403.00   4
  -5   5   5 34103.2 1484.02   1
  -5   5   4 1976.38 422.862   1
  -5   5   4 2373.83 481.644   5
   5   5  -4 2020.15 443.494   2
  -5  -5   4 2842.91 448.909   4
   5   5  -4 2404.50 327.394   1
  -5   5   3 29683.9 1277.74   5
   5   5  -3 31328.3 1069.57   1
  -5  -5   3 30118.6 1220.08   4
  -5   5   3 28642.1 1332.92   1
   5   5  -3 29446.1 1408.15   2
  -5   5   2 14621.2 893.652   5
   5   5  -2 15173.2 1019.59   2
  -5  -5   2 14694.3 763.611   3
  -5   5   2 14545.5 942.478   1
   5   5  -2 15155.2 760.503   1
  -5  -5   2 14802.6 832.929   4
  -5   5   2 16318.6 1030.26   2
   5  -5  -1 76575.9 1616.62   6
  -5   5   1 79356.7 2147.99   1
  -5   5   1 79065.1 2192.40   2
  -5  -5   1 75051.4 1727.90   3
   5   5  -1 71027.2 2153.49   2
   5   5  -1 76112.2 1703.47   1
  -5  -5   1 74348.3 1731.43   4
  -5  -5   0 9381.35 613.349   4
  -5  -5   0 9025.90 648.188   3
   5   5   0 10112.3 843.884   2
  -5   5   0 9531.16 786.775   1
   5   5   0 9342.56 620.600   1
  -5   5   0 10548.8 849.566   2
   5  -5   0 9215.80 631.262   6
   5  -5   1 23848.1 1019.46   6
   5   5   1 24112.5 1264.85   2
  -5  -5  -1 23409.5 1059.19   3
   5   5   1 24961.0 1036.47   1
  -5   5  -1 25411.8 1267.09   2
  -5   5  -1 23717.4 1189.71   1
  -5  -5  -2 29904.9 1249.81   3
  -5   5  -2 33017.4 1412.24   1
   5  -5   2 31888.5 1232.53   6
   5   5   2 33812.9 1472.06   2
  -5   5  -2 33188.3 1448.08   2
  -5   5  -3 3059.46 494.765   2
   5  -5   3 2724.76 416.306   6
   5   5   3 2785.67 505.108   5
  -5   5  -3 2593.02 485.169   1
   5   5   3 2630.66 504.066   2
   5  -5   4 5106.74 594.274   6
   5   5   4 6088.24 693.818   5
  -5   5  -4 5943.09 637.983   1
   5   5   4 4666.31 590.098   2
   5  -5   4 5294.75 517.999   4
   5   5   5 2381.96 483.281   5
   5  -5   5 2672.48 417.574   4
   5   5   5 2012.47 432.728   2
  -5   5  -5 2486.24 463.210   1
   5  -5   5 2412.22 439.159   6
   5   5   6 359.836 296.856   5
  -5   5  -6 699.315 329.103   1
   5  -5   6 46.7132 269.674   6
   5  -5   6 309.543 265.228   4
   5   5   6 322.428 267.268   2
   5  -5   7 154.605 236.973   4
   5   5   7 76.5760 291.009   5
   5   5   7 183.889 274.745   2
   5  -5   7-134.379 226.229   6
  -5   5  -7 13.3034 242.225   1
   5  -5   8 1546.11 396.089   4
  -5   5  -8 1131.63 382.221   1
   5  -5   8 1660.64 413.981   6
   5   5   8 1762.94 485.820   5
   5   5   8 1761.28 406.526   2
   5  -5   9 4442.50 630.562   4
   5   5   9 4556.38 560.670   2
   5   5   9 3940.11 619.952   5
  -5   5  -9 4517.82 640.160   1
   5  -5   9 4775.71 678.287   6
   5  -5  10 585.536 330.760   6
   5   5  10 465.995 316.065   5
   5  -5  10 170.172 323.561   4
   5  -5  11 2348.32 510.085   6
   5   5  11 3159.92 613.502   5
   5  -5  11 3016.24 625.830   4
   5  -5  12 4508.79 737.161   6
   5   5  12 4768.66 738.036   5
   5   5  13 5349.53 789.231   5
   5  -5  13 5811.45 821.946   6
   5  -5  14 3933.59 735.622   6
   5   5  14 2722.54 576.249   5
  -5   5 -15 2369.41 409.851  18
   5   5  15 2195.93 588.945   5
   5   5  15 2355.37 353.745  30
   5   5  15 1855.80 332.455  24
   5   5  15 1762.94 293.012  20
   5  -5  15 2299.36 391.102  27
   5   5  16 10916.4 662.870  30
   5  -5  16 9280.72 651.054  27
  -5   5 -16 9354.96 711.131  18
   5   5  16 10051.9 680.255  24
  -5   5 -17 915.122 331.709  18
   5   5  17 1543.21 315.236  30
   5   5  17 1055.13 286.829  24
   5  -5  17 1749.53 346.020  27
  -5   5 -18 1742.58 389.252  18
   5  -5  18 1816.10 362.593  27
   5   5  18 1264.53 290.368  24
  -5   5 -19 129.488 259.310  18
   5   5  19-56.0909 187.556  24
   5  -5  19 50.3177 250.156  27
  -5   5 -20 3556.03 499.958  18
   5  -5  20 3223.71 427.605  27
   5   5  20 2809.44 391.944  24
  -5   5 -21-153.189 219.997  35
   5   5  21 76.8972 168.605  24
   5  -5  21-430.076 262.623  27
  -5   5 -21 94.6311 251.189  18
  -5   5 -22-51.0975 223.943  35
   5   5  22-86.0337 164.593  24
   5  -5  22-120.788 187.188  27
  -5   5 -22 149.341 227.514  18
  -5   5 -23 660.902 258.696  35
   5  -5  23 461.615 246.808  27
   5   5  23 434.164 196.359  24
   5   5  24 387.849 207.164  11
  -5   5 -24 20.5858 200.336  35
  -5   5 -24-218.260 155.224  21
   5  -5  24 131.020 205.975  27
   5   5  25 610.994 213.540  11
   5  -5  25 762.747 242.190  27
  -5   5 -25 588.400 194.974  35
  -5   5 -25 980.673 192.292  21
   5   5  26 1639.31 254.923  11
  -5   5 -26 1594.21 237.833  35
   5  -5  26 1536.23 256.042  27
   5   5  27 1201.08 208.812  11
  -5   5 -27 1602.63 210.575  35
  -5   7  26 616.135 132.088  24
   5   7 -25 360.421 130.964  35
   5   7 -25-27.7666 152.461  18
  -5   7  25 237.915 138.227  24
  -5  -7  25 127.338 116.244  27
   5   7 -24-44.9509 138.206  35
   5   7 -24 344.397 197.847  18
  -5   7  24 368.819 174.256  24
  -5  -7  24 263.891 145.720  27
   5   7 -23 100.389 155.692  35
  -5  -7  23 250.820 179.261  27
  -5   7  23 103.960 131.639  20
   5   7 -23 179.678 231.250  18
  -5   7  23 152.686 151.336  24
  -5   7  22 4960.98 389.641  11
  -5  -7  22 4726.19 431.676  27
   5   7 -22 6017.76 430.230  35
  -5   7  22 4776.60 437.565  24
  -5   7  22 5778.69 426.216  20
   5   7 -22 6580.36 541.951  18
   5   7 -21 403.604 234.004  18
  -5   7  21 245.370 175.834  11
   5   7 -21 777.359 243.166  35
  -5   7  21 549.840 216.435  30
  -5  -7  21 354.103 204.758  27
  -5   7  21 421.257 209.463  24
  -5   7  21 557.245 211.294  20
  -5   7  20 5171.58 441.055  11
  -5   7  20 6015.13 482.177  30
   5   7 -20 6094.55 473.891  35
  -5  -7  20 5328.65 488.013  27
   5   7 -20 5424.07 455.190  28
  -5   7  20 6395.14 514.095  20
  -5   7  20 5781.08 519.245  24
   5   7 -20 6426.48 576.169  18
   5   7 -19-161.264 280.018  18
   5   7 -19 83.0070 214.868  35
  -5   7  19 82.2746 204.865  30
  -5   7  19-101.974 229.295  24
  -5   7  19 166.703 204.828  20
  -5  -7  19 150.925 236.015  27
   5   7 -18 9697.04 613.583  35
  -5   7  18 9422.90 620.462  30
  -5   7  18 9665.12 673.766  24
  -5   7  18 8564.57 629.290  20
   5   7 -18 8885.39 707.699  18
   5   7 -17 2673.80 433.991  18
   5   7 -17 2827.88 388.665  35
  -5   7  17 3036.73 399.091  30
  -5   7  17 2717.12 406.783  24
  -5   7  17 3532.77 445.875  20
   5   7 -16-267.057 259.809  18
   5   7 -16 98.0533 225.745  35
  -5   7  16 41.6516 217.997  30
  -5   7  16 102.645 244.303  20
  -5   7  16 88.0541 222.244  24
  -5   7  15 8749.43 610.533  10
  -5   7  15 7032.71 577.656  30
   5   7 -15 7309.11 560.302  35
   5   7 -15 6930.18 635.110  18
  -5   7  15 7258.08 587.723  20
  -5   7  15 7376.54 595.843  24
  -5   7  14 1598.55 338.487  10
   5   7 -14 1281.68 357.630  18
   5   7 -14 788.991 289.747  35
  -5   7  14 780.001 295.434  30
  -5   7  14 687.259 275.089  19
  -5   7  14 531.474 264.510  20
  -5   7  14 795.750 275.386  24
  -5   7  13 2311.81 356.708  10
   5   7 -13 1642.15 389.684  18
  -5   7  13 823.130 280.589  30
  -5   7  13 2503.57 367.686  34
   5   7 -13 1896.90 361.664  35
  -5   7  13 1626.44 362.161  19
  -5   7  13 2142.23 336.180  25
  -5   7  13 1567.81 328.295  24
  -5   7  13 1471.81 320.309  20
  -5   7  12 5658.12 468.026  10
   5   7 -12 4696.08 520.315  18
  -5   7  12 6372.07 479.130  34
  -5   7  12 4854.23 485.486  30
   5   7 -12 4556.48 459.076  35
  -5   7  12 4933.04 484.021  24
  -5   7  12 6609.07 482.299  26
  -5   7  12 5291.20 529.752  19
  -5   7  12 5819.55 452.249  25
  -5   7  12 5326.14 498.319  20
  -5   7  11 20074.2 806.017  10
   5   7 -11 19658.2 845.569  35
  -5   7  11 19704.4 898.877  30
  -5   7  11 20035.7 763.299  34
   5   7 -11 18688.9 938.232  18
  -5   7  11 18526.3 886.018  20
  -5   7  11 19055.7 820.394  26
  -5   7  11 19230.8 893.760  24
  -5   7  11 19106.3 907.396  19
  -5   7  11 20353.3 752.316  25
   5   7 -10-9.81475 252.835  18
  -5   7  10-32.6353 229.257  10
  -5   7  10-174.491 359.469   5
  -5   7  10 62.7556 204.464  30
  -5   7  10 41.5174 177.975  34
   5   7 -10 305.361 241.789  35
  -5   7  10-117.333 227.181  20
  -5   7  10 36.8327 187.649  19
  -5   7  10 212.950 215.788  24
  -5   7  10-64.7922 186.957  25
  -5   7  10-114.972 167.295  26
   5   7  -9 6398.25 844.748   2
  -5   7   9 5313.14 769.850   5
   5   7  -8 14000.3 1222.19   2
  -5   7   8 15059.4 1250.50   5
   5   7  -7 146.918 292.595   2
  -5   7   7 284.089 279.328   5
   5   7  -6 968.525 430.138   2
  -5   7   6 80.9905 289.865   5
   5   7  -5 8420.09 936.382   2
  -5   7   5 7792.13 890.195   1
   5   7  -4 8088.02 949.761   2
  -5   7   4 7397.03 832.501   1
   5   7  -3 3752.31 699.882   2
  -5   7   3 3120.80 563.232   1
   5   7  -2 2207.86 555.412   2
  -5   7   2 2586.09 506.717   1
   5   7  -1 4373.28 711.329   2
  -5   7   1 5089.63 704.428   1
   5   7   0 4139.11 712.436   2
  -5   7   0 4206.93 638.858   1
  -5   7  -1 10630.0 985.998   1
   5   7   1 12067.1 1112.42   2
   5   7   2 73.4325 324.262   2
  -5   7  -2-93.4019 256.293   1
  -5   7  -3 1381.22 435.966   1
   5   7   3 1584.91 446.140   2
   5   7   4 33453.1 1833.77   2
  -5   7  -4 33332.2 1723.98   1
  -5   7  -5-297.382 315.628   1
   5  -7   5 210.088 317.273   6
   5   7   5 129.657 323.824   2
  -5   7  -6 32550.2 1723.94   1
   5  -7   6 33376.2 1750.21   6
   5   7   6 36858.3 1908.27   2
   5   7   7-165.716 310.305   2
   5  -7   7 147.665 304.374   6
   5   7   7 232.358 395.004   5
   5   7   8 882.784 367.948   2
   5   7   8 1697.07 568.330   5
   5  -7   8 831.562 412.092   6
   5   7   9 372.007 220.284  11
   5   7   9 746.609 242.966  10
   5   7   9 481.663 320.066   5
   5  -7   9 628.839 428.053   6
   5   7   9 531.784 263.308  30
  -5   7  -9 679.955 241.309  35
   5   7   9 118.151 163.530  25
   5   7   9 641.473 239.887  24
   5   7   9 739.007 277.615  20
   5   7  10 10215.6 592.596  10
   5   7  10 11360.7 679.751  11
   5  -7  10 7908.38 999.969   6
  -5   7 -10 8324.63 583.125  35
   5   7  10 10210.0 525.029  34
   5   7  10 10518.5 695.413  30
   5   7  10 9107.74 626.098  20
   5   7  10 10399.9 655.232  24
   5   7  10 10894.2 547.165  25
  -5   7 -10 9059.74 592.509  21
   5   7  11 8325.96 554.891  10
   5   7  11 7585.35 569.857  11
   5   7  11 7526.64 587.415  30
  -5   7 -11 5498.25 535.876  28
  -5   7 -11 7076.52 555.089  35
   5   7  11 8012.07 494.979  34
  -5   7 -11 7647.87 556.773  21
   5   7  11 8069.43 613.739  20
  -5   7 -11 7486.20 598.942  18
   5   7  11 7805.88 487.288  25
   5   7  11 8128.46 605.952  24
   5   7  12 7715.21 583.528  11
  -5   7 -12 6324.16 551.655  35
  -5   7 -12 6152.74 557.657  28
   5   7  12 7474.19 592.753  30
  -5   7 -12 7215.18 548.472  21
  -5   7 -12 5887.09 543.574  18
   5   7  12 8084.04 507.045  25
   5   7  12 7124.24 559.667  20
   5   7  12 6761.83 550.636  24
  -5   7 -13 2562.41 410.160  18
   5   7  13 2509.90 363.062  11
  -5   7 -13 3141.62 418.646  35
   5   7  13 2709.97 400.565  30
  -5   7 -13 2294.81 362.364  28
   5   7  13 3142.06 412.107  20
   5   7  13 2786.50 403.263  24
  -5   7 -13 2636.38 369.572  21
   5   7  14 19908.7 930.668  11
   5   7  14 21849.8 968.738  30
  -5   7 -14 18832.7 881.881  35
  -5   7 -14 19469.4 905.234  28
  -5   7 -14 19831.8 855.079  21
  -5   7 -14 18674.0 954.660  18
   5   7  14 21685.0 961.263  20
   5   7  14 20486.8 948.716  24
  -5   7 -15 2167.26 365.877  18
   5   7  15 2240.70 373.757  11
  -5   7 -15 1985.38 360.626  35
   5   7  15 2610.35 396.140  30
  -5   7 -15 2075.96 340.513  28
  -5   7 -15 2270.97 350.508  21
   5   7  15 2314.22 366.244  20
   5   7  15 2552.91 385.282  24
   5   7  16 575.398 251.694  11
  -5   7 -16 617.003 278.798  18
  -5   7 -16 362.808 185.399  28
   5   7  16 1521.99 348.821  30
  -5   7 -16 772.658 295.115  35
   5   7  16 1044.60 276.927  20
  -5   7 -16 549.860 236.963  21
   5   7  16 908.597 288.034  24
  -5   7 -17 232.104 220.292  18
   5   7  17 186.524 226.660  11
  -5   7 -17 138.442 223.337  35
  -5   7 -17 160.443 199.889  28
   5   7  17 222.610 230.783  30
   5   7  17 380.514 242.528  20
  -5   7 -17 461.539 235.228  21
   5   7  17 202.938 205.278  24
   5   7  18 1324.83 308.464  11
  -5   7 -18 1123.16 260.482  28
  -5   7 -18 1118.89 314.135  35
  -5   7 -18 1259.58 327.737  18
   5   7  18 600.700 227.915  24
  -5   7 -18 1545.65 287.609  21
   5   7  19 304.550 228.262  11
  -5   7 -19 28.6387 224.040  35
  -5   7 -19-264.551 262.634  18
   5   7  19 122.544 190.583  24
  -5   7 -19 35.2676 180.816  21
   5   7  20 2922.88 366.571  11
  -5   7 -20 3107.55 383.099  35
  -5   7 -20 2498.38 410.243  18
  -5   7 -20 2936.78 318.059  21
   5   7  20 2862.79 348.052  24
   5   7  21 1062.62 253.810  11
  -5   7 -21 696.916 243.741  35
  -5   7 -21 586.275 269.840  18
   5   7  21 1058.78 227.831  24
   5   7  22 71.5140 169.542  11
  -5   7 -22 56.6783 183.352  35
   5   7  22-1.91204 149.180  24
   5   7  23 525.292 183.628  11
  -5   7 -23 418.692 187.022  35
   5   7  23 466.344 148.946  24
   5   7  24 135.122 124.136  11
  -5   7 -24 35.6612 140.179  35
   5   7  25 127.799 110.122  13
   5   7  25 251.844 120.345  11
  -5   7 -25 162.371 128.411  35
  -5   9  22-41.5009 92.9363  13
  -5   9  22 114.811 117.057  24
  -5   9  21 118.379 112.663  13
   5   9 -21-51.4555 119.815  35
   5   9 -21 118.609 111.607  28
   5   9 -21 212.746 144.616  18
  -5   9  21-15.6274 126.365  24
  -5   9  20 1308.48 207.878  13
   5   9 -20 1149.21 193.014  28
   5   9 -20 1666.05 230.417  35
   5   9 -20 1799.83 270.988  18
  -5   9  20 1053.05 209.314  24
  -5   9  19 2901.88 304.315  13
  -5   9  19 3098.03 329.605  30
   5   9 -19 2846.12 309.584  28
   5   9 -19 3428.75 310.134  35
  -5   9  19 2595.97 307.015  24
   5   9 -19 3391.60 362.985  18
   5   9 -18 620.773 210.189  18
  -5   9  18 272.454 156.952  13
   5   9 -18 228.225 165.750  28
   5   9 -18 517.393 210.099  35
  -5   9  18 474.741 229.240  30
  -5   9  18 533.256 205.061  24
  -5   9  18 430.278 187.591  20
  -5   9  17 6889.13 465.852  13
   5   9 -17 6964.66 512.298  28
  -5   9  17 7878.00 536.251  30
   5   9 -17 7639.94 491.538  35
  -5   9  17 7173.26 515.714  24
   5   9 -17 6739.33 520.843  18
  -5   9  17 7036.83 517.406  20
   5   9 -16 4266.74 437.349  18
  -5   9  16 3770.81 371.608  13
   5   9 -16 3558.69 401.068  28
   5   9 -16 4164.16 401.759  35
  -5   9  16 3659.15 419.972  30
  -5   9  16 3505.23 385.669  24
  -5   9  16 4090.16 419.345  20
  -5   9  15 321.433 172.040  13
   5   9 -15 812.374 279.018  18
   5   9 -15 910.243 261.832  35
  -5   9  15 452.793 238.692  30
   5   9 -15 850.374 264.358  28
  -5   9  15 654.874 244.204  20
  -5   9  15 219.156 199.844  24
   5   9 -14-8.84477 198.521  18
  -5   9  14 150.020 168.261  13
   5   9 -14-144.307 220.169  35
  -5   9  14 74.8192 211.216  30
  -5   9  14-1.24887 210.544  24
  -5   9  14-38.3230 192.667  20
  -5   9  13 2055.74 351.405  10
  -5   9  13 1059.93 242.750  13
   5   9 -13 1179.03 276.398  18
  -5   9  13 1636.14 364.134  30
   5   9 -13 878.448 266.759  35
  -5   9  13 2160.15 320.591  26
  -5   9  13 1428.38 324.483  20
  -5   9  13 676.323 238.843  24
  -5   9  12 4856.66 440.378  13
  -5   9  12 5067.92 455.404  10
   5   9 -12 4810.69 459.638  35
  -5   9  12 4927.06 420.316  31
  -5   9  12 5905.44 471.168  34
  -5   9  12 4418.57 485.647  30
  -5   9  12 6008.56 452.574  25
  -5   9  12 4020.54 452.753  20
  -5   9  12 4759.20 435.251  26
  -5   9  12 5887.38 516.259  24
  -5   9  11 6644.92 503.949  13
  -5   9  11 7799.96 540.105  10
  -5   9  11 7416.47 518.054  31
   5   9 -11 8701.57 591.586  35
  -5   9  11 7815.84 526.708  34
  -5   9  11 9101.81 655.853  30
  -5   9  11 7658.05 489.145  25
  -5   9  11 8024.58 548.189  26
  -5   9  11 7447.13 576.515  24
   5   9 -11 6823.24 525.541  26
  -5   9  11 7096.20 570.236  20
  -5   9  10-121.058 224.436  10
  -5   9  10 183.356 194.228  13
  -5   9  10-2.29314 196.562  34
  -5   9  10-271.186 235.773  31
   5   9 -10-88.6248 246.225  35
  -5   9  10 434.289 311.446  30
  -5   9  10 263.247 218.057  26
   5   9 -10 315.205 195.560  26
  -5   9  10 247.039 209.739  25
  -5   9  10-44.9067 204.011  24
  -5   9  10 77.6451 218.055  20
  -5   9   9 2402.67 329.998  13
  -5   9   9 2307.54 332.431  10
  -5   9   9 2953.31 419.899  30
   5   9  -9 3304.86 411.708  35
  -5   9   9 2470.85 363.720  31
  -5   9   9 2734.86 329.476  34
   5   9  -9 2170.51 352.999  26
  -5   9   9 3081.29 405.231  19
  -5   9   9 2709.27 360.955  24
  -5   9   9 2962.80 402.915  20
  -5   9   9 3032.33 388.446  26
  -5   9   9 2907.51 328.963  25
  -5   9   8 3517.59 378.341  13
  -5   9   8 3146.45 367.839  10
  -5   9   8 2299.06 398.222  30
  -5   9   8 3094.11 388.129  31
  -5   9   8 3575.37 366.829  34
   5   9  -8 3601.71 420.286  35
  -5   9   8 3797.95 410.390  26
  -5   9   8 2945.97 325.071  25
  -5   9   8 3910.80 453.336  19
  -5   9   8 3487.44 411.035  24
  -5   9   8 3376.59 430.463  20
   5   9  -8 2877.36 394.780  26
  -5   9   7-134.661 196.761  14
  -5   9   7-126.839 238.906  10
  -5   9   7 385.613 258.210  31
  -5   9   7-138.011 237.435  34
   5   9  -7 317.128 253.468  35
  -5   9   7 40.7291 252.651  30
  -5   9   7 79.8486 209.713  26
   5   9  -7-2.58411 188.443  26
  -5   9   7 38.3493 228.672  19
  -5   9   7-136.722 209.030  25
  -5   9   7-244.762 256.294  24
  -5   9   7 495.318 253.907  20
  -5   9   6 2928.63 365.168  10
  -5   9   6 2771.98 351.636  14
   5   9  -6 3562.26 411.973  35
  -5   9   6 2329.34 371.273  31
  -5   9   6 2514.07 314.913  34
  -5   9   6 2497.73 368.595  30
  -5   9   6 2567.29 365.978  26
   5   9  -6 2885.64 393.283  26
  -5   9   6 2535.93 364.454  19
  -5   9   6 3004.66 379.032  20
  -5   9   6 1681.83 251.311  25
  -5   9   6 2453.55 351.696  24
  -5   9   5-6.08630 198.555  10
  -5   9   5-106.115 230.405  14
  -5   9   5 2.13350 205.621  30
  -5   9   5-219.541 272.596  31
   5   9  -5 259.825 258.864  35
  -5   9   5-75.2651 240.491  26
  -5   9   5 66.5982 187.662  24
   5   9  -5-64.1775 220.267  26
  -5   9   5 259.046 211.484  20
  -5   9   4 295.837 224.295  10
  -5   9   4-13.0037 201.187  14
  -5   9   4-39.7408 237.308  31
  -5   9   4-320.452 272.727  30
  -5   9   4 361.886 275.529  20
   5   9  -4-107.562 248.889  26
  -5   9   4 22.2162 183.784  26
  -5   9   4-211.376 216.593  24
   5   9  -3 8802.26 645.324  14
  -5   9   3 7879.40 546.218  14
  -5   9   3 7632.96 549.504  10
  -5   9   3 6974.58 526.688  31
  -5   9   3 7185.40 550.029  30
  -5   9   3 7364.48 564.470  26
  -5   9   3 7775.06 555.959  24
   5   9  -3 8380.45 612.625  26
  -5   9   2 6848.40 523.809  14
  -5   9   2 6344.78 497.330  10
   5   9  -2 6992.45 582.964  14
  -5   9   2 6425.91 514.917  31
  -5   9   2 5908.00 509.000  26
  -5   9   2 7517.65 551.787  24
   5   9  -2 6019.73 539.488  26
  -5   9   1 3235.13 369.673  10
   5   9  -1 4591.16 465.114  13
  -5   9   1 4726.19 451.650  14
   5   9  -1 4028.74 440.820  14
  -5   9   1 3507.21 415.553  31
   5   9  -1 3945.56 508.688  33
  -5   9   1 3640.20 411.117  24
  -5   9   1 3271.23 370.876  26
   5   9  -1 3363.95 423.254  26
  -5   9   0 394.690 215.370  10
   5   9   0 1087.42 283.073  14
   5   9   0 1134.00 302.518  13
  -5   9   0 1663.13 379.058  14
   5   9   0 1218.12 372.402  33
  -5   9   0 423.466 200.215  28
  -5   9   0-40.6723 256.209  31
   5   9   0 1100.55 321.557  24
  -5   9   0 655.214 203.516  26
  -5   9   0 857.275 260.026  24
   5   9   0 519.481 211.906  26
   5   9   1 0.40867 196.648  13
   5   9   1-0.40657 231.906  14
  -5   9  -1-132.972 202.075  10
  -5   9  -1 164.340 214.217  28
  -5   9  -1-236.948 269.580  31
   5   9   1 421.424 320.104  33
  -5   9  -1-349.058 270.701  26
   5   9   1 261.493 236.318  26
   5   9   1 435.472 257.549  24
  -5   9  -2 1443.26 284.041  10
   5   9   2 2033.12 341.346  14
   5   9   2 1882.35 336.189  13
  -5   9  -2 1147.92 289.221  28
   5   9   2 1429.81 301.675  30
   5   9   2 1617.54 335.122  33
  -5   9  -2 1397.38 304.722  31
   5   9   2 1169.87 290.987  26
  -5   9  -2 1093.35 236.377  26
   5   9   2 2382.08 379.962  24
   5   9   3 5123.42 473.685  13
  -5   9  -3 4082.12 405.597  10
   5   9   3 4346.96 456.338  14
   5   9   3 5512.48 549.426  33
  -5   9  -3 4729.80 457.425  28
  -5   9  -3 5619.84 505.880  35
   5   9   3 4896.88 472.900  30
  -5   9  -3 4284.37 434.426  31
   5   9   3 5103.03 495.762  26
   5   9   3 5163.42 489.787  24
  -5   9  -3 4606.73 433.225  26
   5   9   4 201.117 229.544  14
   5   9   4 547.659 239.334  13
   5   9   4 310.252 276.067  33
   5   9   4 275.650 251.709  30
  -5   9  -4 471.839 305.184  35
  -5   9  -4 129.532 211.111  28
  -5   9  -4 406.708 224.235  31
   5   9   4-48.4632 197.374  34
   5   9   4 567.644 252.691  26
   5   9   4 422.277 242.259  24
  -5   9  -4 510.161 220.415  26
   5   9   5 3890.84 434.179  13
   5   9   5 3759.22 357.301  10
   5   9   5 3724.99 409.834  14
  -5   9  -5 3205.94 421.118  35
   5   9   5 3533.58 458.436  33
   5   9   5 4436.78 486.057  30
  -5   9  -5 3166.81 410.160  28
   5   9   5 3572.60 332.669  34
  -5   9  -5 4129.52 417.288  31
  -5   9  -5 3314.72 372.702  26
   5   9   5 4452.51 457.123  24
   5   9   5 4094.04 450.315  26
   5   9   6 7692.87 498.938  10
   5   9   6 6516.73 516.222  14
   5   9   6 6343.37 529.846  13
   5   9   6 8041.76 609.760  30
  -5   9  -6 6278.07 544.086  28
  -5   9  -6 6899.35 505.601  31
   5   9   6 7135.76 444.425  34
  -5   9  -6 7842.75 594.253  35
   5   9   6 7095.28 578.094  33
   5   9   6 7471.31 577.745  24
   5   9   6 6871.38 526.685  26
  -5   9  -6 6840.03 506.609  26
  -5   9  -6 8013.10 568.379  21
   5   9   6 6536.73 453.451  25
   5   9   7 268.358 197.316  13
   5   9   7 470.379 257.492  10
   5   9   7 85.0035 244.055  14
   5   9   7 558.965 199.417  34
  -5   9  -7 24.6377 225.020  28
   5   9   7 340.085 271.844  33
  -5   9  -7 256.215 223.364  35
   5   9   7 318.346 279.728  30
  -5   9  -7 150.274 187.680  26
   5   9   7 95.6256 182.941  26
   5   9   7-7.03737 216.605  25
   5   9   7 327.863 225.674  24
  -5   9  -7 369.013 258.390  21
   5   9   8 1543.01 289.403  14
   5   9   8 2658.65 346.529  10
   5   9   8 2381.84 353.705  13
   5   9   8 2602.44 302.537  34
  -5   9  -8 2047.89 362.659  28
   5   9   8 2437.25 392.685  33
   5   9   8 1994.94 370.933  30
  -5   9  -8 2264.47 383.952  35
   5   9   8 2241.22 300.522  25
   5   9   8 2241.17 336.044  26
   5   9   8 1765.30 319.393  24
  -5   9  -8 2431.55 353.971  21
   5   9   9 11328.3 686.156  13
   5   9   9 12811.8 651.043  10
   5   9   9 13549.1 785.060  30
  -5   9  -9 10668.6 712.692  28
  -5   9  -9 11149.7 695.255  35
   5   9   9 11532.4 666.621  33
   5   9   9 11462.1 570.478  34
  -5   9  -9 11421.3 648.816  21
   5   9   9 10363.2 612.161  26
   5   9   9 10427.0 557.747  25
   5   9   9 11036.2 696.178  24
   5   9  10 1173.92 275.331  13
   5   9  10 1121.23 275.771  11
   5   9  10 1109.55 311.597  33
  -5   9 -10 873.734 287.073  28
   5   9  10 446.563 200.443  31
   5   9  10 1917.52 299.194  34
   5   9  10 1101.96 330.288  30
  -5   9 -10 972.487 285.034  35
   5   9  10 957.000 257.598  24
   5   9  10 1386.65 260.409  25
  -5   9 -10 1312.55 290.079  21
   5   9  10 1366.33 268.566  26
   5   9  11 1016.81 255.318  11
   5   9  11 821.936 246.182  13
   5   9  11 1010.89 343.340  30
   5   9  11 786.925 223.271  31
  -5   9 -11 1062.41 288.904  28
  -5   9 -11 1117.21 289.736  35
  -5   9 -11 1114.96 270.907  21
   5   9  11 1758.09 297.647  25
   5   9  11 1033.01 288.204  24
   5   9  12 53.9907 218.958  13
   5   9  12 201.605 222.030  11
  -5   9 -12 183.166 192.710  28
   5   9  12-144.544 202.559  31
  -5   9 -12 58.3269 230.821  35
   5   9  12 615.549 308.503  30
   5   9  12 63.9144 202.115  24
  -5   9 -12 317.159 212.402  21
   5   9  13 16680.9 781.397  11
   5   9  13 16966.0 800.142  13
  -5   9 -13 16921.9 818.370  28
  -5   9 -13 16900.1 795.022  35
   5   9  13 19157.6 899.896  30
  -5   9 -13 18030.1 751.183  21
   5   9  13 16736.9 808.065  24
   5   9  14 2657.04 364.008  13
   5   9  14 2795.43 350.608  11
  -5   9 -14 2551.64 345.824  28
  -5   9 -14 2927.43 390.557  35
   5   9  14 2715.04 354.612  24
   5   9  15 1331.47 286.596  11
   5   9  15 755.742 237.151  13
  -5   9 -15 932.428 250.118  35
  -5   9 -15 1272.98 268.201  28
   5   9  15 1069.64 235.947  24
   5   9  16 2770.60 335.224  13
   5   9  16 2925.25 332.765  11
  -5   9 -16 2941.70 349.191  35
  -5   9 -16 2938.36 333.841  28
   5   9  16 2576.76 334.777  24
   5   9  17 1179.97 242.530  13
   5   9  17 1349.58 249.539  11
  -5   9 -17 1439.37 245.381  28
  -5   9 -17 1545.48 275.135  35
   5   9  17 989.906 225.235  24
   5   9  18 392.654 171.224  11
   5   9  18-27.8126 160.908  13
  -5   9 -18 50.0399 130.861  28
  -5   9 -18-128.927 171.077  35
   5   9  18-141.260 166.603  24
   5   9  19 314.982 154.530  13
   5   9  19 687.460 180.961  11
  -5   9 -19 364.403 134.029  28
  -5   9 -19 494.422 171.660  35
   5   9  19 681.118 172.452  24
   5   9  20 813.309 182.521  13
   5   9  20 763.218 153.343  14
  -5   9 -20 894.178 185.028  35
   5   9  20 971.697 173.016  24
   5   9  21 1168.03 184.483  13
   5   9  21 1501.63 173.516  24
   5  11 -16 22.9334 102.555  28
  -5  11  16-12.0738 105.152  24
   5  11 -15 131.476 125.729  28
  -5  11  15 465.851 158.607  24
   5  11 -14 25.2863 125.155  28
  -5  11  14 54.6040 137.571  24
   5  11 -13 616.053 189.251  28
  -5  11  13 666.240 215.999  30
  -5  11  13 1160.19 208.620  24
  -5  11  12 76.7718 166.916  30
   5  11 -12 449.136 183.508  28
  -5  11  12 525.787 171.860  24
  -5  11  11 537.016 225.879  30
   5  11 -11 483.685 186.990  28
  -5  11  11 580.749 187.660  24
  -5  11  10 2472.28 317.320  10
   5  11 -10 1047.59 227.997  28
  -5  11  10 1727.21 280.729  31
  -5  11  10 1624.78 280.370  30
  -5  11  10 2128.79 284.714  26
   5  11 -10 1510.22 228.190  26
  -5  11  10 2422.99 269.366  25
  -5  11  10 1583.88 260.003  24
  -5  11   9 1767.99 268.479  10
  -5  11   9 1070.34 239.698  34
   5  11  -9 131.567 167.811  28
  -5  11   9 137.498 180.925  30
  -5  11   9 875.519 247.667  31
  -5  11   9 934.377 245.466  26
  -5  11   9 1417.14 244.898  25
   5  11  -9 356.980 155.901  26
  -5  11   9 760.609 238.731  24
  -5  11   8 693.031 211.031  10
  -5  11   8 1770.01 304.508  31
  -5  11   8 883.875 213.807  34
   5  11  -8 606.457 193.445  28
  -5  11   8 422.281 202.496  30
  -5  11   8 1215.50 248.512  24
  -5  11   8 967.386 240.712  26
   5  11  -8-65.3310 193.554  26
  -5  11   8 730.057 194.692  25
  -5  11   7 465.394 208.102  10
  -5  11   7 708.683 270.049  31
  -5  11   7 14.6012 169.625  30
   5  11  -7-68.1005 160.850  28
  -5  11   7 174.297 159.066  34
   5  11  -7-140.240 181.539  26
  -5  11   7 117.220 194.889  26
  -5  11   7 515.780 182.210  25
  -5  11   7 682.432 208.630  24
  -5  11   6 1329.36 239.598  10
   5  11  -6 943.565 234.528  28
  -5  11   6 1606.48 307.339  31
  -5  11   6 1707.35 289.901  30
   5  11  -6 1161.79 241.717  31
  -5  11   6 1563.96 252.148  34
  -5  11   6 1379.91 245.167  25
   5  11  -6 729.176 200.263  26
  -5  11   6 1835.23 294.835  26
  -5  11   5-319.387 201.415  10
   5  11  -5 157.858 167.998  28
   5  11  -5 314.125 176.233  31
  -5  11   5 119.747 165.877  34
  -5  11   5 158.344 179.425  30
  -5  11   5 476.678 233.418  26
   5  11  -5 89.7204 175.509  26
  -5  11   5-35.1135 189.193  25
  -5  11   4 3382.38 328.774  10
  -5  11   4 2640.76 289.297  34
   5  11  -4 2540.43 306.112  31
   5  11  -4 3096.96 332.993  28
  -5  11   4 4058.37 425.022  31
  -5  11   4 2845.56 288.427  25
  -5  11   4 3609.24 391.018  26
   5  11  -4 2784.10 339.800  26
  -5  11   3-78.5858 164.883  10
  -5  11   3 111.242 237.112  31
  -5  11   3-192.486 197.267  34
   5  11  -3-150.508 217.303  31
   5  11  -3-446.682 265.755  26
  -5  11   3-387.411 212.788  25
  -5  11   3-89.3812 188.365  26
  -5  11   2-229.948 216.452  10
  -5  11   2-159.669 198.847  34
  -5  11   2 240.035 242.092  31
   5  11  -2-128.017 242.719  31
  -5  11   2 9.32546 178.634  26
   5  11  -2-248.249 260.589  26
  -5  11   2-387.349 209.977  25
  -5  11   1 801.656 201.189  10
   5  11  -1 228.084 145.342  34
   5  11  -1 473.174 234.328  31
  -5  11   1 412.848 220.333  26
   5  11  -1 233.699 214.628  26
  -5  11   0 13279.2 605.344  10
   5  11   0 11906.8 523.172  34
  -5  11   0 13557.9 676.420  31
   5  11   0 11868.0 638.330  31
  -5  11   0 13819.5 680.368  26
   5  11   0 13494.8 696.666  26
  -5  11  -1 3314.88 333.574  10
   5  11   1 2779.02 363.622  31
   5  11   1 2873.55 279.274  34
  -5  11  -1 3671.58 362.778  26
   5  11   1 3721.21 390.525  26
   5  11   2 4468.63 457.292  14
  -5  11  -2 3113.17 322.529  10
   5  11   2 2239.97 340.097  31
  -5  11  -2 3931.71 404.346  31
   5  11   2 2395.24 245.251  34
  -5  11  -2 2643.84 309.913  28
  -5  11  -2 2415.12 314.409  26
   5  11   2 2458.60 274.888  25
   5  11   2 2689.83 327.601  26
   5  11   3 4021.49 420.955  14
  -5  11  -3 2841.62 302.196  10
   5  11   3 2109.04 329.832  31
  -5  11  -3 3554.64 377.549  31
   5  11   3 2723.70 263.705  34
  -5  11  -3 3194.77 340.886  28
  -5  11  -3 2680.25 311.669  26
   5  11   3 2664.66 336.265  26
   5  11   3 2907.95 280.616  25
   5  11   4 5524.00 464.532  14
  -5  11  -4 4734.31 358.062  10
   5  11   4 4505.37 420.495  31
  -5  11  -4 4721.31 405.301  28
   5  11   4 4492.71 410.198  26
   5  11   4 4542.17 348.735  25
  -5  11  -4 4848.31 402.817  26
   5  11   5 3552.37 379.902  13
   5  11   5 3841.69 387.069  14
  -5  11  -5 3903.86 366.574  31
   5  11   5 2256.69 315.138  31
  -5  11  -5 2352.00 306.779  28
  -5  11  -5 2653.29 302.682  26
   5  11   5 2434.06 271.392  25
   5  11   5 2657.79 326.692  26
   5  11   6-179.960 182.896  13
   5  11   6 138.099 201.146  14
   5  11   6-322.814 225.986  31
  -5  11  -6 89.4034 154.839  28
   5  11   6-224.818 157.093  25
  -5  11  -6-122.652 153.716  26
   5  11   6-142.503 179.669  26
   5  11   7 435.258 197.274  13
   5  11   7 335.471 216.128  14
   5  11   7-78.9378 176.675  31
  -5  11  -7 217.495 182.418  28
   5  11   7 167.268 175.641  25
  -5  11  -7 279.419 151.228  26
   5  11   7 142.150 151.482  26
   5  11   8 310.129 193.808  13
   5  11   8 578.150 232.797  14
  -5  11  -8 144.309 179.980  28
   5  11   8 288.097 197.596  31
   5  11   8 647.306 191.017  25
   5  11   8 164.233 167.930  26
   5  11   9 827.846 222.398  14
   5  11   9 1108.33 231.761  13
   5  11   9 513.531 198.361  31
  -5  11  -9 595.977 208.245  28
   5  11   9 891.109 193.547  26
   5  11   9 1323.30 235.391  25
   5  11   9 985.113 253.546  24
   5  11  10 384.170 191.473  14
   5  11  10 361.334 189.948  13
  -5  11 -10 25.5716 170.605  28
   5  11  10 87.0310 155.435  31
   5  11  10 193.391 154.339  26
   5  11  10 359.662 216.939  24
   5  11  11 1575.33 245.099  13
   5  11  11 1366.85 230.163  14
   5  11  11 1592.26 224.135  31
  -5  11 -11 1437.76 256.461  28
   5  11  11 1683.43 252.917  24
   5  11  12 3875.39 323.416  13
   5  11  12 3491.81 304.873  14
   5  11  12 3736.37 269.972  31
  -5  11 -12 3667.85 321.047  28
   5  11  12 4077.19 339.728  24
   5  11  13 113.348 147.102  13
   5  11  13 317.170 146.945  14
  -5  11 -13 201.586 157.082  28
   5  11  13 265.213 166.759  24
   5  11  14 3046.14 264.860  13
   5  11  14 2842.96 238.713  14
  -5  11 -14 2822.96 262.064  28
   5  11  14 3084.21 268.801  24
   5  11  15 2246.60 210.601  13
  -5  11 -15 2153.81 213.124  28
  -5  13   2 675.340 115.463  25
   5  13  -2 469.745 113.760  26
   5  13  -1 571.418 116.409  26
  -5  13   1 745.652 117.668  25
   5  13   0 440.703 119.315  26
  -5  13   0 315.522 95.5033  25
   5  13   1 2847.86 215.598  26
  -6   0  31 52.8201 99.4556  36
  -6   0  30 302.054 155.378  36
  -6   0  29 57.2674 134.918  27
  -6   0  29-46.4753 156.210  36
  -6   0  28 270.099 189.780  36
  -6   0  28 256.066 163.449  27
  -6   0  27 344.857 253.923  36
  -6   0  27 1.44355 159.247  27
  -6   0  26 3966.54 461.474  16
  -6   0  26 3927.72 471.488  36
  -6   0  26 3419.95 398.499  27
  -6   0  25 49.5973 259.859  16
  -6   0  25-28.4663 214.396  36
  -6   0  25-275.071 214.974  27
  -6   0  24-125.165 273.377  16
  -6   0  24 283.249 222.275  36
  -6   0  24 37.5124 226.358  27
  -6   0  23 114.713 257.943  16
  -6   0  23-131.311 220.644  27
  -6   0  22 2969.98 419.713  16
  -6   0  22 2842.97 407.430  27
  -6   0  21 255.245 224.170  16
  -6   0  20 1768.09 324.528  16
  -6   0  19-124.254 333.780   4
  -6   0  18 14596.7 1222.82   4
  -6   0  17-96.9381 266.172   4
  -6   0  16 2634.67 530.250   4
  -6   0  15 95.1837 258.204   4
  -6   0  14 22107.8 1262.11   4
  -6   0  13-42.7202 166.368   6
  -6   0  13 25.0089 313.509   4
  -6   0  12 24370.9 983.285   6
  -6   0  12 24753.4 1327.88   8
  -6   0  12 24825.1 1207.15   4
  -6   0  11 285.422 258.066   4
  -6   0  11-124.668 317.597   8
  -6   0  10 7764.23 709.592   8
  -6   0  10 8237.62 653.379   4
  -6   0   9 159.437 233.885   8
  -6   0   9 116.141 222.296   4
  -6   0   8 5851.17 542.863   8
  -6   0   8 6396.76 519.411   4
  -6   0   7 65.1136 174.875   4
  -6   0   6 128.761 159.422   4
  -6   0   5-132.972 167.585   4
  -6   0   4 21155.5 650.844   4
  -6   0   3-23.7761 125.780   4
  -6   0   3-74.2218 86.5597   1
  -6   0   2 3693.49 190.874   1
  -6   0   1 112.238 114.480   3
  -6   0   0 25092.2 608.907   3
   6   0   1 32.4876 58.3163   5
   6   0   2 168.661 86.4087   5
   6   0   3 51.3773 91.3315   5
   6   0   4 55388.1 886.132   5
   6   0   5-146.416 162.973   6
   6   0   5 7.48414 133.108   5
   6   0   6 4798.69 394.175   6
  -6   0  -7 49.5778 224.282   7
   6   0   7 6.27654 161.736   6
   6   0   8 43441.2 1240.60   6
  -6   0  -8 42080.1 1583.81   7
  -6   0  -9-84.8566 300.278   7
   6   0   9-114.390 209.837   6
   6   0  10 12085.2 742.164   6
  -6   0 -10 12518.2 1027.08   7
  -6   0 -11 201.620 331.325   7
   6   0  11-183.651 237.269   6
   6   0  11-104.953 195.264   5
  -6   0 -12 10669.1 1048.32   7
   6   0  12 10203.4 757.574   5
   6   0  12 10602.2 782.553   6
   6   0  13 67.1140 243.849   6
   6   0  13-72.3990 217.005   5
  -6   0 -13 85.5631 337.951   7
   6   0  14 7024.07 691.304   6
   6   0  14 7187.33 712.731   5
  -6   0 -14 7545.98 978.538   7
  -6   0 -15 213.882 479.772   7
   6   0  15-72.2625 269.672   6
   6   0  15-404.048 283.121   5
   6   0  16 1786.12 426.742   5
  -6   0 -16 3140.35 762.857   7
   6   0  16 2143.67 437.493   6
   6   0  17 200.174 300.128   5
  -6   0 -17 756.495 529.735   7
  -6   0 -18 3698.09 855.599   7
   6   0  18 1941.26 474.742   5
   6   0  19 150.106 252.473  36
   6   0  19 262.174 259.582  27
   6   0  20 1304.01 337.373  36
   6   0  20 1394.05 352.799  27
   6   0  21 205.128 251.634  36
   6   0  21-342.114 227.702  27
   6   0  22 37433.5 1385.25  36
   6   0  22 36339.6 1292.42  27
   6   0  23-243.415 281.657  36
   6   0  23 114.819 231.194  27
   6   0  24 6190.06 554.130  27
   6   0  24 6794.09 593.116  36
   6   0  25 238.299 215.486  27
   6   0  25-355.108 272.171  36
   6   0  26 5352.41 462.407  27
   6   0  26 6102.68 547.654  36
   6   0  27 1.16897 195.689  36
   6   0  28 2484.90 308.867  36
   6   0  29-207.328 144.354  36
   6   0  30 2292.88 218.192  36
  -6  -2  30 339.758 137.101  27
  -6  -2  30 158.850 122.132  36
  -6   2  30 388.452 149.177  36
  -6   2  29 1821.16 269.944  36
  -6  -2  29 1308.65 217.834  36
   6   2 -29 1340.52 203.612  35
  -6  -2  29 1535.45 239.281  27
  -6   2  29 1336.10 201.023  24
  -6   2  28 835.110 231.591  36
  -6  -2  28 799.988 221.335  36
  -6  -2  28 802.358 225.750  27
  -6  -2  27 1275.90 281.013  36
  -6   2  27 1261.68 285.917  36
  -6  -2  27 872.210 279.637  27
  -6   2  26 1345.23 300.114  16
  -6   2  26 972.871 286.791  36
  -6  -2  26 676.357 267.503  36
  -6  -2  26 690.158 265.106  27
  -6   2  25 3686.07 439.459  16
  -6  -2  25 3668.56 459.896  36
  -6   2  25 2807.58 432.442  36
  -6  -2  25 4100.69 486.655  27
   6   2 -25 3425.50 418.491  18
  -6   2  24-190.375 255.908  16
  -6  -2  24-93.3154 227.881  36
  -6   2  24 551.444 280.615  36
   6   2 -24-3.83465 194.370  18
  -6  -2  24 328.502 251.742  27
   6   2 -23 302.697 235.265  18
  -6   2  23 166.830 234.333  16
  -6  -2  23 351.289 234.608  16
  -6   2  23 157.770 234.296  36
  -6  -2  23 237.904 211.270  36
   6   2 -23 717.962 290.012  22
  -6  -2  23 292.988 252.539  27
   6   2 -22 390.052 240.665  18
  -6   2  22 472.408 228.796  16
  -6  -2  22 420.304 231.552  16
   6   2 -22 487.760 277.206  22
  -6   2  21 113.284 254.797  16
   6   2 -21-1.47271 224.729  18
  -6  -2  21-28.5913 221.687  16
   6   2 -21-62.8371 228.351  22
  -6   2  20-132.862 201.298  16
  -6  -2  20-119.747 232.901  16
   6   2 -20 138.406 240.601  18
   6   2 -20-226.342 256.744  22
   6   2 -19 2009.83 628.371   7
  -6   2  19 1727.94 527.808   5
  -6  -2  19 1594.30 552.235   4
  -6  -2  19 2082.75 366.232  12
  -6  -2  19 2178.68 379.214  16
   6   2 -19 2296.78 368.901  18
  -6   2  19 1629.38 332.163  16
   6   2 -19 2108.37 363.672  22
  -6   2  18 9387.79 1068.68   5
  -6  -2  18 10923.5 1168.05   4
  -6  -2  17 4265.53 625.237   6
  -6  -2  17 5197.33 793.368   4
  -6   2  17 4987.69 769.171   5
  -6   2  16 552.390 350.861   5
  -6  -2  16-28.7559 246.396   6
  -6  -2  16 187.799 292.712   4
  -6  -2  15 10715.6 922.773   6
  -6   2  15 9588.91 917.471   5
  -6  -2  15 10276.7 1006.16   4
  -6  -2  14 8619.38 790.879   6
  -6  -2  14 9634.85 937.257   4
  -6   2  14 10595.6 918.519   5
  -6   2  13 24058.9 1421.12   8
  -6  -2  13 23196.0 1356.39   4
  -6   2  13 24171.6 1295.50   5
  -6   2  12 13625.4 783.137   4
  -6   2  12 14464.7 973.531   5
  -6  -2  12 11759.2 953.736   4
  -6   2  12 13447.4 1035.97   8
  -6   2  11 16369.9 984.231   5
  -6   2  11 15728.8 1061.91   8
  -6   2  11 16089.4 796.383   4
  -6  -2  11 15620.6 1032.75   4
  -6   2  10 25647.7 1153.79   5
   6   2 -10 24749.4 835.805   2
  -6   2  10 24321.0 1237.76   8
  -6  -2  10 24322.7 1221.22   4
  -6   2  10 25337.5 923.482   4
  -6   2   9 15587.6 675.171   4
  -6  -2   9 15254.6 882.195   8
  -6   2   9 15888.0 869.209   5
  -6   2   9 15503.5 945.877   8
  -6  -2   9 15658.6 941.678   4
  -6  -2   8 16022.6 900.682   4
  -6   2   8 17721.2 649.085   4
  -6  -2   8 17652.4 868.857   8
  -6   2   8 18000.5 959.001   8
  -6   2   8 18601.3 874.005   5
  -6   2   7 58404.3 1441.81   5
  -6  -2   7 57662.1 1583.46   4
  -6  -2   7 58610.8 1457.57   8
  -6   2   7 58628.1 1050.94   4
  -6   2   7 56617.3 1566.49   8
  -6  -2   6 29937.8 1083.32   4
  -6  -2   6 29872.3 951.645   8
  -6   2   6 30667.9 979.255   5
  -6   2   6 29129.6 652.523   4
  -6   2   6 30458.6 1032.62   1
  -6   2   6 30603.1 1086.71   8
  -6   2   5 3067.07 354.331   8
  -6   2   5 2850.15 187.056   4
  -6   2   5 3156.49 331.327   5
  -6   2   5 3245.64 361.698   1
  -6  -2   5 3331.43 319.816   8
  -6   2   4 69744.6 1436.85   8
   6   2  -4 66320.4 743.134   1
  -6  -2   4 66956.0 1173.58   8
  -6   2   4 69701.6 1280.59   5
  -6   2   4 67537.1 684.018   4
  -6   2   3 15807.3 589.017   5
  -6  -2   3 16270.8 523.416   8
  -6   2   3 16290.1 288.201   4
  -6   2   3 17118.2 678.666   8
  -6  -2   3 16628.9 701.800   4
   6   2  -3 16535.0 337.846   1
   6  -2  -2 98967.8 1013.67   6
  -6   2   2 99903.0 1347.03   5
  -6  -2   2 98925.1 1147.68   8
   6   2  -2 101512. 861.987   1
  -6  -2   2 100005. 1538.18   3
  -6   2   2 97066.1 1523.92   8
  -6  -2   2 97632.8 1584.58   4
  -6  -2   1 566690. 3165.95   7
  -6   2   1 557469. 3523.43   8
  -6  -2   1 559549. 2639.83   8
  -6   2   1 554092. 2966.73   5
   6  -2  -1 561517. 2783.30   6
  -6  -2   1 554976. 3682.37   3
  -6  -2   1 564230. 3657.66   4
  -6  -2   0 657292. 4110.72   3
   6  -2   0 663890. 3377.52   6
  -6   2   0 663212. 3010.72   5
  -6  -2   0 660190. 3597.32   7
  -6   2  -1 108442. 1358.83   7
  -6  -2  -1 107201. 1567.74   7
   6  -2   1 107748. 1495.49   6
   6  -2   2 11354.8 536.277   6
  -6  -2  -2 10374.1 555.299   7
  -6   2  -2 11023.7 474.754   7
  -6   2  -3 64631.2 597.390   3
   6  -2   3 64907.2 1342.66   6
   6   2   3 64660.9 1378.03   5
  -6   2  -3 64144.0 1226.36   7
  -6  -2  -3 64517.0 1459.00   7
   6  -2   4 2100.52 301.208   4
  -6   2  -4 2206.19 282.071   7
   6   2   4 2435.44 334.561   5
  -6  -2  -4 1792.51 295.995   7
   6   2   5 950.467 240.165   5
   6  -2   5 1502.06 309.891   4
   6  -2   5 1193.29 260.130   6
  -6  -2  -5 1324.98 320.180   7
  -6   2  -5 992.058 232.234   7
   6  -2   6 5419.16 478.888   6
   6   2   6 4803.97 463.735   5
  -6   2  -6 5251.72 490.451   7
  -6  -2  -6 5317.05 561.862   7
   6  -2   6 4283.63 453.422   4
   6  -2   7 225.667 231.176   4
  -6  -2  -7 519.294 281.984   7
   6  -2   7 301.594 192.369   6
   6   2   7 587.482 253.513   5
  -6   2  -7 279.765 195.551   7
   6  -2   8 13091.8 812.105   6
  -6   2  -8 12678.7 839.375   7
   6   2   8 12873.9 778.618   5
   6  -2   8 12814.8 844.683   4
   6   2   8 13489.1 587.848   2
  -6  -2  -8 12747.5 952.816   7
   6  -2   9 1036.45 353.219   4
  -6  -2  -9 579.872 415.136   7
   6  -2   9 901.023 324.060   6
  -6   2  -9 922.652 354.097   7
   6   2   9 116.013 248.436   5
   6   2  10 18912.9 1032.22   5
   6  -2  10 19480.9 1067.08   6
  -6   2 -10 18856.8 1158.26   7
   6  -2  10 19713.2 1138.26   4
  -6  -2 -10 18021.8 1238.93   7
  -6   2 -11 415.364 319.780   7
  -6  -2 -11 329.126 307.155   7
   6  -2  11 585.660 302.111   6
   6   2  11 869.423 310.170   5
   6  -2  12 43703.7 1707.36   6
   6   2  12 41132.1 1655.15   5
  -6   2 -12 47165.0 2005.69   7
  -6  -2 -12 44183.2 2121.52   7
  -6  -2 -13 7159.96 940.692   7
   6  -2  13 7195.16 759.001   6
   6   2  13 7121.03 753.660   5
  -6   2 -13 7795.24 890.628   7
  -6  -2 -14 657.125 414.563   7
   6  -2  14 419.464 270.115   6
   6   2  14 1098.68 372.884   5
  -6   2 -14 480.295 361.081   7
  -6  -2 -15-184.027 418.988   7
   6  -2  15 399.204 308.350   6
   6   2  15 191.929 283.530   5
  -6   2 -15 180.219 308.702   7
  -6  -2 -16 886.014 569.103   7
   6  -2  16 918.220 380.782   6
   6   2  16 593.136 333.543   5
  -6   2 -16 632.033 334.107   7
  -6   2 -17 3469.13 754.773   7
   6   2  17 3406.01 637.349   5
   6  -2  17 3762.64 658.167   6
  -6  -2 -17 3825.45 788.429   7
   6   2  18 1934.17 314.210  16
  -6   2 -18 3532.03 814.816   7
   6  -2  18 2795.25 580.533   6
   6   2  18 2265.64 556.623   5
  -6  -2 -18 2494.30 712.664   7
   6   2  18 2125.62 372.227  36
   6  -2  18 2375.95 379.753  36
  -6   2 -18 2704.43 420.276  18
   6  -2  18 2117.88 368.891  27
   6   2  19 27402.0 1047.78  16
   6  -2  19 26756.5 1151.72  27
   6  -2  19 28856.2 1178.82  36
   6   2  19 29529.9 1101.16  27
   6   2  19 29051.1 1191.59  36
  -6   2 -19 28084.7 1174.19  18
   6  -2  20 7473.29 626.462  36
   6   2  20 7725.93 594.523  27
   6   2  20 7427.73 629.531  36
   6  -2  20 7638.82 664.417  27
  -6   2 -20 7673.71 652.667  18
   6   2  21-29.7926 213.901  36
   6  -2  21-38.2866 198.457  36
   6   2  21 246.635 225.264  27
   6  -2  21 112.140 228.862  27
  -6   2 -21-168.899 236.003  18
   6   2  22 323.131 230.162  36
   6   2  22 404.717 225.179  27
   6  -2  22 104.271 231.345  36
   6  -2  22 149.111 211.773  27
   6  -2  23 1763.64 353.698  36
   6   2  23 1768.67 346.639  36
   6  -2  23 1489.78 341.757  27
   6   2  24 159.570 227.996  36
   6  -2  24 575.507 227.125  36
   6  -2  24 206.929 216.715  27
   6  -2  25 1114.80 307.042  36
   6   2  25 1392.23 315.813  36
   6  -2  25 1484.98 310.595  27
   6  -2  26 137.180 181.485  27
   6  -2  26 691.195 247.671  36
   6   2  26 274.518 228.564  36
   6  -2  27 397.114 184.020  36
   6   2  27 518.205 219.939  36
   6  -2  27 137.718 155.796  27
   6  -2  28 220.530 162.273  36
   6   2  28 299.779 174.104  36
   6  -2  29 3543.00 270.359  36
   6   2  29 4138.66 320.483  36
  -6   2 -29 4289.07 301.181  35
  -6   4  29 586.951 153.898  11
  -6  -4  29 967.888 190.058  27
   6   4 -28 69.1766 130.418  35
  -6   4  28-42.2771 119.363  36
  -6  -4  28 43.0418 158.790  27
  -6   4  28 337.577 140.986  24
  -6   4  27 1737.80 263.952  36
   6   4 -27 2190.67 261.898  35
  -6   4  27 2314.16 279.614  24
  -6  -4  27 2337.44 313.222  27
   6   4 -26 1998.24 279.532  35
  -6   4  26 2161.37 323.587  36
  -6   4  26 1396.99 292.480  24
   6   4 -26 2416.96 336.894  18
  -6  -4  26 2186.11 338.694  27
  -6   4  25 154.840 188.083  16
  -6   4  25 177.100 186.057  36
   6   4 -25 549.990 204.658  35
   6   4 -25 358.064 250.399  18
  -6  -4  25 527.523 266.224  27
  -6   4  24 3286.80 375.333  16
   6   4 -24 3186.75 410.539  18
  -6   4  24 3279.07 403.420  36
   6   4 -24 3307.24 372.410  35
  -6  -4  24 3621.30 470.761  27
   6   4 -23 2467.89 400.414  18
  -6   4  23 3228.01 377.408  16
  -6   4  23 2732.88 389.292  36
  -6  -4  23 2449.06 417.331  27
  -6   4  22-168.471 215.947  16
   6   4 -22 208.045 264.072  18
  -6   4  22 6.21302 204.619  36
   6   4 -21 161.893 246.659  18
  -6   4  21 264.108 222.954  16
  -6   4  21 71.3348 189.944  36
   6   4 -21-32.6541 263.554  22
  -6   4  20 11002.4 697.043  16
  -6   4  20 12036.3 761.419  36
   6   4 -20 11315.6 793.736  18
   6   4 -20 11173.8 744.744  22
  -6   4  19 4341.44 450.134  16
  -6  -4  19 4088.55 503.912  12
   6   4 -19 3587.74 491.518  18
  -6   4  19 4166.37 485.400  36
   6   4 -19 3964.52 474.898  22
  -6  -4  18 38899.6 1302.53  12
  -6   4  18 37588.3 1182.93  16
   6   4 -18 38793.1 1293.26  22
   6   4 -18 39922.3 1404.52  18
   6  -4 -17 790.166 401.516   7
  -6   4  17 986.313 470.078   5
  -6  -4  17 607.843 313.236   6
  -6  -4  17-6.37675 326.134   4
  -6  -4  17 799.089 294.791  12
   6   4 -17 973.611 322.912  18
   6   4 -17 1009.99 261.249  22
  -6  -4  16-18.6587 352.096   4
  -6  -4  16 14.3255 320.639   6
  -6   4  16 477.273 349.936   5
  -6  -4  15 18153.8 1348.94   6
  -6   4  15 17204.4 1359.75   5
  -6  -4  15 19594.1 1514.14   4
  -6   4  14 16921.1 1295.25   5
  -6  -4  14 15269.2 1309.02   4
  -6   4  13 3288.66 625.334   5
  -6  -4  13 2513.32 554.992   4
  -6   4  12 13974.9 1094.44   5
  -6  -4  12 13057.4 1131.02   4
  -6  -4  11 1227.86 425.997   4
  -6   4  11 1532.22 381.472   5
  -6   4  11 1906.36 460.469   8
  -6  -4  10 1953.74 460.612   4
   6   4 -10 1620.58 330.605   2
  -6   4  10 1857.20 436.667   8
  -6   4  10 1978.06 438.258   5
   6   4  -9 1089.62 320.924   2
  -6  -4   9 1157.73 384.415   4
  -6   4   9 1008.88 343.421   5
  -6   4   9 1557.78 374.760   8
   6   4  -8 1828.67 393.530   2
  -6  -4   8 1822.24 435.377   4
  -6   4   8 1769.56 431.098   5
  -6   4   8 1463.44 368.857   8
  -6  -4   7-15.7212 259.728   4
  -6   4   7-11.1359 254.608   1
  -6   4   7 145.617 253.883   5
   6   4  -7 337.780 252.486   2
  -6   4   7 432.578 233.184   8
  -6  -4   6 4373.79 542.714   4
  -6   4   6 4452.59 539.772   1
  -6   4   6 4004.43 508.279   5
  -6   4   6 3724.11 447.153   8
   6   4  -6 4078.23 503.595   2
  -6  -4   5 4249.01 523.073   4
  -6   4   5 4178.77 490.630   5
   6   4  -5 3771.54 499.883   2
   6   4  -5 4151.28 348.334   1
  -6   4   5 3824.50 423.347   8
  -6   4   5 4642.41 527.277   1
   6   4  -4 14582.3 906.623   2
  -6   4   4 14709.8 828.146   5
  -6   4   4 14610.1 737.393   8
  -6  -4   4 14745.5 840.941   4
   6   4  -4 15730.7 626.199   1
  -6   4   4 14992.1 899.104   1
  -6   4   3 313.202 262.753   1
  -6  -4   3 497.940 199.753   3
  -6  -4   3 261.405 230.292   4
   6   4  -3 498.768 162.922   1
  -6   4   3 398.530 246.796   5
   6   4  -3 479.597 292.268   2
  -6   4   3 278.288 174.002   8
   6  -4  -3 642.522 151.988   6
  -6   4   2 1646.89 343.773   1
   6   4  -2 1595.94 359.352   2
  -6  -4   2 1831.76 322.854   4
  -6   4   2 1561.38 237.322   8
   6   4  -2 2069.55 258.988   1
  -6   4   2 1292.22 274.585   5
  -6  -4   2 1403.81 265.364   3
   6  -4  -2 1634.24 228.500   6
  -6   4   1 9446.47 714.545   1
   6  -4  -1 9314.27 507.954   6
   6   4  -1 9469.98 730.884   2
  -6   4   1 9054.07 486.882   8
  -6  -4   1 8800.25 596.108   3
   6   4  -1 9980.79 526.302   1
  -6  -4   1 8498.20 574.551   4
  -6   4   1 8507.21 589.261   5
  -6   4   0 6906.51 600.000   1
   6   4   0 7428.46 650.292   2
   6  -4   0 7121.66 486.331   6
  -6   4   0 6848.52 428.832   8
   6   4   0 8250.94 502.024   1
  -6  -4   0 7455.29 575.519   3
  -6  -4   0 7140.95 526.040   4
  -6   4  -1 262.777 261.624   1
   6  -4   1 104.775 189.728   6
  -6   4  -1 94.4353 133.917   8
   6   4   1 183.071 245.039   2
  -6  -4  -1-22.1585 222.435   3
  -6  -4  -1 65.2980 155.525   4
  -6  -4  -1 80.6932 120.012   7
   6   4   2 22422.9 1077.78   2
   6  -4   2 20683.3 911.732   6
  -6   4  -2 22204.9 1071.83   1
   6   4   2 23444.9 1107.48   5
  -6   4  -2 21305.9 760.614   8
  -6  -4  -2 21660.7 785.458   7
  -6  -4  -2 21622.9 823.651   4
   6  -4   3 7686.93 544.010   4
   6   4   3 7575.64 646.440   2
   6  -4   3 7219.29 592.970   6
  -6  -4  -3 7339.81 527.592   7
   6   4   3 7183.41 650.949   5
  -6   4  -3 7067.86 636.235   1
   6  -4   4 20949.8 934.673   4
   6   4   4 19660.3 1006.56   2
   6  -4   4 20179.5 990.481   6
   6   4   4 20931.5 1092.38   5
  -6   4  -4 20598.3 1066.22   1
  -6  -4  -4 20772.6 938.066   7
  -6  -4  -5 11508.3 776.950   7
   6  -4   5 10984.0 777.869   6
   6   4   5 11304.4 840.777   5
   6   4   5 11375.3 776.289   2
   6  -4   5 11140.4 744.744   4
   6  -4   6 1377.05 347.784   4
  -6  -4  -6 1559.71 379.890   7
   6  -4   6 984.024 321.377   6
   6   4   6 1735.51 372.160   2
   6   4   6 1272.77 316.992   5
   6  -4   7 5627.00 626.774   6
  -6  -4  -7 5634.05 656.530   7
   6   4   7 5772.54 654.931   5
   6  -4   7 5337.29 597.743   4
   6   4   7 4967.58 526.007   2
   6   4   8 3744.80 451.307   2
   6  -4   8 3921.12 558.283   4
   6  -4   8 4012.96 573.802   6
  -6  -4  -8 4939.90 635.685   7
   6   4   8 4116.78 582.450   5
   6  -4   9 783.902 319.286   4
   6   4   9 961.239 389.241   5
   6  -4   9 921.928 301.146   6
  -6  -4  -9 529.819 288.285   7
   6   4   9 1068.54 299.162   2
   6  -4  10 397.313 330.136   4
   6   4  10 227.043 288.886   5
   6  -4  10 289.887 258.879   6
  -6  -4 -10 109.285 273.063   7
   6  -4  11 270.901 285.042   4
  -6  -4 -11 158.891 376.511   7
   6   4  11 344.821 309.901   5
   6  -4  11 270.011 244.149   6
  -6  -4 -12 6086.71 850.570   7
   6   4  12 5000.72 734.242   5
   6  -4  12 5471.42 720.509   6
   6  -4  13 764.172 380.492   6
  -6  -4 -13 383.003 368.803   7
   6   4  13 545.375 377.130   5
  -6  -4 -14 5968.99 937.780   7
   6   4  14 5053.85 748.521   5
   6  -4  15 421.108 372.615   6
   6   4  15-13.8471 288.563   5
  -6  -4 -15-91.6761 386.371   7
  -6  -4 -16 1805.16 678.665   7
   6  -4  16 1851.94 526.746   6
   6   4  16 2317.84 602.470   5
  -6   4 -16 2130.44 336.483  18
   6  -4  16 2501.31 389.820  27
  -6   4 -17 4331.77 511.526  18
   6   4  17 4564.17 468.094  36
   6  -4  17 4729.67 493.514  27
  -6   4 -18 2408.46 437.193  18
   6   4  18 2397.39 366.734  36
   6   4  18 2891.53 380.628  24
   6  -4  18 2823.92 427.424  27
   6   4  19 198.410 209.185  36
   6   4  19 11.5193 192.686  24
  -6   4 -19 118.445 292.845  18
   6  -4  19 110.654 228.807  27
   6   4  20 4804.91 502.581  36
   6  -4  20 4690.78 550.416  27
  -6   4 -20 5554.75 585.705  18
   6   4  20 4230.58 441.742  24
   6   4  21 1644.41 343.855  36
   6  -4  21 1256.16 336.829  27
  -6   4 -21 1317.73 348.209  18
   6   4  22 3659.95 440.948  36
  -6   4 -22 3419.39 442.453  18
   6   4  23 1605.77 308.820  36
   6  -4  23 684.417 269.499  27
   6   4  24 273.567 185.130  36
   6  -4  24-59.7441 245.072  27
  -6   4 -25 827.632 270.021  35
   6   4  25 433.631 203.490  36
   6  -4  25 386.658 209.401  27
   6  -4  26 27.8694 178.979  27
   6   4  26-74.6169 138.583  36
  -6   4 -26 212.524 181.074  35
   6   4  27 2515.58 298.847  11
   6   4  27 2683.13 272.710  36
   6  -4  27 2337.42 304.252  27
  -6   4 -27 2995.88 260.081  21
   6   4  28 227.552 144.626  11
  -6   4 -28 73.2615 133.138  35
  -6   6  27 93.1609 112.467  24
  -6  -6  27 191.662 132.004  27
  -6   6  26-179.249 116.574  11
   6   6 -26 144.536 127.127  35
  -6   6  26-172.780 135.558  24
   6   6 -26 78.4645 168.174  18
  -6  -6  26-83.6953 142.842  27
  -6   6  25 181.169 143.429  11
   6   6 -25 458.643 173.914  35
  -6   6  25 5.23290 152.336  24
   6   6 -25-89.3805 189.184  18
  -6  -6  25 107.904 172.240  27
  -6   6  24 931.135 217.024  11
   6   6 -24 650.102 195.670  35
   6   6 -24 1325.53 279.158  18
  -6  -6  24 756.372 220.203  27
  -6   6  24 813.875 222.706  24
   6   6 -23 1512.44 337.736  18
  -6   6  23 1787.93 292.991  11
   6   6 -23 1707.79 279.390  35
  -6  -6  23 1594.75 310.696  27
  -6   6  23 1569.83 304.811  24
  -6   6  23 1533.47 243.786  20
  -6   6  22 754.973 232.629  11
   6   6 -22 292.197 253.142  18
   6   6 -22 516.608 239.178  35
  -6  -6  22 589.929 254.054  27
  -6   6  22 371.775 229.884  24
  -6   6  22 694.443 199.314  20
   6   6 -21-146.486 281.907  18
  -6   6  21 250.718 198.700  20
  -6   6  21-88.4297 212.245  24
  -6  -6  21-46.3364 203.499  27
   6   6 -20 1591.44 379.111  18
   6   6 -20 1703.71 320.032  35
  -6   6  20 2375.57 336.294  30
  -6   6  20 1501.31 332.563  24
  -6   6  20 1540.51 298.014  20
   6   6 -19 337.622 282.987  18
  -6   6  19 106.592 188.823  30
   6   6 -19 271.736 219.119  35
  -6   6  19 90.1338 210.357  24
  -6   6  19 22.5643 188.403  20
   6   6 -18 49.3122 251.995  18
   6   6 -18 144.870 245.780  35
  -6   6  18 525.962 267.837  30
  -6   6  18-42.1639 197.523  20
  -6   6  18-97.3448 233.952  24
   6   6 -17 15335.5 769.077  35
  -6   6  17 15071.6 783.672  30
  -6   6  17 14441.2 807.471  20
   6   6 -17 16681.5 971.503  18
  -6   6  17 14958.2 832.083  24
  -6  -6  16 952.926 293.144  12
   6   6 -16 1460.84 396.926  18
   6   6 -16 1687.08 319.804  35
  -6   6  16 1112.90 278.727  30
  -6   6  16 1116.05 296.250  20
  -6   6  16 1723.98 356.080  19
   6   6 -15 1228.28 355.727  18
  -6  -6  15 427.140 246.140  12
  -6   6  15 1993.80 394.783  10
   6   6 -15 1124.88 294.788  35
  -6   6  15 1504.86 338.092  30
  -6   6  15 803.427 300.609  19
  -6   6  15 1523.24 323.023  20
   6   6 -15 820.527 307.908  22
  -6   6  14 814.175 304.965  10
   6   6 -14 476.164 293.548  18
  -6  -6  14 1080.75 769.778   4
  -6   6  14 107.945 190.360  30
   6   6 -14 326.690 251.302  35
   6   6 -14 98.8170 251.502  22
  -6   6  14 333.695 246.946  19
  -6   6  13 475.000 213.303  10
   6   6 -13 392.558 247.731  18
  -6   6  13 870.102 480.005   5
  -6  -6  13-400.700 444.239   4
  -6   6  13 470.811 254.534  30
   6   6 -13 326.152 230.967  35
  -6   6  13 833.878 242.519  34
  -6   6  13 352.743 275.846  19
  -6   6  13 782.771 257.078  25
   6   6 -13 116.674 218.792  22
  -6   6  12 4487.94 762.647   5
  -6  -6  12 3766.19 709.228   4
  -6   6  11 2357.18 579.501   5
  -6  -6  11 1783.24 523.487   4
  -6  -6  10 1137.57 448.746   4
   6   6 -10 575.790 331.999   2
  -6   6  10 707.977 405.653   5
  -6  -6   9 509.613 323.637   4
   6   6  -9 12.5774 281.493   2
  -6   6   9 200.136 353.165   5
   6   6  -8 7119.21 824.922   2
  -6  -6   8 5976.47 766.114   4
  -6   6   8 6962.67 800.767   5
  -6  -6   7 10197.6 937.521   4
   6   6  -7 11782.7 1047.91   2
  -6   6   7 11349.4 972.148   5
  -6   6   7 10080.2 939.161   1
  -6   6   6 2918.75 510.498   5
  -6   6   6 3055.68 536.252   1
   6   6  -6 2662.56 531.108   2
  -6  -6   6 3524.83 560.823   4
  -6  -6   5 6511.70 705.310   4
  -6   6   5 7054.50 749.660   5
  -6   6   5 7271.03 773.702   1
   6   6  -5 7581.05 838.803   2
   6   6  -4 9986.85 952.485   2
  -6   6   4 10283.3 854.508   5
  -6   6   4 10267.0 929.347   1
   6   6  -3 6583.07 792.936   2
  -6   6   3 6664.27 741.186   1
   6   6  -2 2375.10 490.785   2
  -6   6   2 2648.79 501.906   1
  -6   6   1 3358.01 542.498   1
   6   6  -1 2980.56 577.122   2
  -6   6   0 465.619 323.517   1
   6   6   0 1233.74 443.785   2
  -6   6  -1 3897.08 576.555   1
   6   6   1 3048.21 578.673   2
  -6   6  -2 155.624 309.242   1
   6   6   2-75.5863 297.486   2
   6  -6   2-79.8746 223.800   6
   6  -6   3 5559.93 609.644   6
  -6   6  -3 5347.76 678.576   1
   6   6   3 5192.65 704.949   2
  -6  -6  -3 5029.08 600.273   3
   6  -6   4 6087.08 673.355   6
   6   6   4 5211.09 710.862   2
  -6  -6  -4 5071.61 624.209   3
  -6   6  -4 5238.44 694.454   1
   6   6   5 728.623 425.354   5
   6   6   5 341.051 271.777   2
   6  -6   5 160.441 270.714   6
  -6   6  -5 813.260 350.606   1
  -6   6  -6 15326.1 1145.78   1
   6  -6   6 15680.3 1121.23   6
   6   6   6 16202.1 1218.98   5
   6   6   6 15053.2 1125.65   2
   6   6   7 34089.5 1674.30   2
  -6   6  -7 32643.5 1693.47   1
   6  -6   7 34110.1 1692.61   6
   6   6   7 33500.2 1767.09   5
   6   6   8 7340.65 797.021   2
  -6   6  -8 6510.46 804.389   1
   6  -6   8 6461.89 794.556   6
   6   6   8 6636.81 833.893   5
   6  -6   9 2499.76 527.745   6
   6   6   9 2133.68 548.104   5
  -6   6  -9 1960.60 485.533   1
   6   6  10 4667.80 763.377   5
   6  -6  10 3763.08 659.030   6
  -6   6 -10 4469.90 703.468   1
   6  -6  11 2863.76 632.895   6
   6   6  11 2360.76 596.603   5
   6   6  12 1374.37 310.081  11
   6  -6  12 692.496 378.072   6
   6   6  12 1103.00 466.404   5
  -6   6 -12 798.462 269.060  35
  -6   6 -12 739.888 243.678  28
   6   6  12 1416.71 320.696  30
   6   6  12 1609.62 284.262  25
   6   6  12 828.867 257.378  24
  -6   6 -12 868.868 263.107  21
   6   6  12 892.886 270.720  20
   6   6  13 420.148 262.652  11
  -6   6 -13 573.404 274.065  18
  -6   6 -13 216.009 226.714  35
  -6   6 -13 530.119 204.370  28
   6   6  13 953.977 292.888  30
   6   6  13 705.385 256.899  24
   6   6  13 547.310 229.797  20
   6   6  14 389.482 230.092  11
  -6   6 -14 30.4704 250.040  18
  -6   6 -14-35.1858 226.753  35
   6   6  14 244.893 191.655  30
  -6   6 -14-218.026 202.049  28
   6   6  14-28.0120 210.580  24
   6   6  14 162.682 201.536  20
   6   6  15 2222.49 361.030  11
  -6   6 -15 1818.43 356.061  18
  -6   6 -15 2040.85 332.859  28
   6   6  15 2343.90 347.196  30
  -6   6 -15 1675.31 331.180  35
   6   6  15 2077.47 330.173  20
   6   6  15 1952.73 344.492  24
  -6   6 -16 4134.66 518.294  18
   6   6  16 4378.96 487.951  11
  -6   6 -16 4646.60 499.599  35
  -6   6 -16 4392.62 431.922  28
   6   6  16 4750.78 473.642  30
   6   6  16 3867.77 431.575  24
   6   6  16 4798.60 469.390  20
   6   6  17 15922.6 861.250  11
  -6   6 -17 15851.2 807.707  35
   6  -6  17 17314.1 871.332  27
  -6   6 -17 16107.0 766.722  28
   6   6  17 17393.1 832.269  30
   6   6  17 16258.4 841.699  24
   6   6  17 17052.3 814.952  20
  -6   6 -17 17064.3 950.509  18
   6   6  18 15205.7 848.258  11
   6  -6  18 14989.0 812.312  27
  -6   6 -18 14394.3 790.217  35
   6   6  18 14346.7 776.630  24
  -6   6 -18 17224.1 803.940  21
  -6   6 -18 14554.0 871.456  18
   6   6  19 873.279 278.083  11
  -6   6 -19 786.877 275.768  35
   6   6  19 939.579 251.961  24
  -6   6 -19 292.869 256.117  18
  -6   6 -19 640.137 242.721  21
   6  -6  19 1088.03 293.597  27
   6   6  20 900.640 282.172  11
  -6   6 -20 617.253 252.477  35
  -6   6 -20 245.753 258.868  18
   6  -6  20 514.586 230.034  27
   6   6  20 588.404 225.592  24
  -6   6 -20 764.009 259.271  21
   6   6  21 314.102 245.558  11
  -6   6 -21 262.576 234.959  35
   6   6  21 259.842 193.146  24
  -6   6 -21 325.154 196.931  21
   6  -6  21 179.269 191.785  27
  -6   6 -21 173.563 266.164  18
   6   6  22 1193.04 280.159  11
  -6   6 -22 1178.90 278.600  35
   6  -6  22 698.983 243.853  27
  -6   6 -22 1236.31 251.230  21
   6   6  22 1004.85 230.127  24
   6   6  23 238.094 216.142  11
  -6   6 -23 219.405 195.561  35
   6  -6  23-16.2815 154.690  27
   6   6  23 72.1948 133.203  24
  -6   6 -23 113.295 144.583  21
   6   6  24 8.51718 161.314  11
   6  -6  24-40.6786 148.224  27
  -6   6 -24-13.0828 172.019  35
   6   6  25 3042.08 266.846  17
   6   6  25 4044.12 339.099  11
  -6   6 -25 4363.42 331.894  35
   6  -6  25 3699.69 309.289  27
   6   6  26 672.325 154.901  11
  -6   6 -26 307.247 143.896  35
  -6   8  24 14.3726 104.469  13
   6   8 -24 173.646 146.902  18
  -6   8  24 225.801 125.722  24
   6   8 -23 24.5897 123.866  35
  -6   8  23 44.3910 129.846  24
   6   8 -23-91.8886 153.279  18
   6   8 -22-108.068 137.624  35
  -6   8  22-89.9327 153.047  24
   6   8 -22-104.488 174.794  18
   6   8 -21 3647.05 404.302  18
   6   8 -21 3748.27 338.405  35
   6   8 -21 3388.13 310.436  28
  -6   8  21 4063.47 352.358  30
  -6   8  21 4184.83 363.436  20
  -6   8  21 3841.98 370.521  24
   6   8 -20 3809.11 430.131  18
   6   8 -20 3826.95 352.893  28
   6   8 -20 4428.49 372.855  35
  -6   8  20 3815.21 363.909  30
  -6   8  20 3861.15 382.402  20
  -6   8  20 3861.72 394.904  24
   6   8 -19 3473.33 384.323  28
  -6   8  19 4315.55 407.203  30
   6   8 -19 4299.91 386.823  35
   6   8 -19 4275.87 486.574  18
  -6   8  19 4373.75 425.713  20
  -6   8  19 4045.39 430.511  24
   6   8 -18 2623.53 409.996  18
  -6   8  18 2561.15 355.975  30
   6   8 -18 2975.55 356.317  35
  -6   8  18 2074.08 331.383  24
  -6   8  18 2466.37 365.458  20
   6   8 -17 558.241 295.577  18
   6   8 -17 1072.43 287.734  35
  -6   8  17 715.084 256.199  30
  -6   8  17 567.586 224.048  20
  -6   8  17 852.908 263.741  24
   6   8 -16 10921.8 648.879  35
  -6   8  16 10642.9 683.281  30
  -6   8  16 11357.5 711.902  20
   6   8 -16 10476.6 735.319  18
  -6   8  16 10630.2 690.020  24
   6   8 -15-50.3612 231.191  18
   6   8 -15 60.0500 223.439  35
  -6   8  15 153.017 221.437  30
  -6   8  15-136.553 227.669  20
  -6   8  15-25.0001 210.442  24
  -6   8  14 3930.14 460.228  10
   6   8 -14 3400.38 472.633  18
  -6   8  14 2424.14 398.020  30
   6   8 -14 2908.73 393.383  35
  -6   8  14 2101.85 368.802  20
  -6   8  14 2837.60 417.653  24
  -6   8  13 2118.71 358.348  10
   6   8 -13 1734.55 368.205  18
   6   8 -13 1446.00 304.444  35
  -6   8  13 1410.12 351.800  30
  -6   8  13 1997.40 357.335  34
  -6   8  13 2635.68 365.200  25
  -6   8  13 1151.08 334.115  19
  -6   8  13 1560.59 350.484  20
  -6   8  13 2274.45 340.674  26
  -6   8  13 1848.55 351.695  24
   6   8 -12 1822.65 361.923  18
  -6   8  12 1638.08 304.411  10
  -6   8  12 1293.75 319.127  30
   6   8 -12 1929.55 343.897  35
  -6   8  12 2036.02 323.704  34
  -6   8  12 1547.02 282.841  31
  -6   8  12 2446.36 344.420  25
  -6   8  12 2044.60 316.662  26
  -6   8  12 1523.01 342.549  20
  -6   8  12 2195.92 392.923  19
  -6   8  12 1499.56 310.785  24
  -6   8  11 23813.9 914.873  10
  -6   8  11 22939.9 876.895  31
   6   8 -11 22950.6 934.811  35
  -6   8  11 23194.7 1024.81  30
  -6   8  11 24076.2 871.888  34
  -6   8  11 23508.9 1001.30  24
   6   8 -11 22122.3 1033.93  18
  -6   8  11 23813.4 907.173  26
  -6   8  11 22614.8 823.693  25
   6   8 -11 20897.1 906.516  26
  -6   8  11 23129.5 1042.53  19
  -6   8  11 22992.7 1012.74  20
  -6   8  10 6500.90 487.258  10
   6   8 -10 7292.83 557.848  35
  -6   8  10 6556.96 570.455  30
  -6   8  10 7345.00 502.188  34
  -6   8  10 6836.47 507.137  31
   6   8 -10 5857.84 503.551  26
  -6   8  10 6912.25 564.280  24
  -6   8  10 6459.99 456.342  25
  -6   8  10 6559.51 573.821  19
   6   8 -10 6446.61 580.167  18
  -6   8  10 6168.95 554.756  20
  -6   8  10 6773.63 508.795  26
  -6   8   9 134.322 194.081  10
  -6   8   9-23.3827 198.096  34
  -6   8   9-114.790 228.133  31
  -6   8   9-57.0968 249.981  30
   6   8  -9-168.726 243.671  35
  -6   8   9 89.7771 208.752  20
  -6   8   9 178.378 263.798  19
  -6   8   9-133.369 187.147  25
  -6   8   9 218.133 185.425  24
   6   8  -9-142.629 225.561  26
  -6   8   9 161.584 213.813  26
  -6   8   8 9627.10 587.857  10
  -6   8   8 8583.16 565.369  13
  -6   8   8 8195.14 611.612  30
  -6   8   8 9166.33 589.078  31
  -6   8   8 8795.94 527.212  34
   6   8  -8 9599.87 620.306  35
  -6   8   8 8809.31 632.732  19
  -6   8   8 9022.79 522.648  25
  -6   8   8 9424.25 649.691  20
  -6   8   8 9848.77 598.454  26
   6   8  -8 7786.56 578.054  26
  -6   8   8 9349.83 624.832  24
  -6   8   7 5963.65 469.063  10
   6   8  -7 5893.34 490.497  35
  -6   8   7 5159.93 408.320  34
  -6   8   7 5262.81 456.986  31
  -6   8   7 5181.61 504.799  30
   6   8  -7 5299.39 493.421  26
  -6   8   7 5011.66 395.012  25
  -6   8   7 6068.54 502.777  26
  -6   8   7 6128.35 512.472  24
  -6   8   7 5412.66 497.030  20
  -6   8   7 6532.31 555.305  19
  -6   8   6 1983.50 318.896  10
  -6   8   6 1198.47 325.467  30
  -6   8   6 1455.96 287.608  31
   6   8  -6 1534.08 305.521  35
  -6   8   6 1111.30 250.671  24
   6   8  -6 1257.04 285.690  26
  -6   8   6 1322.20 283.235  26
  -6   8   6 1784.80 334.694  19
  -6   8   6 1529.72 294.751  20
   6   8  -5 964.889 359.996  14
  -6   8   5 338.824 208.211  10
   6   8  -5 135.439 321.965   2
  -6   8   5-96.0687 265.672  30
   6   8  -5 338.834 256.788  33
  -6   8   5 57.5019 197.074  31
   6   8  -5 114.865 233.111  35
   6   8  -5-3.16143 169.264  26
  -6   8   5 306.658 212.144  26
  -6   8   5-263.383 238.829  24
  -6   8   5 205.907 215.874  19
  -6   8   5 356.218 220.996  20
  -6   8   4 290.967 197.309  10
   6   8  -4 522.862 290.473  14
  -6   8   4 766.926 439.251   1
   6   8  -4 320.068 306.531   2
  -6   8   4 215.930 213.386  30
  -6   8   4 592.211 236.876  31
   6   8  -4 684.743 285.030  35
   6   8  -4 283.645 266.700  33
   6   8  -4 418.988 256.119  26
  -6   8   4 176.186 196.892  26
  -6   8   4 401.383 228.969  20
  -6   8   4 243.453 184.543  24
   6   8  -3 619.426 291.629  13
  -6   8   3 258.002 206.592  10
   6   8  -3 542.575 272.205  14
   6   8  -3-284.710 448.508   2
  -6   8   3 593.582 384.188   1
  -6   8   3 59.4817 234.729  31
   6   8  -3 405.720 258.854  35
   6   8  -3 731.142 297.381  33
  -6   8   3 83.1808 206.739  30
   6   8  -3 129.728 195.844  26
  -6   8   3 177.773 170.405  26
  -6   8   3 176.363 178.762  24
   6   8  -2 1044.00 275.818  14
  -6   8   2 840.966 199.115  10
   6   8  -2 1293.16 316.292  13
   6   8  -2 979.100 451.922   2
  -6   8   2 1325.70 425.230   1
  -6   8   2 1029.63 249.535  31
   6   8  -2 1895.02 354.834  33
  -6   8   2 1195.69 261.041  26
   6   8  -2 1228.21 283.413  26
   6   8  -1 3563.46 406.037  13
  -6   8   1 3573.87 364.642  10
   6   8  -1 3717.95 401.360  14
   6   8  -1 2443.25 581.877   2
  -6   8   1 2836.31 622.512   1
  -6   8   1 2580.71 348.574  31
   6   8  -1 3612.31 435.906  33
   6   8  -1 4307.91 446.356  24
  -6   8   1 3069.65 364.296  26
   6   8  -1 2833.33 386.350  26
   6   8   0 4341.47 419.888  14
   6   8   0 4681.62 440.030  13
  -6   8   0 4559.63 400.901  10
  -6   8   0 3944.01 717.858   1
   6   8   0 4840.40 848.183   2
   6   8   0 5050.49 477.764  33
  -6   8   0 4276.16 407.863  31
   6   8   0 4913.39 468.898  26
   6   8   0 5117.53 473.357  24
  -6   8   0 5116.04 446.793  26
   6   8   1 4202.37 413.372  13
   6   8   1 3920.31 390.783  14
   6   8   1 3093.20 715.791   2
  -6   8  -1 4035.34 699.540   1
  -6   8  -1 3396.52 362.652  31
   6   8   1 4311.91 447.563  33
  -6   8  -1 4463.13 421.179  28
  -6   8  -1 4452.00 431.019  35
   6   8   1 3640.43 448.455  26
   6   8   1 4861.39 458.962  24
  -6   8  -1 4244.13 419.157  26
   6   8   2 116.476 232.680  14
   6   8   2 296.901 218.401  13
   6   8   2 233.092 341.360   2
  -6   8  -2 100.305 286.507   1
  -6   8  -2 646.055 278.500  35
  -6   8  -2 359.640 227.667  28
   6   8   2 111.601 206.875  30
  -6   8  -2 264.947 177.474  31
   6   8   2 186.823 243.559  33
   6   8   2 255.395 175.958  26
  -6   8  -2 380.758 194.450  26
   6   8   2 391.230 208.428  24
  -6   8  -2 709.203 260.078  21
   6   8   3 6278.96 510.302  13
   6   8   3 5640.43 467.928  14
   6   8   3 5372.30 854.173   2
  -6   8  -3 5725.99 482.638  28
   6   8   3 6193.04 533.919  33
   6   8   3 5674.73 513.711  30
  -6   8  -3 5735.36 465.105  31
  -6   8  -3 6429.61 513.417  35
   6   8   3 5865.73 496.475  26
  -6   8  -3 6422.95 499.130  26
  -6   8  -3 6452.26 512.774  21
   6   8   3 6827.85 535.940  24
   6   8   4 16163.5 780.440  13
   6   8   4 15497.9 772.806  33
  -6   8  -4 14417.1 712.740  31
   6   8   4 16831.2 833.270  30
  -6   8  -4 14373.6 751.547  28
  -6   8  -4 16535.3 774.341  35
   6   8   4 16430.0 804.716  26
   6   8   4 16754.1 817.803  24
  -6   8  -4 16773.5 773.271  21
  -6   8  -4 15968.3 745.879  26
   6   8   5 954.158 273.909  11
   6   8   5 690.813 229.362  13
  -6   8  -5 522.972 226.295  35
  -6   8  -5 209.063 210.029  31
   6   8   5 501.406 298.734  30
   6   8   5 676.381 275.693  33
  -6   8  -5 802.158 258.035  28
  -6   8  -5 353.369 223.969  26
  -6   8  -5 502.543 248.660  21
   6   8   5 437.283 257.426  26
   6   8   5 612.556 246.555  24
   6   8   6 167.319 196.217  13
   6   8   6-157.539 224.489  10
   6   8   6 2.88146 194.091  11
  -6   8  -6 80.2423 242.426  35
  -6   8  -6 316.124 232.223  31
   6   8   6-5.65423 219.075  33
  -6   8  -6-62.2423 191.361  28
   6   8   6 76.8340 249.016  30
  -6   8  -6 396.359 222.446  21
  -6   8  -6 105.085 180.407  26
   6   8   6 237.713 200.422  26
   6   8   6 49.0231 199.814  24
   6   8   7 14579.3 658.275  10
   6   8   7 14168.9 754.020  11
   6   8   7 12859.3 713.648  13
  -6   8  -7 13000.8 750.467  28
  -6   8  -7 13575.1 735.004  35
   6   8   7 15953.7 831.716  30
   6   8   7 14318.3 764.255  33
  -6   8  -7 14284.4 739.039  21
   6   8   7 13920.6 625.892  25
   6   8   7 14616.6 776.490  24
   6   8   7 13700.7 711.339  26
   6   8   8 235.634 232.854  11
   6   8   8 83.4569 221.458  13
   6   8   8 135.723 186.690  10
   6   8   8-90.3126 236.481  33
  -6   8  -8-180.085 223.782  28
   6   8   8-4.93117 210.413  30
  -6   8  -8-370.751 277.886  35
   6   8   8-242.822 213.859  25
   6   8   8 30.4111 208.604  24
  -6   8  -8 207.152 250.060  21
   6   8   8-61.1329 192.744  26
   6   8   9 742.539 266.872  11
   6   8   9 200.852 204.204  13
   6   8   9 1303.08 320.530  10
   6   8   9 706.740 280.816  33
   6   8   9 249.677 286.373  30
  -6   8  -9 151.190 244.990  35
  -6   8  -9 387.327 272.792  28
   6   8   9 670.623 218.937  25
  -6   8  -9 560.254 263.699  21
   6   8   9 419.691 214.496  24
   6   8   9 350.381 223.255  26
   6   8  10 18616.7 872.803  11
   6   8  10 17599.8 854.649  13
   6   8  10 20824.2 830.069  10
  -6   8 -10 16333.2 866.078  28
  -6   8 -10 17569.1 842.747  35
   6   8  10 20072.5 944.618  30
  -6   8 -10 18645.5 843.427  21
   6   8  10 18997.4 746.517  25
   6   8  10 19107.5 895.303  24
   6   8  11 154.524 238.197  11
  -6   8 -11 257.553 271.520  35
   6   8  11-151.360 248.648  30
  -6   8 -11-81.6360 212.487  28
   6   8  11 102.997 224.770  24
  -6   8 -11 379.773 266.505  21
   6   8  11 501.269 236.190  25
   6   8  12 70.9015 214.184  11
   6   8  12-31.7659 246.004  30
  -6   8 -12-226.378 240.464  35
  -6   8 -12-363.979 245.993  28
   6   8  12 675.076 273.780  25
  -6   8 -12-137.684 221.379  21
   6   8  12-202.316 231.504  24
   6   8  13 12.8268 217.056  11
  -6   8 -13 130.473 252.190  35
  -6   8 -13 75.1927 194.323  28
   6   8  13 41.1414 211.156  30
  -6   8 -13 94.5068 213.167  21
   6   8  13 22.9568 229.226  24
   6   8  14 4722.40 459.593  11
  -6   8 -14 5353.58 481.011  28
  -6   8 -14 4871.64 487.109  35
   6   8  14 5176.91 522.316  30
   6   8  14 4963.33 479.383  24
  -6   8 -14 4296.67 464.461  18
  -6   8 -14 5156.14 456.155  21
   6   8  15 1873.69 338.407  11
  -6   8 -15 2179.26 363.052  35
  -6   8 -15 1759.29 304.940  28
   6   8  15 2322.81 386.772  30
   6   8  15 1343.14 282.836  24
  -6   8 -15 2194.68 363.088  18
  -6   8 -15 1946.25 305.538  21
   6   8  16 5046.64 491.171  11
  -6   8 -16 5062.86 469.458  35
  -6   8 -16 4432.99 433.819  28
  -6   8 -16 4678.48 417.866  21
   6   8  16 4458.72 428.276  24
  -6   8 -16 4797.60 486.442  18
   6   8  17 4390.11 425.226  11
  -6   8 -17 3996.06 426.775  35
  -6   8 -17 4506.16 422.988  28
  -6   8 -17 4141.29 379.969  21
  -6   8 -17 4437.66 452.916  18
   6   8  17 3858.99 403.606  24
   6   8  18 4817.27 432.651  11
[truncated: 1,354,259 more chars]
